# Supplementary material for: ELAPOR1 regulates VPS54-mediated GARP complex formation and proacrosomal vesicle fusion during spermatogenesis
Source: Theranostics. 2026 Mar 25;16(10):5571–88. doi: 10.7150/thno.131535 (PMC13080796; doi:10.7150/thno.131535)
Supplement: Supplementary file 2 — Supplementary table 1. [file thnov16p5571s2.xlsx]

## Sheet: Sheet1
Antibodies and regents	Source	Catolog
anti-rabbit IgG secondary antibody	Jackson Immuno Research, West Grove, PA, USA	111-035-003;
anti-mouse IgG secondary antibody	Jackson Immuno Research, West Grove, PA, USA;	115-035-003;
Anti-Flag (DYKDDDDK) tag antibody	Proteintech Group, Wuhan, China	20543-1-AP
Anti-HA Tag antibody	Cell Signaling Technology, Danvers, MA, USA	#3724
Rabbit IgG	Cell Signaling Technology, Danvers, MA, USA	#2729
Mouse IgG	Cell Signaling Technology, Danvers, MA, USA	#5415
anti-FLAG M2 affinity gel	Sigma-Aldrich, St Louis, MO, USA	A2220
Anti-HA agarose	Thermo Scientific Pierce, Rockford, IL, USA	26182
protein A/G plus agarose	Santa cruz biotechnology, Texas, USA	sc-2003
Anti-GAPDH antibody	Yeasen, Shanghai, China	30201ES
Anti-β-actin antibody	Yeasen, Shanghai, China	30101ES
Anti-KIAA1324 antibody	Invitrogen, San Francisco, CA, USA	PA5-67123
Anti-VPS54 antibody	Invitrogen, San Francisco, CA, USA	PA5-89086
Anti-VPS54 antibody	Abcam, Cambridge, UK	ab307678
Anti-VPS52 antibody	Abcam, Cambridge, UK	ab313785
Anti-VPS51 antibody	Absin, Shanghai, China	abs152314
Anti-VPS53 antibody	Proteintech Group, Wuhan, China	67610-1-Ig
Lectin from Arachis hypogaea （peanut）- FITC conjugate	Sigma-Aldrich, St Louis, MO, USA	L7381
Anti-EEA1 antibody	Abcam, Cambridge, UK	ab109110
Anti-Golgin97 antibody	Proteintech Group, Wuhan, China	12640-1-AP
Anti-TGN46 antibody	Proteintech Group, Wuhan, China	13573-1-AP
Anti-ACRV1 antibody	HUABIO, Hangzhou, China	HA722543
Anti-Vimentin antibody	Abcam, Cambridge, UK	ab92547
Anti-Occludin antibody	Cell Signaling Technology, Danvers, MA, USA	91131T
Anti-CXCL12 antibody	Cell Signaling Technology, Danvers, MA, USA	3530T
Anti-GATA4 antibody	Cell Signaling Technology, Danvers, MA, USA	36966T
Anti-Plzf antibody	Abcam, Cambridge, UK	ab305064
Anti-ZO1 antibody	Abcam, Cambridge, UK	ab221547
Anti-Claudin-11antibody	Abcam, Cambridge, UK	ab323317
Anti-c-Kit antibody	Abcam, Cambridge, UK	ab256345
Anti-ZP2 antibody	Abclonal, Wuhan, China	A10126
Anti-AMHR2 antibody	HUABIO, Hangzhou, China	HA500309
Anti-SOX9 antibody	HUABIO, Hangzhou, China	ET1611-56
Hoechst 33342	MedChemExpress, New Jersey, USA	HY-15559
Sulfo-NHS-LC-Biotin	MedChemExpress, New Jersey, USA	HY-D0799
HTF medium M1135	Aibei Biotechnology, Nanjing, China	M1135
KSOM medium	Aibei Biotechnology, Nanjing, China	M1435
Streptavidin (SAV) MagBeads	Yeasen, Shanghai, China	47503ES03
D-Biotin	Yeasen, Shanghai, China	60338ES03
HRP Streptavidin	Yeasen, Shanghai, China	35105ES60
YSFluor™ 488-conjugated Streptavidin	Yeasen, Shanghai, China	35103ES60
