# Supplementary material for: ELAPOR1 regulates VPS54-mediated GARP complex formation and proacrosomal vesicle fusion during spermatogenesis
Source: Theranostics. 2026 Mar 25;16(10):5571–88. doi: 10.7150/thno.131535 (PMC13080796; doi:10.7150/thno.131535)
Supplement: Supplementary file 3 — Supplementary table 2. [file thnov16p5571s3.xlsx]

## Sheet: Sheet1
Genotyping
Stra8-Cre-F	ACTCCAAGCACTGGGCAGAA
Stra8-Cre-R1	GCCACCATAGCAGCATCAAA
Stra8-Cre-R2	CGTTTACGTCGCCGTCCAG
Elapor1flox-F1	TCAACACCTTGCAACTCTACA
Elapor1flox-R1	TGGACATGGGCCAGATAAGGG
Elapor1flox-F2	AACAGTCACTGAGGGCTTTACATC
Elapor1flox-R2	GGAGTCAAAAGCTGAAACTTGTTC
qPCR
Oct4-F	CAATGAGAACCTTCAGGAGATATGC
Oct4-R	TCAATGCTAGTTCGCTTTCTCTTC
Prm1-F	GCGGAGGAGGCGAAGATGCTG
Prm1-R	CGCAGGAGTTTTGATGGACTTGCT
Prm2-F	GCAGAAGATCCCGAAGGAG
Prm2-R	CTCCAGGCAGAATGGACAG
Tnp1-F	GAAACGGGGCGATGATGCAAGT
Tnp1-R	TGGCAGTCCCCCTCTGATGTCCT
Tnp2-F	AAGAGGCGTAGCTCAGGGCGAA
Tnp2-R	TCCCAACAGTCCCCTAGTGATGG
Plzf-F	CTGCGGAAAACGGTTCCTG
Plzf-R	GTGCCAGTATGGGTCTGTCT
Thy1-F	TGCTCTCAGTCTTGCAGGTG
Thy1-R	TGGATGGAGTTATCCTTGGTGTT
Gfra1-F	CACTCCTGGATTTGCTGATGT
Gfra1-R	AGTGTGCGGTACTTGGTGC
Neurog3-F	CCAAGAGCGAGTTGGCACT
Neurog3-R	CGGGCCATAGAAGCTGTGG
c-Kit-F	CTCCCCCAACAGTGTATTCAC
c-Kit-R	TAGCCCGAAATCGCAAATCTT
Amhr2-F	GGGGCTTTGGACACTGCTT
Amhr2-R	GTCTCGGCATCCTTGCATCTC
Gata4-F	CCCTACCCAGCCTACATGG
Gata4-R	ACATATCGAGATTGGGGTGTCT
Cxcl12-F	TGCATCAGTGACGGTAAACCA
Cxcl12-R	TTCTTCAGCCGTGCAACAATC
Cxcr4-F	GAAGTGGGGTCTGGAGACTAT
Cxcr4-R	TTGCCGACTATGCCAGTCAAG
Rara-F	TTCTTTCCCCCTATGCTGGGT
Rara-R	GGGAGGGCTGGGTACTATCTC
Rhox10-F	GCCCAATGTCGCTTTGGAAG
Rhox10-R	AGCTGTAGGTTTGCGTGTATTT
Gapdh-F	AGGTCGGTGTGAACGGATTTG
Gapdh-R	TGTAGACCATGTAGTTGAGGTCA
Meioc-F	TAAGTCGCAGCCATATTTTGCT
Meioc-R	GGTTCTGTTAAGAGGTCATGGTG
Sycp3-F	GCAGCAAGAGATGGCAAATGT
Sycp3-R	GGCATGCCTCTTAGCTAATGTTT
