# Supplementary material for: ELAPOR1 regulates VPS54-mediated GARP complex formation and proacrosomal vesicle fusion during spermatogenesis
Source: Theranostics. 2026 Mar 25;16(10):5571–88. doi: 10.7150/thno.131535 (PMC13080796; doi:10.7150/thno.131535)
Supplement: Supplementary file 4 — Supplementary table 3. [file thnov16p5571s4.xlsx]

## Sheet: db.proteins
Protein Group	Top	Accession	-10LgP	Coverage(%)	Coverage(%) Sample 1	#Peptides	Area Sample 1	#Unique	#Spec Sample 1	PTM	Average Mass	Description
1	TRUE	P20029|BIP_MOUSE	483.99	57.25	57.25	54	103000000	51	112	Oxidation (M); Deamidation (NQ)	72422.1	Endoplasmic reticulum chaperone BiP OS=Mus musculus OX=10090 GN=Hspa5 PE=1 SV=3
2	TRUE	P01869|IGH1M_MOUSE	469.889	52.67	52.67	53	849000000	50	160	Deamidation (NQ); Oxidation (M); Carbamidomethylation	43386.5	Ig gamma-1 chain C region, membrane-bound form OS=Mus musculus OX=10090 GN=Ighg1 PE=1 SV=2
2	TRUE	P01868|IGHG1_MOUSE	469.889	63.89	63.89	53	849000000	50	160	Deamidation (NQ); Oxidation (M); Carbamidomethylation	35704.6	Ig gamma-1 chain C region secreted form OS=Mus musculus OX=10090 GN=Ighg1 PE=1 SV=1
3	TRUE	P63260|ACTG_MOUSE	460.616	67.73	67.73	49	2.46722e+06	3	103	Carbamidomethylation; Oxidation (M); Deamidation (NQ); Acetylation (Protein N-term)	41792.8	Actin, cytoplasmic 2 OS=Mus musculus OX=10090 GN=Actg1 PE=1 SV=1
5	TRUE	P60710|ACTB_MOUSE	459.473	67.73	67.73	48	5169434	2	99	Carbamidomethylation; Acetylation (Protein N-term); Deamidation (NQ); Oxidation (M)	41736.7	Actin, cytoplasmic 1 OS=Mus musculus OX=10090 GN=Actb PE=1 SV=1
4	TRUE	P63017|HSP7C_MOUSE	456.921	58.98	58.98	44	54700000	23	100	Deamidation (NQ); Oxidation (M); Carbamidomethylation	70871.1	Heat shock cognate 71 kDa protein OS=Mus musculus OX=10090 GN=Hspa8 PE=1 SV=1
10	TRUE	P58252|EF2_MOUSE	455.406	42.77	42.77	41	39400000	40	87	Carbamidomethylation; Oxidation (M); Deamidation (NQ)	95314	Elongation factor 2 OS=Mus musculus OX=10090 GN=Eef2 PE=1 SV=2
8	TRUE	P17156|HSP72_MOUSE	449.942	50.24	50.24	40	18500000	20	69	Deamidation (NQ); Oxidation (M); Carbamidomethylation	69641.7	Heat shock-related 70 kDa protein 2 OS=Mus musculus OX=10090 GN=Hspa2 PE=1 SV=2
9	TRUE	P08113|ENPL_MOUSE	446.342	46.01	46.01	43	31800000	38	86	Deamidation (NQ); Oxidation (M); Carbamidomethylation	92475.8	Endoplasmin OS=Mus musculus OX=10090 GN=Hsp90b1 PE=1 SV=2
14	TRUE	P29341|PABP1_MOUSE	441.541	54.4	54.4	39	37500000	39	58	Oxidation (M); Deamidation (NQ); Carbamidomethylation	70670.8	Polyadenylate-binding protein 1 OS=Mus musculus OX=10090 GN=Pabpc1 PE=1 SV=2
6	TRUE	P11499|HS90B_MOUSE	440.04	44.34	44.34	41	14500000	22	65	Deamidation (NQ); Carbamidomethylation; Oxidation (M)	83281.2	Heat shock protein HSP 90-beta OS=Mus musculus OX=10090 GN=Hsp90ab1 PE=1 SV=3
18	TRUE	P20152|VIME_MOUSE	439.194	68.88	68.88	35	13600000	29	43	Oxidation (M); Carbamidomethylation	53687.7	Vimentin OS=Mus musculus OX=10090 GN=Vim PE=1 SV=3
7	TRUE	P68033|ACTC_MOUSE	434.178	60.74	60.74	41	12300000	13	81	Carbamidomethylation; Acetylation (Protein N-term); Oxidation (M); Deamidation (NQ)	42019	Actin, alpha cardiac muscle 1 OS=Mus musculus OX=10090 GN=Actc1 PE=1 SV=1
16	TRUE	P52480|KPYM_MOUSE	432.199	51.79	51.79	34	36300000	34	59	Carbamidomethylation; Oxidation (M); Deamidation (NQ)	57844.9	Pyruvate kinase PKM OS=Mus musculus OX=10090 GN=Pkm PE=1 SV=4
7	FALSE	P62737|ACTA_MOUSE	430.254	54.11	54.11	39	12200000	12	79	Carbamidomethylation; Oxidation (M); Deamidation (NQ)	42008.9	Actin, aortic smooth muscle OS=Mus musculus OX=10090 GN=Acta2 PE=1 SV=1
15	TRUE	P63038|CH60_MOUSE	427.801	48.34	48.34	36	30600000	36	58	Carbamidomethylation; Oxidation (M); Deamidation (NQ)	60955.5	60 kDa heat shock protein, mitochondrial OS=Mus musculus OX=10090 GN=Hspd1 PE=1 SV=1
7	FALSE	P63268|ACTH_MOUSE	426.434	50.53	50.53	37	11800000	10	77	Carbamidomethylation; Oxidation (M); Deamidation (NQ)	41876.9	Actin, gamma-enteric smooth muscle OS=Mus musculus OX=10090 GN=Actg2 PE=1 SV=1
7	FALSE	P68134|ACTS_MOUSE	423.607	50.4	50.4	38	11600000	10	76	Carbamidomethylation; Oxidation (M); Deamidation (NQ)	42051	Actin, alpha skeletal muscle OS=Mus musculus OX=10090 GN=Acta1 PE=1 SV=1
11	TRUE	P17879|HS71B_MOUSE	423.311	40.65	40.65	32	30000000	10	74	Oxidation (M); Carbamidomethylation; Deamidation (NQ)	70176.3	Heat shock 70 kDa protein 1B OS=Mus musculus OX=10090 GN=Hspa1b PE=1 SV=3
11	TRUE	Q61696|HS71A_MOUSE	423.311	40.72	40.72	32	30000000	10	74	Oxidation (M); Carbamidomethylation; Deamidation (NQ)	70079.2	Heat shock 70 kDa protein 1A OS=Mus musculus OX=10090 GN=Hspa1a PE=1 SV=2
13	TRUE	P07901|HS90A_MOUSE	421.662	39.02	39.02	38	7.56635e+06	20	56	Deamidation (NQ); Oxidation (M); Carbamidomethylation	84787.9	Heat shock protein HSP 90-alpha OS=Mus musculus OX=10090 GN=Hsp90aa1 PE=1 SV=4
12	TRUE	P14148|RL7_MOUSE	420.586	59.26	59.26	33	57400000	32	70	Deamidation (NQ); Oxidation (M); Acetylation (Protein N-term)	31419.6	60S ribosomal protein L7 OS=Mus musculus OX=10090 GN=Rpl7 PE=1 SV=2
27	TRUE	Q62167|DDX3X_MOUSE	413.724	44.26	44.26	29	44734.1	1	32	Oxidation (M); Carbamidomethylation; Acetylation (Protein N-term)	73101.4	ATP-dependent RNA helicase DDX3X OS=Mus musculus OX=10090 GN=Ddx3x PE=1 SV=3
22	TRUE	P57780|ACTN4_MOUSE	413.001	35.86	35.86	30	2.30322e+06	17	37	Carbamidomethylation; Oxidation (M); Deamidation (NQ)	104977	Alpha-actinin-4 OS=Mus musculus OX=10090 GN=Actn4 PE=1 SV=1
26	TRUE	P26041|MOES_MOUSE	412.595	36.57	36.57	30	1.7825e+06	19	34	Oxidation (M)	67767	Moesin OS=Mus musculus OX=10090 GN=Msn PE=1 SV=3
17	TRUE	P07724|ALBU_MOUSE	410.88	35.36	35.36	31	130000000	30	47	Carbamidomethylation; Deamidation (NQ); Oxidation (M)	68692.5	Albumin OS=Mus musculus OX=10090 GN=Alb PE=1 SV=3
32	TRUE	P11983|TCPA_MOUSE	409.897	47.3	47.3	28	13800000	26	40	Carbamidomethylation; Oxidation (M); Acetylation (Protein N-term)	60448.6	T-complex protein 1 subunit alpha OS=Mus musculus OX=10090 GN=Tcp1 PE=1 SV=3
23	TRUE	Q9D8E6|RL4_MOUSE	409.713	48.21	48.21	29	11500000	29	39	Acetylation (Protein N-term); Carbamidomethylation; Deamidation (NQ); Oxidation (M)	47153.6	60S ribosomal protein L4 OS=Mus musculus OX=10090 GN=Rpl4 PE=1 SV=3
29	TRUE	P16381|DDX3L_MOUSE	408.78	41.21	41.21	28	139120	2	31	Oxidation (M); Carbamidomethylation	73140.6	Putative ATP-dependent RNA helicase Pl10 OS=Mus musculus OX=10090 GN=D1Pas1 PE=1 SV=1
44	TRUE	P68372|TBB4B_MOUSE	405.979	52.36	52.36	25	1937189	3	34	Oxidation (M); Carbamidomethylation	49831	Tubulin beta-4B chain OS=Mus musculus OX=10090 GN=Tubb4b PE=1 SV=1
35	TRUE	P27773|PDIA3_MOUSE	405.699	45.54	45.54	27	9597101	27	39	Oxidation (M)	56678.4	Protein disulfide-isomerase A3 OS=Mus musculus OX=10090 GN=Pdia3 PE=1 SV=2
40	TRUE	P99024|TBB5_MOUSE	404.646	52.03	52.03	25	2.81066e+06	4	38	Oxidation (M); Carbamidomethylation	49670.8	Tubulin beta-5 chain OS=Mus musculus OX=10090 GN=Tubb5 PE=1 SV=1
21	TRUE	P60843|IF4A1_MOUSE	403.474	58.87	58.87	29	36400000	13	51	Carbamidomethylation; Oxidation (M); Deamidation (NQ)	46153.9	Eukaryotic initiation factor 4A-I OS=Mus musculus OX=10090 GN=Eif4a1 PE=1 SV=1
25	TRUE	P38647|GRP75_MOUSE	401.451	40.8	40.8	28	10400000	25	44	Oxidation (M); Deamidation (NQ); Carbamidomethylation	73461.2	Stress-70 protein, mitochondrial OS=Mus musculus OX=10090 GN=Hspa9 PE=1 SV=3
41	TRUE	P42932|TCPQ_MOUSE	401.35	43.98	43.98	24	21200000	24	41	Acetylation (Protein N-term); Oxidation (M); Carbamidomethylation; Deamidation (NQ)	59555.5	T-complex protein 1 subunit theta OS=Mus musculus OX=10090 GN=Cct8 PE=1 SV=3
47	TRUE	Q01853|TERA_MOUSE	401.001	33.25	33.25	24	2.42233e+06	23	28	Oxidation (M); Deamidation (NQ); Carbamidomethylation	89321.8	Transitional endoplasmic reticulum ATPase OS=Mus musculus OX=10090 GN=Vcp PE=1 SV=4
28	TRUE	P80315|TCPD_MOUSE	400.261	50.83	50.83	27	13100000	26	34	Carbamidomethylation; Oxidation (M); Deamidation (NQ)	58066.4	T-complex protein 1 subunit delta OS=Mus musculus OX=10090 GN=Cct4 PE=1 SV=3
20	TRUE	Q9D0E1|HNRPM_MOUSE	400.161	41.29	41.29	32	74500000	31	37	Acetylation (Protein N-term); Deamidation (NQ); Carbamidomethylation; Oxidation (M)	77648.7	Heterogeneous nuclear ribonucleoprotein M OS=Mus musculus OX=10090 GN=Hnrnpm PE=1 SV=3
33	TRUE	Q78PY7|SND1_MOUSE	397.293	28.9	28.9	26	4379907	26	30	Deamidation (NQ); Oxidation (M); Carbamidomethylation	102088	Staphylococcal nuclease domain-containing protein 1 OS=Mus musculus OX=10090 GN=Snd1 PE=1 SV=1
42	TRUE	Q62095|DDX3Y_MOUSE	395.871	36.78	36.78	26		1	29	Oxidation (M); Carbamidomethylation	73427.9	ATP-dependent RNA helicase DDX3Y OS=Mus musculus OX=10090 GN=Ddx3y PE=1 SV=2
31	TRUE	Q91WQ3|SYYC_MOUSE	394.462	40.72	40.72	27	4351318	24	34	Oxidation (M); Carbamidomethylation; Deamidation (NQ)	59105.4	Tyrosine--tRNA ligase, cytoplasmic OS=Mus musculus OX=10090 GN=Yars1 PE=1 SV=3
37	TRUE	P62259|1433E_MOUSE	390.754	61.18	61.18	23	34900000	20	50	Oxidation (M); Deamidation (NQ); Acetylation (Protein N-term)	29173.9	14-3-3 protein epsilon OS=Mus musculus OX=10090 GN=Ywhae PE=1 SV=1
19	TRUE	P16627|HS71L_MOUSE	390.625	33.54	33.54	25	12000000	2	55	Oxidation (M); Deamidation (NQ)	70637.3	Heat shock 70 kDa protein 1-like OS=Mus musculus OX=10090 GN=Hspa1l PE=1 SV=4
52	TRUE	P00342|LDHC_MOUSE	389.978	59.34	59.34	22	22900000	19	39	Carbamidomethylation; Oxidation (M); Deamidation (NQ)	35911.8	L-lactate dehydrogenase C chain OS=Mus musculus OX=10090 GN=Ldhc PE=1 SV=2
43	TRUE	Q99K48|NONO_MOUSE	389.955	38.9	38.9	26	8.37361e+06	22	35	Oxidation (M); Carbamidomethylation	54540.9	Non-POU domain-containing octamer-binding protein OS=Mus musculus OX=10090 GN=Nono PE=1 SV=3
38	TRUE	Q68FD5|CLH1_MOUSE	389.748	18.87	18.87	26	2.78273e+06	24	30	Carbamidomethylation; Oxidation (M)	191557	Clathrin heavy chain 1 OS=Mus musculus OX=10090 GN=Cltc PE=1 SV=3
39	TRUE	Q61879|MYH10_MOUSE	389.031	14.93	14.93	26	798798	15	29	Oxidation (M); Carbamidomethylation	228996	Myosin-10 OS=Mus musculus OX=10090 GN=Myh10 PE=1 SV=2
30	TRUE	P80313|TCPH_MOUSE	387.637	46.14	46.14	27	19400000	27	40	Carbamidomethylation; Oxidation (M); Acetylation (Protein N-term)	59652.2	T-complex protein 1 subunit eta OS=Mus musculus OX=10090 GN=Cct7 PE=1 SV=1
56	TRUE	Q501J6|DDX17_MOUSE	387.461	31.85	31.85	23	2302109	11	26	Oxidation (M); Carbamidomethylation; Deamidation (NQ)	72399.5	Probable ATP-dependent RNA helicase DDX17 OS=Mus musculus OX=10090 GN=Ddx17 PE=1 SV=1
53	TRUE	Q11011|PSA_MOUSE	387.135	23.15	23.15	23	3.75175e+06	22	25	Oxidation (M)	103325	Puromycin-sensitive aminopeptidase OS=Mus musculus OX=10090 GN=Npepps PE=1 SV=2
24	TRUE	Q8VEK3|HNRPU_MOUSE	385.764	26.12	26.12	30	11900000	28	40	Carbamidomethylation; Oxidation (M); Deamidation (NQ)	87917.6	Heterogeneous nuclear ribonucleoprotein U OS=Mus musculus OX=10090 GN=Hnrnpu PE=1 SV=1
36	TRUE	Q61316|HSP74_MOUSE	384.774	30.32	30.32	26	7.63585e+06	21	34	Carbamidomethylation; Oxidation (M); Deamidation (NQ)	94132.6	Heat shock 70 kDa protein 4 OS=Mus musculus OX=10090 GN=Hspa4 PE=1 SV=1
64	TRUE	Q61656|DDX5_MOUSE	383.503	33.71	33.71	22	950973	9	27	Carbamidomethylation; Oxidation (M)	69290.2	Probable ATP-dependent RNA helicase DDX5 OS=Mus musculus OX=10090 GN=Ddx5 PE=1 SV=2
48	TRUE	P80314|TCPB_MOUSE	383.397	47.1	47.1	24	6841736	24	27	Acetylation (Protein N-term); Oxidation (M); Carbamidomethylation; Deamidation (NQ)	57477.2	T-complex protein 1 subunit beta OS=Mus musculus OX=10090 GN=Cct2 PE=1 SV=4
65	TRUE	Q7TMM9|TBB2A_MOUSE	383.11	46.29	46.29	21	261314	2	29	Oxidation (M); Carbamidomethylation	49907	Tubulin beta-2A chain OS=Mus musculus OX=10090 GN=Tubb2a PE=1 SV=1
65	FALSE	Q9CWF2|TBB2B_MOUSE	380.687	42.7	42.7	20	139729	1	28	Oxidation (M); Carbamidomethylation	49953.1	Tubulin beta-2B chain OS=Mus musculus OX=10090 GN=Tubb2b PE=1 SV=1
49	TRUE	P80317|TCPZ_MOUSE	379.911	33.9	33.9	22	7249721	15	33	Deamidation (NQ); Oxidation (M); Carbamidomethylation	58004.3	T-complex protein 1 subunit zeta OS=Mus musculus OX=10090 GN=Cct6a PE=1 SV=3
57	TRUE	P17182|ENOA_MOUSE	379.792	51.15	51.15	23	11400000	17	35	Deamidation (NQ); Oxidation (M); Carbamidomethylation	47140.8	Alpha-enolase OS=Mus musculus OX=10090 GN=Eno1 PE=1 SV=3
58	TRUE	P12970|RL7A_MOUSE	379.412	52.26	52.26	22	14100000	22	31	Deamidation (NQ); Carbamidomethylation; Oxidation (M)	29976.6	60S ribosomal protein L7a OS=Mus musculus OX=10090 GN=Rpl7a PE=1 SV=2
45	TRUE	Q02566|MYH6_MOUSE	378.116	14.6	14.6	25	230714	3	33	Oxidation (M)	223565	Myosin-6 OS=Mus musculus OX=10090 GN=Myh6 PE=1 SV=2
34	TRUE	Q9ERK4|XPO2_MOUSE	377.961	23.89	23.89	25	5715210	25	30	Oxidation (M); Deamidation (NQ); Carbamidomethylation	110455	Exportin-2 OS=Mus musculus OX=10090 GN=Cse1l PE=1 SV=1
73	TRUE	Q7TPR4|ACTN1_MOUSE	377.088	26.23	26.23	20	413369	8	25	Carbamidomethylation; Oxidation (M); Deamidation (NQ)	103068	Alpha-actinin-1 OS=Mus musculus OX=10090 GN=Actn1 PE=1 SV=1
50	TRUE	P48722|HS74L_MOUSE	376.655	27.21	27.21	24	2.82629e+06	20	26	Carbamidomethylation; Oxidation (M); Deamidation (NQ)	94382.1	Heat shock 70 kDa protein 4L OS=Mus musculus OX=10090 GN=Hspa4l PE=1 SV=2
61	TRUE	P58771|TPM1_MOUSE	375.934	57.39	57.39	22	1.16791e+06	9	26	Oxidation (M)	32680.5	Tropomyosin alpha-1 chain OS=Mus musculus OX=10090 GN=Tpm1 PE=1 SV=1
74	TRUE	P62908|RS3_MOUSE	375.723	72.84	72.84	21	8647868	21	26	Acetylation (Protein N-term); Carbamidomethylation; Oxidation (M)	26674.3	40S ribosomal protein S3 OS=Mus musculus OX=10090 GN=Rps3 PE=1 SV=1
72	TRUE	Q8VDD5|MYH9_MOUSE	375.627	12.4	12.4	21	98800000	10	26	Oxidation (M); Carbamidomethylation	226372	Myosin-9 OS=Mus musculus OX=10090 GN=Myh9 PE=1 SV=4
46	TRUE	Q91Z83|MYH7_MOUSE	374.781	14.37	14.37	25	69689.9	2	34	Oxidation (M)	222879	Myosin-7 OS=Mus musculus OX=10090 GN=Myh7 PE=2 SV=1
80	TRUE	P62196|PRS8_MOUSE	374.181	52.46	52.46	20	3.22395e+06	18	23	Acetylation (Protein N-term); Oxidation (M); Carbamidomethylation	45626	26S proteasome regulatory subunit 8 OS=Mus musculus OX=10090 GN=Psmc5 PE=1 SV=1
59	TRUE	P09103|PDIA1_MOUSE	373.822	34.97	34.97	20	8170753	19	31	Carbamidomethylation; Oxidation (M); Deamidation (NQ)	57058.5	Protein disulfide-isomerase OS=Mus musculus OX=10090 GN=P4hb PE=1 SV=2
54	TRUE	Q9Z2C8|YBOX2_MOUSE	371.8	59.72	59.72	21	13800000	17	37	Deamidation (NQ); Oxidation (M)	38270.7	Y-box-binding protein 2 OS=Mus musculus OX=10090 GN=Ybx2 PE=1 SV=1
63	TRUE	Q02053|UBA1_MOUSE	369.95	20.79	20.79	22	6.86222e+06	12	28	Carbamidomethylation; Oxidation (M)	117809	Ubiquitin-like modifier-activating enzyme 1 OS=Mus musculus OX=10090 GN=Uba1 PE=1 SV=1
55	TRUE	P09411|PGK1_MOUSE	369.506	47	47	20	4231014	14	34	Oxidation (M); Carbamidomethylation; Deamidation (NQ)	44550.5	Phosphoglycerate kinase 1 OS=Mus musculus OX=10090 GN=Pgk1 PE=1 SV=4
62	TRUE	P09041|PGK2_MOUSE	368.105	41.97	41.97	20	2.75374e+06	12	37	Oxidation (M); Deamidation (NQ)	44853	Phosphoglycerate kinase 2 OS=Mus musculus OX=10090 GN=Pgk2 PE=1 SV=4
51	TRUE	Q922U2|K2C5_MOUSE	368.08	23.45	23.45	23	6.56007e+06	8	37	Oxidation (M); Carbamidomethylation; Deamidation (NQ)	61766.7	Keratin, type II cytoskeletal 5 OS=Mus musculus OX=10090 GN=Krt5 PE=1 SV=1
92	TRUE	P56480|ATPB_MOUSE	367.301	48.58	48.58	19	8314977	19	26	Oxidation (M)	56300.5	ATP synthase subunit beta, mitochondrial OS=Mus musculus OX=10090 GN=Atp5f1b PE=1 SV=2
75	TRUE	P27659|RL3_MOUSE	365.606	32.01	32.01	20	5.22862e+06	20	29	Oxidation (M); Deamidation (NQ); Carbamidomethylation	46109.9	60S ribosomal protein L3 OS=Mus musculus OX=10090 GN=Rpl3 PE=1 SV=3
79	TRUE	Q03265|ATPA_MOUSE	365.329	32.55	32.55	20	4451346	19	27	Oxidation (M)	59752.6	ATP synthase subunit alpha, mitochondrial OS=Mus musculus OX=10090 GN=Atp5f1a PE=1 SV=1
87	TRUE	P61979|HNRPK_MOUSE	365.164	41.25	41.25	19	6.58101e+06	19	25	Oxidation (M); Carbamidomethylation	50976.2	Heterogeneous nuclear ribonucleoprotein K OS=Mus musculus OX=10090 GN=Hnrnpk PE=1 SV=1
83	TRUE	Q6P5F9|XPO1_MOUSE	364.95	17.83	17.83	20	5954279	19	29	Oxidation (M); Deamidation (NQ); Acetylation (Protein N-term)	123093	Exportin-1 OS=Mus musculus OX=10090 GN=Xpo1 PE=1 SV=1
98	TRUE	P05213|TBA1B_MOUSE	364.65	44.79	44.79	18	3540252	5	24	Carbamidomethylation; Oxidation (M)	50151.6	Tubulin alpha-1B chain OS=Mus musculus OX=10090 GN=Tuba1b PE=1 SV=2
97	TRUE	Q922D8|C1TC_MOUSE	363.782	16.58	16.58	18	4827198	16	20	Carbamidomethylation; Oxidation (M)	101200	C-1-tetrahydrofolate synthase, cytoplasmic OS=Mus musculus OX=10090 GN=Mthfd1 PE=1 SV=4
82	TRUE	Q8BG32|PSD11_MOUSE	363.204	44.08	44.08	20	5.45852e+06	19	26	Acetylation (Protein N-term); Oxidation (M); Carbamidomethylation	47436.7	26S proteasome non-ATPase regulatory subunit 11 OS=Mus musculus OX=10090 GN=Psmd11 PE=1 SV=3
44	FALSE	Q9D6F9|TBB4A_MOUSE	362.996	35.59	35.59	17	1.73827e+06	1	24	Oxidation (M); Carbamidomethylation	49585.8	Tubulin beta-4A chain OS=Mus musculus OX=10090 GN=Tubb4a PE=1 SV=3
66	TRUE	P09405|NUCL_MOUSE	362.972	24.33	24.33	19	10600000	19	28	Oxidation (M); Deamidation (NQ)	76723.1	Nucleolin OS=Mus musculus OX=10090 GN=Ncl PE=1 SV=2
90	TRUE	Q8BKC5|IPO5_MOUSE	362.144	18.32	18.32	18	2.62358e+06	15	21	Oxidation (M); Deamidation (NQ); Carbamidomethylation	123591	Importin-5 OS=Mus musculus OX=10090 GN=Ipo5 PE=1 SV=3
78	TRUE	O08638|MYH11_MOUSE	361.753	10.85	10.85	21	671845	11	23	Oxidation (M); Carbamidomethylation	227028	Myosin-11 OS=Mus musculus OX=10090 GN=Myh11 PE=1 SV=1
68	TRUE	Q91WJ8|FUBP1_MOUSE	361.372	31.18	31.18	21	4.04002e+06	19	21	Carbamidomethylation; Oxidation (M)	68539.6	Far upstream element-binding protein 1 OS=Mus musculus OX=10090 GN=Fubp1 PE=1 SV=1
60	TRUE	P50446|K2C6A_MOUSE	361.255	25.86	25.86	22	897543	2	34	Oxidation (M); Carbamidomethylation	59335.1	Keratin, type II cytoskeletal 6A OS=Mus musculus OX=10090 GN=Krt6a PE=1 SV=3
93	TRUE	P08003|PDIA4_MOUSE	361.236	23.98	23.98	19	5548941	18	24	Oxidation (M); Deamidation (NQ)	71982.4	Protein disulfide-isomerase A4 OS=Mus musculus OX=10090 GN=Pdia4 PE=1 SV=3
88	TRUE	P97351|RS3A_MOUSE	359.277	51.52	51.52	18	14800000	18	26	Carbamidomethylation; Oxidation (M); Deamidation (NQ)	29884.9	40S ribosomal protein S3a OS=Mus musculus OX=10090 GN=Rps3a PE=1 SV=3
98	FALSE	P68369|TBA1A_MOUSE	357.041	41.91	41.91	17	3.49567e+06	4	23	Carbamidomethylation; Oxidation (M)	50135.6	Tubulin alpha-1A chain OS=Mus musculus OX=10090 GN=Tuba1a PE=1 SV=1
98	FALSE	P68373|TBA1C_MOUSE	357.041	42.09	42.09	17	3.49567e+06	4	23	Carbamidomethylation; Oxidation (M)	49909.3	Tubulin alpha-1C chain OS=Mus musculus OX=10090 GN=Tuba1c PE=1 SV=1
85	TRUE	Q60864|STIP1_MOUSE	356.445	28.91	28.91	18	4471456	18	21	Oxidation (M); Carbamidomethylation; Acetylation (Protein N-term)	62582.1	Stress-induced-phosphoprotein 1 OS=Mus musculus OX=10090 GN=Stip1 PE=1 SV=1
94	TRUE	Q91V92|ACLY_MOUSE	356.256	20.16	20.16	19	3.82964e+06	19	22	Oxidation (M); Carbamidomethylation	119728	ATP-citrate synthase OS=Mus musculus OX=10090 GN=Acly PE=1 SV=1
107	TRUE	Q9Z1X4|ILF3_MOUSE	356.054	18.71	18.71	17	3.42153e+06	17	22	Oxidation (M); Carbamidomethylation	96021	Interleukin enhancer-binding factor 3 OS=Mus musculus OX=10090 GN=Ilf3 PE=1 SV=2
96	TRUE	Q8VIJ6|SFPQ_MOUSE	353.7	25.46	25.46	18	6351976	15	21	Oxidation (M)	75441.7	Splicing factor, proline- and glutamine-rich OS=Mus musculus OX=10090 GN=Sfpq PE=1 SV=1
112	TRUE	Q9D8N0|EF1G_MOUSE	353.029	32.95	32.95	17	11100000	17	22	Acetylation (Protein N-term); Oxidation (M); Carbamidomethylation	50060.8	Elongation factor 1-gamma OS=Mus musculus OX=10090 GN=Eef1g PE=1 SV=3
114	TRUE	P68040|RACK1_MOUSE	350.398	47.63	47.63	16	8972404	16	20	Oxidation (M); Deamidation (NQ); Carbamidomethylation; Acetylation (Protein N-term)	35076.7	Receptor of activated protein C kinase 1 OS=Mus musculus OX=10090 GN=Rack1 PE=1 SV=3
77	TRUE	Q9CQN1|TRAP1_MOUSE	350.229	26.77	26.77	20	5335468	19	34	Oxidation (M); Deamidation (NQ); Carbamidomethylation	80209	Heat shock protein 75 kDa, mitochondrial OS=Mus musculus OX=10090 GN=Trap1 PE=1 SV=1
71	TRUE	Q9JKB3|YBOX3_MOUSE	350.126	42.66	42.66	16	1.38106e+06	9	39	Oxidation (M); Deamidation (NQ)	38813.6	Y-box-binding protein 3 OS=Mus musculus OX=10090 GN=Ybx3 PE=1 SV=2
116	TRUE	Q62318|TIF1B_MOUSE	349.392	20.98	20.98	17	5472702	17	22	Oxidation (M)	88847	Transcription intermediary factor 1-beta OS=Mus musculus OX=10090 GN=Trim28 PE=1 SV=3
132	TRUE	Q9JIF7|COPB_MOUSE	347.934	20.36	20.36	16	2.83803e+06	15	21	Oxidation (M)	107066	Coatomer subunit beta OS=Mus musculus OX=10090 GN=Copb1 PE=1 SV=1
137	TRUE	P05214|TBA3_MOUSE	347.898	38.89	38.89	15	724213	2	18	Carbamidomethylation; Oxidation (M)	49959.5	Tubulin alpha-3 chain OS=Mus musculus OX=10090 GN=Tuba3b PE=1 SV=1
141	TRUE	O08810|U5S1_MOUSE	346.794	16.79	16.79	15	1.33355e+06	13	16	Oxidation (M)	109361	116 kDa U5 small nuclear ribonucleoprotein component OS=Mus musculus OX=10090 GN=Eftud2 PE=1 SV=1
89	TRUE	P10630|IF4A2_MOUSE	346.435	34.64	34.64	19	372019	3	28	Carbamidomethylation; Oxidation (M)	46402.3	Eukaryotic initiation factor 4A-II OS=Mus musculus OX=10090 GN=Eif4a2 PE=1 SV=2
86	TRUE	P62754|RS6_MOUSE	345.96	46.18	46.18	17	9492582	16	31	Deamidation (NQ); Oxidation (M); Carbamidomethylation	28680.6	40S ribosomal protein S6 OS=Mus musculus OX=10090 GN=Rps6 PE=1 SV=1
84	TRUE	Q3THK7|GUAA_MOUSE	344.948	25.25	25.25	19	3.62139e+06	19	23	Carbamidomethylation; Oxidation (M); Deamidation (NQ)	76723.4	GMP synthase [glutamine-hydrolyzing] OS=Mus musculus OX=10090 GN=Gmps PE=1 SV=2
113	TRUE	P21107|TPM3_MOUSE	343.881	40.7	40.7	17	1.32474e+06	6	20	Oxidation (M)	32994	Tropomyosin alpha-3 chain OS=Mus musculus OX=10090 GN=Tpm3 PE=1 SV=3
102	TRUE	P14733|LMNB1_MOUSE	343.476	26.7	26.7	18	2.59262e+06	12	18	Oxidation (M)	66785.6	Lamin-B1 OS=Mus musculus OX=10090 GN=Lmnb1 PE=1 SV=3
109	TRUE	P10126|EF1A1_MOUSE	343.321	27.71	27.71	17	13800000	17	19	Carbamidomethylation; Oxidation (M)	50113.8	Elongation factor 1-alpha 1 OS=Mus musculus OX=10090 GN=Eef1a1 PE=1 SV=3
95	TRUE	Q64478|H2B1H_MOUSE	342.831	65.08	65.08	18	16100000	18	20	Oxidation (M)	13920.2	Histone H2B type 1-H OS=Mus musculus OX=10090 GN=H2bc9 PE=1 SV=3
95	TRUE	P10853|H2B1F_MOUSE	342.831	65.08	65.08	18	16100000	18	20	Oxidation (M)	13936.2	Histone H2B type 1-F/J/L OS=Mus musculus OX=10090 GN=H2bc15 PE=1 SV=2
95	TRUE	Q6ZWY9|H2B1C_MOUSE	342.831	65.08	65.08	18	16100000	18	20	Oxidation (M)	13906.1	Histone H2B type 1-C/E/G OS=Mus musculus OX=10090 GN=H2bc8 PE=1 SV=3
128	TRUE	Q6ZQ38|CAND1_MOUSE	342.321	15.53	15.53	16	1.53961e+06	15	17	Acetylation (Protein N-term); Oxidation (M)	136332	Cullin-associated NEDD8-dissociated protein 1 OS=Mus musculus OX=10090 GN=Cand1 PE=1 SV=2
100	TRUE	Q3TTY5|K22E_MOUSE	341.938	16.27	16.27	18	6997477	11	20	Oxidation (M); Carbamidomethylation	70922.7	Keratin, type II cytoskeletal 2 epidermal OS=Mus musculus OX=10090 GN=Krt2 PE=1 SV=1
76	TRUE	Q6IFX2|K1C42_MOUSE	341.802	31.64	31.64	18	1900356	3	31	Oxidation (M); Deamidation (NQ)	50133.1	Keratin, type I cytoskeletal 42 OS=Mus musculus OX=10090 GN=Krt42 PE=1 SV=1
69	TRUE	Q9Z331|K2C6B_MOUSE	341.704	23.67	23.67	21	484911	2	31	Carbamidomethylation; Deamidation (NQ)	60322.2	Keratin, type II cytoskeletal 6B OS=Mus musculus OX=10090 GN=Krt6b PE=1 SV=3
115	TRUE	P97311|MCM6_MOUSE	341.404	19.61	19.61	17	1.84868e+06	17	20	Oxidation (M); Carbamidomethylation	92867.1	DNA replication licensing factor MCM6 OS=Mus musculus OX=10090 GN=Mcm6 PE=1 SV=1
155	TRUE	Q3TXS7|PSMD1_MOUSE	341.261	18.36	18.36	14	1227752	14	15	Oxidation (M); Carbamidomethylation	105730	26S proteasome non-ATPase regulatory subunit 1 OS=Mus musculus OX=10090 GN=Psmd1 PE=1 SV=1
149	TRUE	O35129|PHB2_MOUSE	340.784	45.15	45.15	13	6755795	13	19	Oxidation (M); Deamidation (NQ)	33296.4	Prohibitin-2 OS=Mus musculus OX=10090 GN=Phb2 PE=1 SV=1
121	TRUE	Q922F4|TBB6_MOUSE	340.52	30.43	30.43	15	784811	1	22	Oxidation (M); Carbamidomethylation	50090.4	Tubulin beta-6 chain OS=Mus musculus OX=10090 GN=Tubb6 PE=1 SV=1
91	TRUE	Q3U0V1|FUBP2_MOUSE	339.705	28.21	28.21	19	2907158	17	20	Carbamidomethylation; Oxidation (M)	76775.5	Far upstream element-binding protein 2 OS=Mus musculus OX=10090 GN=Khsrp PE=1 SV=2
119	TRUE	Q8K4Z5|SF3A1_MOUSE	339.319	21.74	21.74	16	1.51133e+06	15	17	Oxidation (M)	88544.8	Splicing factor 3A subunit 1 OS=Mus musculus OX=10090 GN=Sf3a1 PE=1 SV=1
99	TRUE	P39054|DYN2_MOUSE	338.905	19.66	19.66	18	537845	8	21	Oxidation (M)	98145.3	Dynamin-2 OS=Mus musculus OX=10090 GN=Dnm2 PE=1 SV=2
152	TRUE	P26043|RADI_MOUSE	338.057	17.32	17.32	14	312302	3	17	Oxidation (M)	68542.8	Radixin OS=Mus musculus OX=10090 GN=Rdx PE=1 SV=3
130	TRUE	P50247|SAHH_MOUSE	338	31.94	31.94	15	5.19602e+06	15	18	Oxidation (M); Acetylation (Protein N-term); Carbamidomethylation; Deamidation (NQ)	47688.2	Adenosylhomocysteinase OS=Mus musculus OX=10090 GN=Ahcy PE=1 SV=3
127	TRUE	Q9DCN2|NB5R3_MOUSE	337.969	45.85	45.85	15	4912601	14	19	Oxidation (M); Deamidation (NQ)	34127.7	NADH-cytochrome b5 reductase 3 OS=Mus musculus OX=10090 GN=Cyb5r3 PE=1 SV=3
70	TRUE	P02535|K1C10_MOUSE	337.859	25.79	25.79	17	12100000	13	31	Oxidation (M); Deamidation (NQ)	57769.8	Keratin, type I cytoskeletal 10 OS=Mus musculus OX=10090 GN=Krt10 PE=1 SV=3
120	TRUE	P11103|PARP1_MOUSE	337.676	18.76	18.76	15	4.16915e+06	15	18	Oxidation (M); Deamidation (NQ)	113100	Poly [ADP-ribose] polymerase 1 OS=Mus musculus OX=10090 GN=Parp1 PE=1 SV=3
117	TRUE	Q9CZD3|GARS_MOUSE	336.851	15.78	15.78	16	3912806	15	26	Oxidation (M); Deamidation (NQ)	81877.8	Glycine--tRNA ligase OS=Mus musculus OX=10090 GN=Gars1 PE=1 SV=1
105	TRUE	Q04447|KCRB_MOUSE	336.378	38.58	38.58	16	13200000	12	21	Carbamidomethylation; Oxidation (M); Deamidation (NQ)	42713.3	Creatine kinase B-type OS=Mus musculus OX=10090 GN=Ckb PE=1 SV=1
101	TRUE	P80318|TCPG_MOUSE	336.049	32.84	32.84	18	2.10062e+06	15	21	Carbamidomethylation; Oxidation (M); Acetylation (Protein N-term)	60630	T-complex protein 1 subunit gamma OS=Mus musculus OX=10090 GN=Cct3 PE=1 SV=1
95	FALSE	P10854|H2B1M_MOUSE	335.842	56.35	56.35	17	16000000	17	19	Oxidation (M)	13936.2	Histone H2B type 1-M OS=Mus musculus OX=10090 GN=H2bc14 PE=1 SV=2
95	FALSE	Q64475|H2B1B_MOUSE	335.842	56.35	56.35	17	16000000	17	19	Oxidation (M)	13952.2	Histone H2B type 1-B OS=Mus musculus OX=10090 GN=H2bc3 PE=1 SV=3
95	FALSE	Q8CGP2|H2B1P_MOUSE	335.842	56.35	56.35	17	16000000	17	19	Oxidation (M)	13992.3	Histone H2B type 1-P OS=Mus musculus OX=10090 GN=Hist1h2bp PE=1 SV=3
95	FALSE	Q64525|H2B2B_MOUSE	335.842	56.35	56.35	17	16000000	17	19	Oxidation (M)	13920.2	Histone H2B type 2-B OS=Mus musculus OX=10090 GN=Hist2h2bb PE=1 SV=3
146	TRUE	P70698|PYRG1_MOUSE	335.568	24.87	24.87	14	3.60539e+06	14	18	Carbamidomethylation	66682.4	CTP synthase 1 OS=Mus musculus OX=10090 GN=Ctps1 PE=1 SV=2
131	TRUE	Q9DBG3|AP2B1_MOUSE	335.564	17.61	17.61	16	552610	7	17	Oxidation (M)	104583	AP-2 complex subunit beta OS=Mus musculus OX=10090 GN=Ap2b1 PE=1 SV=1
124	TRUE	P62702|RS4X_MOUSE	334.716	52.85	52.85	16	5101895	15	27	Carbamidomethylation; Oxidation (M)	29597.7	40S ribosomal protein S4, X isoform OS=Mus musculus OX=10090 GN=Rps4x PE=1 SV=2
67	TRUE	Q9JHU4|DYHC1_MOUSE	334.398	4.37	4.37	21	4.99866e+06	19	21	Deamidation (NQ); Oxidation (M)	532045	Cytoplasmic dynein 1 heavy chain 1 OS=Mus musculus OX=10090 GN=Dync1h1 PE=1 SV=2
147	TRUE	P26040|EZRI_MOUSE	334.348	17.92	17.92	14	259442	3	17	Oxidation (M)	69406.8	Ezrin OS=Mus musculus OX=10090 GN=Ezr PE=1 SV=3
138	TRUE	P08249|MDHM_MOUSE	334.006	40.83	40.83	14	4.21873e+06	14	20	Oxidation (M); Deamidation (NQ); Carbamidomethylation	35611.4	Malate dehydrogenase, mitochondrial OS=Mus musculus OX=10090 GN=Mdh2 PE=1 SV=3
125	TRUE	Q9QWL7|K1C17_MOUSE	333.954	24.94	24.94	15	62958.7	1	24	Oxidation (M); Deamidation (NQ)	48161.8	Keratin, type I cytoskeletal 17 OS=Mus musculus OX=10090 GN=Krt17 PE=1 SV=3
95	FALSE	Q8CGP1|H2B1K_MOUSE	332.262	61.11	61.11	16	15400000	16	18	Oxidation (M)	13920.2	Histone H2B type 1-K OS=Mus musculus OX=10090 GN=H2bc12 PE=1 SV=3
134	TRUE	P25206|MCM3_MOUSE	331.663	17.36	17.36	15	2539981	14	15	Acetylation (Protein N-term); Oxidation (M); Carbamidomethylation	91546.3	DNA replication licensing factor MCM3 OS=Mus musculus OX=10090 GN=Mcm3 PE=1 SV=2
103	TRUE	P13542|MYH8_MOUSE	330.403	11.2	11.2	18	158446	2	22	Oxidation (M)	222708	Myosin-8 OS=Mus musculus OX=10090 GN=Myh8 PE=2 SV=2
168	TRUE	P80316|TCPE_MOUSE	328.985	23.11	23.11	13	4297696	12	17	Oxidation (M); Carbamidomethylation; Deamidation (NQ)	59624.1	T-complex protein 1 subunit epsilon OS=Mus musculus OX=10090 GN=Cct5 PE=1 SV=1
150	TRUE	Q61768|KINH_MOUSE	328.796	15.89	15.89	14	554322	7	18	Oxidation (M)	109551	Kinesin-1 heavy chain OS=Mus musculus OX=10090 GN=Kif5b PE=1 SV=3
104	TRUE	E9Q557|DESP_MOUSE	328.457	4.82	4.82	17	3.32123e+06	14	19	Oxidation (M)	332912	Desmoplakin OS=Mus musculus OX=10090 GN=Dsp PE=1 SV=1
139	TRUE	Q02257|PLAK_MOUSE	327.024	20.27	20.27	14	1.69297e+06	12	15	Oxidation (M); Deamidation (NQ)	81800.8	Junction plakoglobin OS=Mus musculus OX=10090 GN=Jup PE=1 SV=3
110	TRUE	P25444|RS2_MOUSE	326.784	43.34	43.34	15	12900000	15	31	Deamidation (NQ); Carbamidomethylation; Oxidation (M)	31231.3	40S ribosomal protein S2 OS=Mus musculus OX=10090 GN=Rps2 PE=1 SV=3
158	TRUE	Q8BFR5|EFTU_MOUSE	326.706	29.2	29.2	13	4251966	13	16	Oxidation (M)	49508.3	Elongation factor Tu, mitochondrial OS=Mus musculus OX=10090 GN=Tufm PE=1 SV=1
111	TRUE	P63101|1433Z_MOUSE	326.64	47.35	47.35	14	1.93249e+06	8	26	Oxidation (M); Deamidation (NQ); Acetylation (Protein N-term)	27771.1	14-3-3 protein zeta/delta OS=Mus musculus OX=10090 GN=Ywhaz PE=1 SV=1
176	TRUE	Q8JZQ9|EIF3B_MOUSE	325.578	18.56	18.56	13	3.5344e+06	13	14	Carbamidomethylation; Oxidation (M)	91370.2	Eukaryotic translation initiation factor 3 subunit B OS=Mus musculus OX=10090 GN=Eif3b PE=1 SV=1
122	TRUE	P16858|G3P_MOUSE	325.364	36.34	36.34	13	5.31536e+06	11	20	Oxidation (M); Deamidation (NQ); Carbamidomethylation	35810	Glyceraldehyde-3-phosphate dehydrogenase OS=Mus musculus OX=10090 GN=Gapdh PE=1 SV=2
161	TRUE	Q5XJY5|COPD_MOUSE	325.297	25.64	25.64	13	1.55754e+06	13	14	Oxidation (M); Carbamidomethylation	57229.4	Coatomer subunit delta OS=Mus musculus OX=10090 GN=Arcn1 PE=1 SV=2
156	TRUE	P30416|FKBP4_MOUSE	324.188	22.49	22.49	13	2.14419e+06	13	17	Oxidation (M); Carbamidomethylation	51572.4	Peptidyl-prolyl cis-trans isomerase FKBP4 OS=Mus musculus OX=10090 GN=Fkbp4 PE=1 SV=5
135	TRUE	P48678|LMNA_MOUSE	323.404	25.26	25.26	15	669450	14	16	Oxidation (M)	74237.6	Prelamin-A/C OS=Mus musculus OX=10090 GN=Lmna PE=1 SV=2
144	TRUE	Q91VC3|IF4A3_MOUSE	322.829	24.57	24.57	15	965906	11	16	Oxidation (M)	46840	Eukaryotic initiation factor 4A-III OS=Mus musculus OX=10090 GN=Eif4a3 PE=1 SV=3
140	TRUE	P58774|TPM2_MOUSE	322.654	36.27	36.27	15	171820	3	19	Oxidation (M)	32836.7	Tropomyosin beta chain OS=Mus musculus OX=10090 GN=Tpm2 PE=1 SV=1
143	TRUE	P26039|TLN1_MOUSE	322.079	7.44	7.44	15	1.07155e+06	12	17	Oxidation (M); Deamidation (NQ)	269821	Talin-1 OS=Mus musculus OX=10090 GN=Tln1 PE=1 SV=2
178	TRUE	Q8K310|MATR3_MOUSE	320.939	19.39	19.39	13	1242290	13	17	Deamidation (NQ); Carbamidomethylation; Oxidation (M)	94630.3	Matrin-3 OS=Mus musculus OX=10090 GN=Matr3 PE=1 SV=1
136	TRUE	O70133|DHX9_MOUSE	320.522	10.22	10.22	15	1.59855e+06	14	17	Carbamidomethylation; Oxidation (M)	149475	ATP-dependent RNA helicase A OS=Mus musculus OX=10090 GN=Dhx9 PE=1 SV=2
108	TRUE	Q6NXH9|K2C73_MOUSE	317.507	15.03	15.03	15	782800	3	23	Oxidation (M); Deamidation (NQ); Carbamidomethylation	58911.4	Keratin, type II cytoskeletal 73 OS=Mus musculus OX=10090 GN=Krt73 PE=1 SV=1
191	TRUE	P50580|PA2G4_MOUSE	316.753	32.74	32.74	12	1.94949e+06	12	16	Carbamidomethylation; Oxidation (M); Deamidation (NQ); Acetylation (Protein N-term)	43698.8	Proliferation-associated protein 2G4 OS=Mus musculus OX=10090 GN=Pa2g4 PE=1 SV=3
188	TRUE	P70168|IMB1_MOUSE	316.503	16.67	16.67	12	1.21945e+06	12	14	Oxidation (M); Acetylation (Protein N-term)	97184.1	Importin subunit beta-1 OS=Mus musculus OX=10090 GN=Kpnb1 PE=1 SV=2
189	TRUE	Q5STT6|GAR3_MOUSE	316.337	21.2	21.2	12	2364429	12	14	Oxidation (M); Carbamidomethylation	68884.7	Golgi-associated RAB2B interactor protein 3 OS=Mus musculus OX=10090 GN=Garin3 PE=1 SV=3
142	TRUE	P62918|RL8_MOUSE	316.088	40.86	40.86	13	18700000	12	27	Oxidation (M); Deamidation (NQ)	28024.7	60S ribosomal protein L8 OS=Mus musculus OX=10090 GN=Rpl8 PE=1 SV=2
194	TRUE	P16460|ASSY_MOUSE	315.867	23.54	23.54	12	1588112	12	15	Carbamidomethylation; Oxidation (M)	46584.5	Argininosuccinate synthase OS=Mus musculus OX=10090 GN=Ass1 PE=1 SV=1
98	FALSE	P68368|TBA4A_MOUSE	315.803	31.25	31.25	12	131948	2	15	Carbamidomethylation; Oxidation (M)	49924.4	Tubulin alpha-4A chain OS=Mus musculus OX=10090 GN=Tuba4a PE=1 SV=1
160	TRUE	Q3V132|ADT4_MOUSE	315.734	36.25	36.25	13	2334759	10	22		35257.9	ADP/ATP translocase 4 OS=Mus musculus OX=10090 GN=Slc25a31 PE=1 SV=1
167	TRUE	P05064|ALDOA_MOUSE	315.66	39.84	39.84	13	3026061	13	19	Carbamidomethylation; Oxidation (M); Deamidation (NQ)	39355.9	Fructose-bisphosphate aldolase A OS=Mus musculus OX=10090 GN=Aldoa PE=1 SV=2
175	TRUE	P02088|HBB1_MOUSE	315.391	59.86	59.86	11	2.80143e+06	4	14	Oxidation (M); Carbamidomethylation; Deamidation (NQ)	15840.2	Hemoglobin subunit beta-1 OS=Mus musculus OX=10090 GN=Hbb-b1 PE=1 SV=2
118	TRUE	P11679|K2C8_MOUSE	314.932	19.59	19.59	16	754751	6	21	Deamidation (NQ); Oxidation (M)	54565.3	Keratin, type II cytoskeletal 8 OS=Mus musculus OX=10090 GN=Krt8 PE=1 SV=4
166	TRUE	P11440|CDK1_MOUSE	314.641	34.34	34.34	12	3.06266e+06	9	17	Oxidation (M); Deamidation (NQ)	34106.6	Cyclin-dependent kinase 1 OS=Mus musculus OX=10090 GN=Cdk1 PE=1 SV=3
154	TRUE	P62960|YBOX1_MOUSE	314.494	33.23	33.23	11	2915065	4	29	Deamidation (NQ); Oxidation (M)	35729.9	Y-box-binding protein 1 OS=Mus musculus OX=10090 GN=Ybx1 PE=1 SV=3
184	TRUE	P49717|MCM4_MOUSE	313.616	16.24	16.24	12	3.25406e+06	12	18	Carbamidomethylation; Oxidation (M)	96736.2	DNA replication licensing factor MCM4 OS=Mus musculus OX=10090 GN=Mcm4 PE=1 SV=1
174	TRUE	Q9CZ30|OLA1_MOUSE	313.076	29.8	29.8	13	1.83658e+06	13	13	Oxidation (M); Carbamidomethylation	44729.5	Obg-like ATPase 1 OS=Mus musculus OX=10090 GN=Ola1 PE=1 SV=1
162	TRUE	Q9DCD0|6PGD_MOUSE	313.075	21.95	21.95	13	2.63122e+06	10	17	Oxidation (M)	53247.2	6-phosphogluconate dehydrogenase, decarboxylating OS=Mus musculus OX=10090 GN=Pgd PE=1 SV=3
95	FALSE	Q8CGP0|H2B3B_MOUSE	312.92	46.03	46.03	14	14900000	14	16	Oxidation (M)	13908.1	Histone H2B type 3-B OS=Mus musculus OX=10090 GN=H2bc26 PE=1 SV=3
95	FALSE	Q9D2U9|H2B3A_MOUSE	312.92	46.03	46.03	14	14900000	14	16	Oxidation (M)	13994.2	H2B.U histone 2 OS=Mus musculus OX=10090 GN=H2bu2 PE=1 SV=3
123	TRUE	Q5SX40|MYH1_MOUSE	311.357	9.58	9.58	16	144423	2	19	Oxidation (M)	223342	Myosin-1 OS=Mus musculus OX=10090 GN=Myh1 PE=1 SV=1
95	FALSE	P70696|H2B1A_MOUSE	311.062	42.52	42.52	13	15500000	13	13		14236.6	Histone H2B type 1-A OS=Mus musculus OX=10090 GN=H2bc1 PE=1 SV=3
209	TRUE	Q7TMK9|HNRPQ_MOUSE	310.811	17.98	17.98	11	2.14243e+06	11	11	Carbamidomethylation; Oxidation (M); Deamidation (NQ)	69632.6	Heterogeneous nuclear ribonucleoprotein Q OS=Mus musculus OX=10090 GN=Syncrip PE=1 SV=2
169	TRUE	Q9R1P4|PSA1_MOUSE	310.349	34.22	34.22	12	4386642	12	16	Oxidation (M)	29546.5	Proteasome subunit alpha type-1 OS=Mus musculus OX=10090 GN=Psma1 PE=1 SV=1
173	TRUE	Q61699|HS105_MOUSE	308.38	13.05	13.05	11	796877	8	14	Oxidation (M); Carbamidomethylation; Deamidation (NQ)	96407.4	Heat shock protein 105 kDa OS=Mus musculus OX=10090 GN=Hsph1 PE=1 SV=2
229	TRUE	P27786|CP17A_MOUSE	307.641	19.92	19.92	10	1.77704e+06	10	10	Oxidation (M); Carbamidomethylation	57637.9	Steroid 17-alpha-hydroxylase/17,20 lyase OS=Mus musculus OX=10090 GN=Cyp17a1 PE=1 SV=1
153	TRUE	Q8BGQ7|SYAC_MOUSE	306.142	14.05	14.05	14	2.00687e+06	14	17	Carbamidomethylation; Oxidation (M)	106909	Alanine--tRNA ligase, cytoplasmic OS=Mus musculus OX=10090 GN=Aars1 PE=1 SV=1
171	TRUE	Q61753|SERA_MOUSE	305.988	25.52	25.52	13	1.94245e+06	12	14	Acetylation (Protein N-term); Carbamidomethylation; Oxidation (M); Deamidation (NQ)	56585.5	D-3-phosphoglycerate dehydrogenase OS=Mus musculus OX=10090 GN=Phgdh PE=1 SV=3
133	TRUE	P08730|K1C13_MOUSE	305.838	16.25	16.25	13	243127	2	29	Oxidation (M); Deamidation (NQ)	47754.1	Keratin, type I cytoskeletal 13 OS=Mus musculus OX=10090 GN=Krt13 PE=1 SV=2
126	TRUE	P04104|K2C1_MOUSE	305.823	9.11	9.11	12	29100000	5	21	Deamidation (NQ)	65605.9	Keratin, type II cytoskeletal 1 OS=Mus musculus OX=10090 GN=Krt1 PE=1 SV=4
164	TRUE	P47757|CAPZB_MOUSE	305.704	42.6	42.6	12	2.32117e+06	12	19	Deamidation (NQ); Oxidation (M); Carbamidomethylation; Acetylation (Protein N-term)	31345.5	F-actin-capping protein subunit beta OS=Mus musculus OX=10090 GN=Capzb PE=1 SV=3
165	TRUE	P14824|ANXA6_MOUSE	304.654	14.86	14.86	13	1.70401e+06	10	14	Carbamidomethylation; Oxidation (M)	75885.3	Annexin A6 OS=Mus musculus OX=10090 GN=Anxa6 PE=1 SV=3
148	TRUE	Q9Z2K1|K1C16_MOUSE	304.612	19.62	19.62	12	660041	4	19	Oxidation (M); Deamidation (NQ)	51606.4	Keratin, type I cytoskeletal 16 OS=Mus musculus OX=10090 GN=Krt16 PE=1 SV=3
179	TRUE	Q9R190|MTA2_MOUSE	304.601	21.11	21.11	12	1.22895e+06	10	14	Oxidation (M); Deamidation (NQ)	75030.1	Metastasis-associated protein MTA2 OS=Mus musculus OX=10090 GN=Mta2 PE=1 SV=1
177	TRUE	P62192|PRS4_MOUSE	304.302	30.23	30.23	13	1.53867e+06	10	18	Oxidation (M)	49184.5	26S proteasome regulatory subunit 4 OS=Mus musculus OX=10090 GN=Psmc1 PE=1 SV=1
186	TRUE	Q62448|IF4G2_MOUSE	303.316	12.91	12.91	12	975735	12	12	Oxidation (M)	102106	Eukaryotic translation initiation factor 4 gamma 2 OS=Mus musculus OX=10090 GN=Eif4g2 PE=1 SV=2
244	TRUE	Q9DCH4|EIF3F_MOUSE	302.941	27.7	27.7	9	4807215	9	12	Oxidation (M); Carbamidomethylation	37984.3	Eukaryotic translation initiation factor 3 subunit F OS=Mus musculus OX=10090 GN=Eif3f PE=1 SV=2
228	TRUE	Q61024|ASNS_MOUSE	302.86	19.25	19.25	10	2.85408e+06	10	13	Oxidation (M); Deamidation (NQ)	64282.7	Asparagine synthetase [glutamine-hydrolyzing] OS=Mus musculus OX=10090 GN=Asns PE=1 SV=3
218	TRUE	Q8VC30|TKFC_MOUSE	302.512	26.12	26.12	11	2.4595e+06	11	11	Oxidation (M); Carbamidomethylation; Deamidation (NQ)	59691.1	Triokinase/FMN cyclase OS=Mus musculus OX=10090 GN=Tkfc PE=1 SV=1
159	TRUE	O35643|AP1B1_MOUSE	302.127	14.21	14.21	13	409212	4	13	Oxidation (M)	103935	AP-1 complex subunit beta-1 OS=Mus musculus OX=10090 GN=Ap1b1 PE=1 SV=2
157	TRUE	P17225|PTBP1_MOUSE	301.242	20.36	20.36	12	2.06271e+06	6	15	Carbamidomethylation; Acetylation (Protein N-term); Oxidation (M); Deamidation (NQ)	59321.6	Polypyrimidine tract-binding protein 1 OS=Mus musculus OX=10090 GN=Ptbp1 PE=1 SV=3
214	TRUE	P01942|HBA_MOUSE	300.963	61.27	61.27	10	13600000	10	15	Carbamidomethylation; Oxidation (M); Acetylation (Protein N-term); Deamidation (NQ)	15085.2	Hemoglobin subunit alpha OS=Mus musculus OX=10090 GN=Hba PE=1 SV=2
185	TRUE	Q61390|TCPW_MOUSE	299.335	22.79	22.79	11	161126	4	18	Oxidation (M)	58184.8	T-complex protein 1 subunit zeta-2 OS=Mus musculus OX=10090 GN=Cct6b PE=1 SV=4
151	TRUE	Q9WUA2|SYFB_MOUSE	298.889	18.68	18.68	13	1.41137e+06	12	16	Deamidation (NQ); Oxidation (M); Carbamidomethylation	65697.2	Phenylalanine--tRNA ligase beta subunit OS=Mus musculus OX=10090 GN=Farsb PE=1 SV=2
95	FALSE	Q64524|H2B2E_MOUSE	298.849	42.06	42.06	12	14300000	12	14	Oxidation (M)	13993.3	Histone H2B type 2-E OS=Mus musculus OX=10090 GN=H2bc21 PE=1 SV=3
204	TRUE	P40142|TKT_MOUSE	298.272	14.93	14.93	11	1.71636e+06	11	15		67630.5	Transketolase OS=Mus musculus OX=10090 GN=Tkt PE=1 SV=1
145	TRUE	P23116|EIF3A_MOUSE	297.998	9.97	9.97	14	1.50135e+06	14	20	Oxidation (M); Deamidation (NQ); Carbamidomethylation	161936	Eukaryotic translation initiation factor 3 subunit A OS=Mus musculus OX=10090 GN=Eif3a PE=1 SV=5
225	TRUE	Q9Z2X1|HNRPF_MOUSE	297.82	30.12	30.12	10	730606	7	13	Oxidation (M); Carbamidomethylation	45729.9	Heterogeneous nuclear ribonucleoprotein F OS=Mus musculus OX=10090 GN=Hnrnpf PE=1 SV=3
198	TRUE	P49312|ROA1_MOUSE	297.604	30.94	30.94	11	1.7308e+06	8	18	Oxidation (M); Carbamidomethylation; Deamidation (NQ)	34196.2	Heterogeneous nuclear ribonucleoprotein A1 OS=Mus musculus OX=10090 GN=Hnrnpa1 PE=1 SV=2
216	TRUE	P01872|IGHM_MOUSE	297.19	24.45	24.45	11	1.43273e+06	11	14	Carbamidomethylation; Oxidation (M)	49972	Immunoglobulin heavy constant mu OS=Mus musculus OX=10090 GN=Ighm PE=1 SV=2
190	TRUE	P61982|1433G_MOUSE	297.127	34.01	34.01	11	1.32568e+06	5	18	Oxidation (M); Deamidation (NQ); Acetylation (Protein N-term)	28302.6	14-3-3 protein gamma OS=Mus musculus OX=10090 GN=Ywhag PE=1 SV=2
212	TRUE	Q9DCL9|PUR6_MOUSE	296.496	22.59	22.59	11	2.0298e+06	11	12	Carbamidomethylation; Oxidation (M)	47006.1	Bifunctional phosphoribosylaminoimidazole carboxylase/phosphoribosylaminoimidazole succinocarboxamide synthetase OS=Mus musculus OX=10090 GN=Paics PE=1 SV=4
183	TRUE	P54728|RD23B_MOUSE	296.126	22.12	22.12	12	1.82338e+06	12	14	Oxidation (M); Deamidation (NQ)	43512.6	UV excision repair protein RAD23 homolog B OS=Mus musculus OX=10090 GN=Rad23b PE=1 SV=2
170	TRUE	P40124|CAP1_MOUSE	295.915	25.53	25.53	13	2.17483e+06	13	16	Acetylation (Protein N-term); Oxidation (M); Carbamidomethylation	51564.8	Adenylyl cyclase-associated protein 1 OS=Mus musculus OX=10090 GN=Cap1 PE=1 SV=4
238	TRUE	P60229|EIF3E_MOUSE	294.895	25.62	25.62	10	1.46772e+06	10	11	Oxidation (M)	52220.8	Eukaryotic translation initiation factor 3 subunit E OS=Mus musculus OX=10090 GN=Eif3e PE=1 SV=1
242	TRUE	Q9QXX4|S2513_MOUSE	294.364	15.24	15.24	10	427946	10	11		74466.9	Electrogenic aspartate/glutamate antiporter SLC25A13, mitochondrial OS=Mus musculus OX=10090 GN=Slc25a13 PE=1 SV=1
213	TRUE	P17710|HXK1_MOUSE	294.257	10.99	10.99	11	528334	6	12	Oxidation (M)	108303	Hexokinase-1 OS=Mus musculus OX=10090 GN=Hk1 PE=1 SV=3
233	TRUE	P46460|NSF_MOUSE	294.216	15.73	15.73	10	1.08782e+06	10	11	Oxidation (M)	82613.4	Vesicle-fusing ATPase OS=Mus musculus OX=10090 GN=Nsf PE=1 SV=2
215	TRUE	Q9Z1Z0|USO1_MOUSE	293.909	11.37	11.37	11	1.00803e+06	10	16	Oxidation (M)	106983	General vesicular transport factor p115 OS=Mus musculus OX=10090 GN=Uso1 PE=1 SV=2
275	TRUE	Q9Z1Q5|CLIC1_MOUSE	293.14	39.42	39.42	9	3.00363e+06	9	9	Acetylation (Protein N-term); Carbamidomethylation	27012.8	Chloride intracellular channel protein 1 OS=Mus musculus OX=10090 GN=Clic1 PE=1 SV=3
206	TRUE	Q8BMA6|SRP68_MOUSE	292.928	16.96	16.96	11	1.10456e+06	11	13	Deamidation (NQ); Oxidation (M); Carbamidomethylation	70574.2	Signal recognition particle subunit SRP68 OS=Mus musculus OX=10090 GN=Srp68 PE=1 SV=2
220	TRUE	Q9JI91|ACTN2_MOUSE	289.844	13.09	13.09	11	280314	1	14	Carbamidomethylation; Oxidation (M)	103834	Alpha-actinin-2 OS=Mus musculus OX=10090 GN=Actn2 PE=1 SV=2
207	TRUE	Q61598|GDIB_MOUSE	289.746	18.65	18.65	10	422581	6	11	Oxidation (M); Deamidation (NQ); Carbamidomethylation	50537.1	Rab GDP dissociation inhibitor beta OS=Mus musculus OX=10090 GN=Gdi2 PE=1 SV=1
221	TRUE	Q8VDM4|PSMD2_MOUSE	289.459	12.56	12.56	11	898467	10	11	Oxidation (M)	100203	26S proteasome non-ATPase regulatory subunit 2 OS=Mus musculus OX=10090 GN=Psmd2 PE=1 SV=1
172	TRUE	Q9CQC6|5MP2_MOUSE	289.313	23.39	23.39	13	1.32851e+06	10	13	Carbamidomethylation; Oxidation (M)	48043.2	eIF5-mimic protein 2 OS=Mus musculus OX=10090 GN=Bzw1 PE=1 SV=1
163	TRUE	Q6IFZ6|K2C1B_MOUSE	287.989	8.74	8.74	10	325207	1	19	Deamidation (NQ)	61358.8	Keratin, type II cytoskeletal 1b OS=Mus musculus OX=10090 GN=Krt77 PE=1 SV=1
197	TRUE	Q8BMS1|ECHA_MOUSE	286.502	12.58	12.58	10	1.33956e+06	10	14	Oxidation (M)	82669.8	Trifunctional enzyme subunit alpha, mitochondrial OS=Mus musculus OX=10090 GN=Hadha PE=1 SV=1
202	TRUE	O88844|IDHC_MOUSE	286.452	26.09	26.09	11	781351	9	12	Oxidation (M)	46674.4	Isocitrate dehydrogenase [NADP] cytoplasmic OS=Mus musculus OX=10090 GN=Idh1 PE=1 SV=2
297	TRUE	P62806|H4_MOUSE	286.402	47.57	47.57	8	2.2612e+06	8	12	Oxidation (M)	11367.3	Histone H4 OS=Mus musculus OX=10090 GN=H4c16 PE=1 SV=2
217	TRUE	P31254|UBA1Y_MOUSE	286.198	9.36	9.36	11	1.48829e+06	1	16	Oxidation (M); Carbamidomethylation	118038	Ubiquitin-like modifier-activating enzyme 1 Y OS=Mus musculus OX=10090 GN=Uba1y PE=1 SV=2
283	TRUE	Q99JY0|ECHB_MOUSE	286.091	19.58	19.58	9	1.40311e+06	9	9	Oxidation (M)	51386.3	Trifunctional enzyme subunit beta, mitochondrial OS=Mus musculus OX=10090 GN=Hadhb PE=1 SV=1
251	TRUE	P35980|RL18_MOUSE	285.239	40.43	40.43	9	6208289	9	10		21644.5	60S ribosomal protein L18 OS=Mus musculus OX=10090 GN=Rpl18 PE=1 SV=3
196	TRUE	Q91YR7|PRP6_MOUSE	284.872	10.73	10.73	11	852664	11	12	Deamidation (NQ); Oxidation (M)	106722	Pre-mRNA-processing factor 6 OS=Mus musculus OX=10090 GN=Prpf6 PE=1 SV=1
193	TRUE	Q8VED5|K2C79_MOUSE	284.428	10.55	10.55	10	6.02039e+06	1	18	Deamidation (NQ)	57552.3	Keratin, type II cytoskeletal 79 OS=Mus musculus OX=10090 GN=Krt79 PE=1 SV=2
273	TRUE	P02089|HBB2_MOUSE	284.233	48.3	48.3	8	170759	1	10	Carbamidomethylation; Deamidation (NQ); Oxidation (M)	15878.2	Hemoglobin subunit beta-2 OS=Mus musculus OX=10090 GN=Hbb-b2 PE=1 SV=2
272	TRUE	Q60932|VDAC1_MOUSE	283.874	35.81	35.81	8	3.749e+06	7	13	Acetylation (Protein N-term); Deamidation (NQ)	32351.5	Voltage-dependent anion-selective channel protein 1 OS=Mus musculus OX=10090 GN=Vdac1 PE=1 SV=3
291	TRUE	P0CG50|UBC_MOUSE	283.375	9.81	9.81	8	3.77496e+06	8	9	Oxidation (M)	82550.1	Polyubiquitin-C OS=Mus musculus OX=10090 GN=Ubc PE=1 SV=2
291	TRUE	P62984|RL40_MOUSE	283.375	56.25	56.25	8	3.77496e+06	8	9	Oxidation (M)	14728.3	Ubiquitin-60S ribosomal protein L40 OS=Mus musculus OX=10090 GN=Uba52 PE=1 SV=2
291	TRUE	P62983|RS27A_MOUSE	283.375	46.15	46.15	8	3.77496e+06	8	9	Oxidation (M)	17950.9	Ubiquitin-40S ribosomal protein S27a OS=Mus musculus OX=10090 GN=Rps27a PE=1 SV=2
291	TRUE	P0CG49|UBB_MOUSE	283.375	23.61	23.61	8	3.77496e+06	8	9	Oxidation (M)	34368.5	Polyubiquitin-B OS=Mus musculus OX=10090 GN=Ubb PE=2 SV=1
249	TRUE	Q8BL97|SRSF7_MOUSE	283.219	24.72	24.72	9	1.79978e+06	8	11	Oxidation (M)	30817.5	Serine/arginine-rich splicing factor 7 OS=Mus musculus OX=10090 GN=Srsf7 PE=1 SV=1
219	TRUE	Q9D0I9|SYRC_MOUSE	282.819	16.36	16.36	11	1.04247e+06	10	11	Carbamidomethylation	75673.5	Arginine--tRNA ligase, cytoplasmic OS=Mus musculus OX=10090 GN=Rars1 PE=1 SV=2
210	TRUE	Q61414|K1C15_MOUSE	282.815	9.96	9.96	9	63950.7	1	18	Oxidation (M); Deamidation (NQ)	49137.6	Keratin, type I cytoskeletal 15 OS=Mus musculus OX=10090 GN=Krt15 PE=1 SV=2
239	TRUE	Q8BTM8|FLNA_MOUSE	282.684	4.38	4.38	10	328380	6	11	Carbamidomethylation	281222	Filamin-A OS=Mus musculus OX=10090 GN=Flna PE=1 SV=5
226	TRUE	Q8BWT1|THIM_MOUSE	282.541	26.7	26.7	10	740876	10	10	Oxidation (M)	41829.9	3-ketoacyl-CoA thiolase, mitochondrial OS=Mus musculus OX=10090 GN=Acaa2 PE=1 SV=3
211	TRUE	Q6IME9|K2C72_MOUSE	282.202	13.65	13.65	11	167470	3	13	Oxidation (M); Deamidation (NQ)	56750.3	Keratin, type II cytoskeletal 72 OS=Mus musculus OX=10090 GN=Krt72 PE=3 SV=1
274	TRUE	Q8BHN3|GANAB_MOUSE	281.754	9.11	9.11	9	933394	9	10		106911	Neutral alpha-glucosidase AB OS=Mus musculus OX=10090 GN=Ganab PE=1 SV=1
237	TRUE	Q9Z2I9|SUCB1_MOUSE	281.753	20.52	20.52	10	1588237	10	10	Oxidation (M); Carbamidomethylation	50113.9	Succinate--CoA ligase [ADP-forming] subunit beta, mitochondrial OS=Mus musculus OX=10090 GN=Sucla2 PE=1 SV=2
240	TRUE	Q9CY58|PAIRB_MOUSE	281.604	21.62	21.62	10	875772	10	10	Oxidation (M)	44714.1	Plasminogen activator inhibitor 1 RNA-binding protein OS=Mus musculus OX=10090 GN=Serbp1 PE=1 SV=2
109	FALSE	P62631|EF1A2_MOUSE	281.126	15.98	15.98	9	11500000	9	11	Carbamidomethylation	50454.2	Elongation factor 1-alpha 2 OS=Mus musculus OX=10090 GN=Eef1a2 PE=1 SV=1
264	TRUE	Q8R081|HNRPL_MOUSE	280.983	21.5	21.5	9	925300	9	9	Carbamidomethylation; Oxidation (M)	63963.7	Heterogeneous nuclear ribonucleoprotein L OS=Mus musculus OX=10090 GN=Hnrnpl PE=1 SV=2
252	TRUE	Q9WTI7|MYO1C_MOUSE	280.741	10.07	10.07	9	255668	7	9		121944	Unconventional myosin-Ic OS=Mus musculus OX=10090 GN=Myo1c PE=1 SV=2
257	TRUE	P26638|SYSC_MOUSE	280.128	17.19	17.19	9	1.10812e+06	9	13	Carbamidomethylation	58388.7	Serine--tRNA ligase, cytoplasmic OS=Mus musculus OX=10090 GN=Sars1 PE=1 SV=3
278	TRUE	P31001|DESM_MOUSE	279.528	18.12	18.12	9	206503	4	10		53497.8	Desmin OS=Mus musculus OX=10090 GN=Des PE=1 SV=3
199	TRUE	Q9JKR6|HYOU1_MOUSE	278.479	10.31	10.31	11	1.56288e+06	11	13	Deamidation (NQ); Oxidation (M)	111181	Hypoxia up-regulated protein 1 OS=Mus musculus OX=10090 GN=Hyou1 PE=1 SV=1
321	TRUE	Q9QZE5|COPG1_MOUSE	278.334	10.98	10.98	8	617644	8	13		97512.8	Coatomer subunit gamma-1 OS=Mus musculus OX=10090 GN=Copg1 PE=1 SV=1
292	TRUE	Q9DA79|DPEP3_MOUSE	278.076	16.43	16.43	8	1.37675e+06	8	8	Oxidation (M)	54247.1	Dipeptidase 3 OS=Mus musculus OX=10090 GN=Dpep3 PE=1 SV=1
267	TRUE	O88477|IF2B1_MOUSE	277.35	18.72	18.72	9	870526	9	9	Oxidation (M); Deamidation (NQ)	63450.6	Insulin-like growth factor 2 mRNA-binding protein 1 OS=Mus musculus OX=10090 GN=Igf2bp1 PE=1 SV=1
281	TRUE	Q07133|H1T_MOUSE	277.213	29.81	29.81	9	1.20755e+06	5	9	Oxidation (M)	21540.3	Histone H1t OS=Mus musculus OX=10090 GN=H1-6 PE=1 SV=4
308	TRUE	P51881|ADT2_MOUSE	277.104	25.17	25.17	8	332244	2	15	Oxidation (M)	32931.3	ADP/ATP translocase 2 OS=Mus musculus OX=10090 GN=Slc25a5 PE=1 SV=3
316	TRUE	Q60930|VDAC2_MOUSE	276.38	24.41	24.41	7	8623270	7	11	Deamidation (NQ)	31732.8	Voltage-dependent anion-selective channel protein 2 OS=Mus musculus OX=10090 GN=Vdac2 PE=1 SV=2
255	TRUE	Q9Z1N5|DX39B_MOUSE	276.319	21.03	21.03	9	286137	4	11	Carbamidomethylation; Oxidation (M)	49035.4	Spliceosome RNA helicase Ddx39b OS=Mus musculus OX=10090 GN=Ddx39b PE=1 SV=1
265	TRUE	Q6PDM2|SRSF1_MOUSE	276.312	28.63	28.63	8	2.69297e+06	8	14	Deamidation (NQ); Oxidation (M)	27744.6	Serine/arginine-rich splicing factor 1 OS=Mus musculus OX=10090 GN=Srsf1 PE=1 SV=3
250	TRUE	P46664|PURA2_MOUSE	276.184	18.42	18.42	9	1.41726e+06	9	10	Oxidation (M); Carbamidomethylation; Deamidation (NQ)	50021	Adenylosuccinate synthetase isozyme 2 OS=Mus musculus OX=10090 GN=Adss2 PE=1 SV=2
279	TRUE	P61164|ACTZ_MOUSE	276.179	29.52	29.52	9	1.08528e+06	4	9	Acetylation (Protein N-term); Oxidation (M); Carbamidomethylation	42613.7	Alpha-centractin OS=Mus musculus OX=10090 GN=Actr1a PE=1 SV=1
302	TRUE	P48036|ANXA5_MOUSE	276.146	17.87	17.87	8	2.27269e+06	7	13	Oxidation (M)	35752.4	Annexin A5 OS=Mus musculus OX=10090 GN=Anxa5 PE=1 SV=1
322	TRUE	Q99K51|PLST_MOUSE	275.385	16.51	16.51	8	558391	6	8	Acetylation (Protein N-term); Oxidation (M)	70741.9	Plastin-3 OS=Mus musculus OX=10090 GN=Pls3 PE=1 SV=3
222	TRUE	O08528|HXK2_MOUSE	275.344	10.91	10.91	11	221045	4	16	Carbamidomethylation; Oxidation (M)	102535	Hexokinase-2 OS=Mus musculus OX=10090 GN=Hk2 PE=1 SV=1
318	TRUE	O35286|DHX15_MOUSE	275.148	11.95	11.95	8	741486	8	10	Oxidation (M)	91006.9	ATP-dependent RNA helicase DHX15 OS=Mus musculus OX=10090 GN=Dhx15 PE=1 SV=2
311	TRUE	Q6A068|CDC5L_MOUSE	274.159	12.84	12.84	8	831644	8	9	Deamidation (NQ)	92189.5	Cell division cycle 5-like protein OS=Mus musculus OX=10090 GN=Cdc5l PE=1 SV=2
253	TRUE	Q9WU78|PDC6I_MOUSE	273.723	11.39	11.39	9	681034	9	10		96024.2	Programmed cell death 6-interacting protein OS=Mus musculus OX=10090 GN=Pdcd6ip PE=1 SV=3
236	TRUE	P15864|H12_MOUSE	273.645	36.32	36.32	10	155169	2	12	Acetylation (Protein N-term)	21266.7	Histone H1.2 OS=Mus musculus OX=10090 GN=H1-2 PE=1 SV=2
314	TRUE	Q9D554|SF3A3_MOUSE	272.805	16.97	16.97	8	779864	8	8	Oxidation (M); Carbamidomethylation	58841.9	Splicing factor 3A subunit 3 OS=Mus musculus OX=10090 GN=Sf3a3 PE=1 SV=2
312	TRUE	P01867|IGG2B_MOUSE	272.083	17.33	17.33	8	4587636	8	10	Oxidation (M); Carbamidomethylation	44259.4	Immunoglobulin heavy constant gamma 2B OS=Mus musculus OX=10090 GN=Ighg2b PE=1 SV=3
288	TRUE	P48962|ADT1_MOUSE	271.478	25.17	25.17	8	206396	2	15	Acetylation (Protein N-term); Oxidation (M)	32904.3	ADP/ATP translocase 1 OS=Mus musculus OX=10090 GN=Slc25a4 PE=1 SV=4
290	TRUE	Q01149|CO1A2_MOUSE	271.465	5.69	5.69	8	1.95192e+06	8	19		129557	Collagen alpha-2(I) chain OS=Mus musculus OX=10090 GN=Col1a2 PE=1 SV=2
317	TRUE	Q80X90|FLNB_MOUSE	271.364	3.54	3.54	8	241173	5	9	Oxidation (M)	277825	Filamin-B OS=Mus musculus OX=10090 GN=Flnb PE=1 SV=3
293	TRUE	O35737|HNRH1_MOUSE	271.356	18.93	18.93	8	906862	6	13	Carbamidomethylation	49199.4	Heterogeneous nuclear ribonucleoprotein H OS=Mus musculus OX=10090 GN=Hnrnph1 PE=1 SV=3
241	TRUE	Q8CGC7|SYEP_MOUSE	271.164	6.22	6.22	10	943446	9	10	Oxidation (M); Carbamidomethylation	170079	Bifunctional glutamate/proline--tRNA ligase OS=Mus musculus OX=10090 GN=Eprs1 PE=1 SV=4
205	TRUE	P11087|CO1A1_MOUSE	270.692	9.84	9.84	11	3121886	11	11	Deamidation (NQ); Oxidation (M)	138032	Collagen alpha-1(I) chain OS=Mus musculus OX=10090 GN=Col1a1 PE=1 SV=4
342	TRUE	P24547|IMDH2_MOUSE	269.361	16.34	16.34	7	639951	7	7		55815	Inosine-5'-monophosphate dehydrogenase 2 OS=Mus musculus OX=10090 GN=Impdh2 PE=1 SV=2
192	TRUE	P06151|LDHA_MOUSE	269.262	26.51	26.51	11	5.32337e+06	7	25	Oxidation (M); Carbamidomethylation	36498.5	L-lactate dehydrogenase A chain OS=Mus musculus OX=10090 GN=Ldha PE=1 SV=3
296	TRUE	Q91YQ5|RPN1_MOUSE	269.071	15.79	15.79	8	2.64654e+06	8	8	Oxidation (M)	68528.3	Dolichyl-diphosphooligosaccharide--protein glycosyltransferase subunit 1 OS=Mus musculus OX=10090 GN=Rpn1 PE=1 SV=1
348	TRUE	P14206|RSSA_MOUSE	268.856	27.8	27.8	7	980993	7	8	Acetylation (Protein N-term); Oxidation (M)	32838.1	40S ribosomal protein SA OS=Mus musculus OX=10090 GN=Rpsa PE=1 SV=4
245	TRUE	Q3UV17|K22O_MOUSE	268.404	7.74	7.74	8	1.53075e+06	1	9	Deamidation (NQ); Carbamidomethylation	62844.6	Keratin, type II cytoskeletal 2 oral OS=Mus musculus OX=10090 GN=Krt76 PE=1 SV=1
270	TRUE	P43274|H14_MOUSE	268.117	28.77	28.77	9	672735	3	10	Acetylation (Protein N-term)	21977.3	Histone H1.4 OS=Mus musculus OX=10090 GN=H1-4 PE=1 SV=2
231	TRUE	O88569|ROA2_MOUSE	267.994	25.21	25.21	10	1.13237e+06	7	13	Carbamidomethylation; Oxidation (M)	37402.7	Heterogeneous nuclear ribonucleoproteins A2/B1 OS=Mus musculus OX=10090 GN=Hnrnpa2b1 PE=1 SV=2
224	TRUE	Q05CL8|LARP7_MOUSE	267.959	15.44	15.44	10	915340	9	14		64802.3	La-related protein 7 OS=Mus musculus OX=10090 GN=Larp7 PE=1 SV=2
187	TRUE	Q569Z5|DDX46_MOUSE	266.998	11.34	11.34	12	1.09798e+06	11	16	Oxidation (M)	117448	Probable ATP-dependent RNA helicase DDX46 OS=Mus musculus OX=10090 GN=Ddx46 PE=1 SV=2
353	TRUE	O54734|OST48_MOUSE	266.504	15.87	15.87	7	1.46144e+06	7	8		49027.9	Dolichyl-diphosphooligosaccharide--protein glycosyltransferase 48 kDa subunit OS=Mus musculus OX=10090 GN=Ddost PE=1 SV=2
282	TRUE	Q9EPU0|RENT1_MOUSE	265.414	9.43	9.43	9	457327	8	13		123967	Regulator of nonsense transcripts 1 OS=Mus musculus OX=10090 GN=Upf1 PE=1 SV=2
201	TRUE	Q60749|KHDR1_MOUSE	265.294	18.28	18.28	10	1.42954e+06	8	12	Deamidation (NQ); Oxidation (M)	48370.6	KH domain-containing, RNA-binding, signal transduction-associated protein 1 OS=Mus musculus OX=10090 GN=Khdrbs1 PE=1 SV=2
320	TRUE	Q9DB77|QCR2_MOUSE	264.894	22.3	22.3	8	558325	8	8	Oxidation (M)	48234.9	Cytochrome b-c1 complex subunit 2, mitochondrial OS=Mus musculus OX=10090 GN=Uqcrc2 PE=1 SV=1
263	TRUE	P07744|K2C4_MOUSE	264.807	10.67	10.67	9	208890	2	9	Carbamidomethylation	56283.3	Keratin, type II cytoskeletal 4 OS=Mus musculus OX=10090 GN=Krt4 PE=1 SV=2
268	TRUE	Q60668|HNRPD_MOUSE	264.097	21.69	21.69	9	852274	6	9	Oxidation (M); Carbamidomethylation	38354.1	Heterogeneous nuclear ribonucleoprotein D0 OS=Mus musculus OX=10090 GN=Hnrnpd PE=1 SV=2
234	TRUE	Q8VDJ3|VIGLN_MOUSE	263.021	8.68	8.68	10	374018	9	12	Oxidation (M); Acetylation (Protein N-term)	141743	Vigilin OS=Mus musculus OX=10090 GN=Hdlbp PE=1 SV=1
395	TRUE	P26443|DHE3_MOUSE	262.239	13.8	13.8	6	425712	6	6	Oxidation (M); Carbamidomethylation	61336.8	Glutamate dehydrogenase 1, mitochondrial OS=Mus musculus OX=10090 GN=Glud1 PE=1 SV=1
286	TRUE	Q99LE6|ABCF2_MOUSE	262.118	14.49	14.49	8	983832	8	8	Oxidation (M); Deamidation (NQ)	71781.7	ATP-binding cassette sub-family F member 2 OS=Mus musculus OX=10090 GN=Abcf2 PE=1 SV=1
343	TRUE	Q60931|VDAC3_MOUSE	261.304	22.26	22.26	6	2.81839e+06	5	11	Oxidation (M); Deamidation (NQ)	30752.7	Voltage-dependent anion-selective channel protein 3 OS=Mus musculus OX=10090 GN=Vdac3 PE=1 SV=1
180	TRUE	P68254|1433T_MOUSE	261.002	32.65	32.65	11	133310	4	19	Oxidation (M); Acetylation (Protein N-term); Deamidation (NQ)	27778.3	14-3-3 protein theta OS=Mus musculus OX=10090 GN=Ywhaq PE=1 SV=1
354	TRUE	Q8R127|SCPDL_MOUSE	260.867	16.55	16.55	7	1.60232e+06	7	9	Carbamidomethylation	47129.3	Saccharopine dehydrogenase-like oxidoreductase OS=Mus musculus OX=10090 GN=Sccpdh PE=1 SV=1
243	TRUE	Q6PAM1|TXLNA_MOUSE	260.316	12.64	12.64	8	713391	8	10	Oxidation (M); Deamidation (NQ)	62368.7	Alpha-taxilin OS=Mus musculus OX=10090 GN=Txlna PE=1 SV=1
305	TRUE	P50396|GDIA_MOUSE	260.257	13.87	13.87	7	480909	3	8	Oxidation (M); Deamidation (NQ)	50521.6	Rab GDP dissociation inhibitor alpha OS=Mus musculus OX=10090 GN=Gdi1 PE=1 SV=3
260	TRUE	Q5SYD0|MYO1D_MOUSE	259.797	7.55	7.55	9	553062	8	11		116081	Unconventional myosin-Id OS=Mus musculus OX=10090 GN=Myo1d PE=1 SV=1
344	TRUE	Q9QYI3|DNJC7_MOUSE	259.766	14.78	14.78	7	436577	7	8	Carbamidomethylation	56475.8	DnaJ homolog subfamily C member 7 OS=Mus musculus OX=10090 GN=Dnajc7 PE=1 SV=2
309	TRUE	P61290|PSME3_MOUSE	258.681	31.5	31.5	8	2.69209e+06	8	12	Oxidation (M); Deamidation (NQ)	29506.1	Proteasome activator complex subunit 3 OS=Mus musculus OX=10090 GN=Psme3 PE=1 SV=1
347	TRUE	P08074|CBR2_MOUSE	258.413	32.38	32.38	7	938130	7	8	Oxidation (M)	25958.2	Carbonyl reductase [NADPH] 2 OS=Mus musculus OX=10090 GN=Cbr2 PE=1 SV=1
227	TRUE	Q8BZ98|DYN3_MOUSE	258.084	10.43	10.43	10	18654.7	2	14	Oxidation (M)	97190.4	Dynamin-3 OS=Mus musculus OX=10090 GN=Dnm3 PE=1 SV=1
301	TRUE	Q8R1B4|EIF3C_MOUSE	258.039	8.34	8.34	8	885949	8	10	Carbamidomethylation	105531	Eukaryotic translation initiation factor 3 subunit C OS=Mus musculus OX=10090 GN=Eif3c PE=1 SV=1
200	TRUE	Q9CQV8|1433B_MOUSE	257.915	32.93	32.93	10	61679.9	2	18	Oxidation (M); Acetylation (Protein N-term); Deamidation (NQ)	28086.4	14-3-3 protein beta/alpha OS=Mus musculus OX=10090 GN=Ywhab PE=1 SV=3
364	TRUE	O70251|EF1B_MOUSE	257.738	23.56	23.56	6	2.28078e+06	6	9		24693.7	Elongation factor 1-beta OS=Mus musculus OX=10090 GN=Eef1b PE=1 SV=5
287	TRUE	P06745|G6PI_MOUSE	257.639	16.67	16.67	8	926944	8	9	Oxidation (M); Deamidation (NQ)	62766.9	Glucose-6-phosphate isomerase OS=Mus musculus OX=10090 GN=Gpi PE=1 SV=4
337	TRUE	P70372|ELAV1_MOUSE	257.546	26.99	26.99	7	1.02519e+06	7	8	Oxidation (M)	36169	ELAV-like protein 1 OS=Mus musculus OX=10090 GN=Elavl1 PE=1 SV=2
303	TRUE	P14873|MAP1B_MOUSE	257.262	3.57	3.57	8	290067	7	8	Oxidation (M)	270255	Microtubule-associated protein 1B OS=Mus musculus OX=10090 GN=Map1b PE=1 SV=2
304	TRUE	Q61166|MARE1_MOUSE	257.149	23.51	23.51	8	1.39059e+06	7	12	Acetylation (Protein N-term); Carbamidomethylation	30016.2	Microtubule-associated protein RP/EB family member 1 OS=Mus musculus OX=10090 GN=Mapre1 PE=1 SV=3
259	TRUE	Q8CGK3|LONM_MOUSE	256.581	9.17	9.17	9	480571	9	10	Oxidation (M)	105843	Lon protease homolog, mitochondrial OS=Mus musculus OX=10090 GN=Lonp1 PE=1 SV=2
293	FALSE	P70333|HNRH2_MOUSE	254.429	15.14	15.14	7	906862	6	12	Carbamidomethylation	49279.6	Heterogeneous nuclear ribonucleoprotein H2 OS=Mus musculus OX=10090 GN=Hnrnph2 PE=1 SV=1
299	TRUE	Q64727|VINC_MOUSE	254.026	9.47	9.47	8	566014	8	10	Oxidation (M)	116717	Vinculin OS=Mus musculus OX=10090 GN=Vcl PE=1 SV=4
182	TRUE	P16125|LDHB_MOUSE	254.001	29.94	29.94	12	2938555	9	15	Oxidation (M); Carbamidomethylation	36572.3	L-lactate dehydrogenase B chain OS=Mus musculus OX=10090 GN=Ldhb PE=1 SV=2
381	TRUE	Q9CVB6|ARPC2_MOUSE	252.935	18.33	18.33	6	552423	6	7	Oxidation (M)	34357.1	Actin-related protein 2/3 complex subunit 2 OS=Mus musculus OX=10090 GN=Arpc2 PE=1 SV=3
261	TRUE	P31938|MP2K1_MOUSE	252.688	22.9	22.9	9	789700	4	10	Deamidation (NQ); Oxidation (M)	43474	Dual specificity mitogen-activated protein kinase kinase 1 OS=Mus musculus OX=10090 GN=Map2k1 PE=1 SV=2
271	TRUE	Q9D0R2|SYTC_MOUSE	251.704	9.56	9.56	7	716629	6	9	Deamidation (NQ)	83355.9	Threonine--tRNA ligase 1, cytoplasmic OS=Mus musculus OX=10090 GN=Tars1 PE=1 SV=2
285	TRUE	P97807|FUMH_MOUSE	251.134	18.74	18.74	8	1.22679e+06	8	10	Oxidation (M)	54356.7	Fumarate hydratase, mitochondrial OS=Mus musculus OX=10090 GN=Fh PE=1 SV=3
266	TRUE	O08583|THOC4_MOUSE	249.911	25.88	25.88	9	13893.4	1	13	Acetylation (Protein N-term); Oxidation (M)	26940	THO complex subunit 4 OS=Mus musculus OX=10090 GN=Alyref PE=1 SV=3
399	TRUE	P19096|FAS_MOUSE	249.577	2.48	2.48	6	799273	6	7	Oxidation (M); Deamidation (NQ)	272428	Fatty acid synthase OS=Mus musculus OX=10090 GN=Fasn PE=1 SV=2
319	TRUE	Q8BK67|RCC2_MOUSE	249.521	14.42	14.42	8	700024	8	8	Carbamidomethylation; Oxidation (M)	55983.3	Protein RCC2 OS=Mus musculus OX=10090 GN=Rcc2 PE=1 SV=1
352	TRUE	Q8VEM8|MPCP_MOUSE	248.992	19.05	19.05	7	480079	7	7	Carbamidomethylation; Deamidation (NQ); Oxidation (M)	39632.3	Phosphate carrier protein, mitochondrial OS=Mus musculus OX=10090 GN=Slc25a3 PE=1 SV=1
276	TRUE	P28738|KIF5C_MOUSE	248.713	8.47	8.47	9	21798.4	1	11		109275	Kinesin heavy chain isoform 5C OS=Mus musculus OX=10090 GN=Kif5c PE=1 SV=3
340	TRUE	P97377|CDK2_MOUSE	248.593	17.05	17.05	7	178407	4	9	Carbamidomethylation	38978.3	Cyclin-dependent kinase 2 OS=Mus musculus OX=10090 GN=Cdk2 PE=1 SV=2
235	TRUE	Q8BX10|PGAM5_MOUSE	248.542	27.43	27.43	10	1.06515e+06	9	11	Oxidation (M)	31994.3	Serine/threonine-protein phosphatase PGAM5, mitochondrial OS=Mus musculus OX=10090 GN=Pgam5 PE=1 SV=1
223	TRUE	C0HKE6|H2A1I_MOUSE	248.419	41.54	41.54	9	8783.64	1	10	Deamidation (NQ)	14135.5	Histone H2A type 1-I OS=Mus musculus OX=10090 GN=H2ac13 PE=1 SV=1
223	TRUE	C0HKE8|H2A1O_MOUSE	248.419	41.54	41.54	9	8783.64	1	10	Deamidation (NQ)	14135.5	Histone H2A type 1-O OS=Mus musculus OX=10090 GN=Hist1h2ao PE=1 SV=1
223	TRUE	Q8CGP5|H2A1F_MOUSE	248.419	41.54	41.54	9	8783.64	1	10	Deamidation (NQ)	14161.5	Histone H2A type 1-F OS=Mus musculus OX=10090 GN=Hist1h2af PE=1 SV=3
223	TRUE	C0HKE2|H2A1C_MOUSE	248.419	41.54	41.54	9	8783.64	1	10	Deamidation (NQ)	14135.5	Histone H2A type 1-C OS=Mus musculus OX=10090 GN=H2ac6 PE=1 SV=1
223	TRUE	Q8CGP6|H2A1H_MOUSE	248.419	42.19	42.19	9	8783.64	1	10	Deamidation (NQ)	13950.3	Histone H2A type 1-H OS=Mus musculus OX=10090 GN=H2ac12 PE=1 SV=3
223	TRUE	C0HKE5|H2A1G_MOUSE	248.419	41.54	41.54	9	8783.64	1	10	Deamidation (NQ)	14135.5	Histone H2A type 1-G OS=Mus musculus OX=10090 GN=H2ac11 PE=1 SV=1
223	TRUE	C0HKE1|H2A1B_MOUSE	248.419	41.54	41.54	9	8783.64	1	10	Deamidation (NQ)	14135.5	Histone H2A type 1-B OS=Mus musculus OX=10090 GN=H2ac4 PE=1 SV=1
223	TRUE	C0HKE4|H2A1E_MOUSE	248.419	41.54	41.54	9	8783.64	1	10	Deamidation (NQ)	14135.5	Histone H2A type 1-E OS=Mus musculus OX=10090 GN=H2ac8 PE=1 SV=1
223	TRUE	Q8BFU2|H2A3_MOUSE	248.419	41.54	41.54	9	8783.64	1	10	Deamidation (NQ)	14121.5	Histone H2A type 3 OS=Mus musculus OX=10090 GN=H2ac25 PE=1 SV=3
223	TRUE	C0HKE3|H2A1D_MOUSE	248.419	41.54	41.54	9	8783.64	1	10	Deamidation (NQ)	14135.5	Histone H2A type 1-D OS=Mus musculus OX=10090 GN=H2ac7 PE=1 SV=1
223	TRUE	C0HKE7|H2A1N_MOUSE	248.419	41.54	41.54	9	8783.64	1	10	Deamidation (NQ)	14135.5	Histone H2A type 1-N OS=Mus musculus OX=10090 GN=Hist1h2an PE=1 SV=1
223	TRUE	Q8CGP7|H2A1K_MOUSE	248.419	41.54	41.54	9	8783.64	1	10	Deamidation (NQ)	14149.5	Histone H2A type 1-K OS=Mus musculus OX=10090 GN=H2ac15 PE=1 SV=3
223	TRUE	C0HKE9|H2A1P_MOUSE	248.419	41.54	41.54	9	8783.64	1	10	Deamidation (NQ)	14135.5	Histone H2A type 1-P OS=Mus musculus OX=10090 GN=Hist1h2ap PE=1 SV=1
223	TRUE	Q8R1M2|H2AJ_MOUSE	248.419	41.86	41.86	9	8783.64	1	10	Deamidation (NQ)	14045.4	Histone H2A.J OS=Mus musculus OX=10090 GN=H2aj PE=1 SV=1
387	TRUE	Q9WV55|VAPA_MOUSE	248.273	25.3	25.3	6	533386	5	7	Oxidation (M)	27855.2	Vesicle-associated membrane protein-associated protein A OS=Mus musculus OX=10090 GN=Vapa PE=1 SV=2
408	TRUE	O88987|AKAP3_MOUSE	248.178	8.8	8.8	6	283948	6	6	Oxidation (M)	95556.2	A-kinase anchor protein 3 OS=Mus musculus OX=10090 GN=Akap3 PE=1 SV=2
443	TRUE	Q791V5|MTCH2_MOUSE	248.107	17.49	17.49	5	1.75686e+06	5	5	Carbamidomethylation; Oxidation (M)	33499.1	Mitochondrial carrier homolog 2 OS=Mus musculus OX=10090 GN=Mtch2 PE=1 SV=1
298	TRUE	Q91VK1|5MP1_MOUSE	247.296	16.23	16.23	8	622743	5	8		48063.2	eIF5-mimic protein 1 OS=Mus musculus OX=10090 GN=Bzw2 PE=1 SV=1
232	TRUE	Q64523|H2A2C_MOUSE	247.051	43.41	43.41	9	81186.1	1	10	Deamidation (NQ); Oxidation (M)	13988.4	Histone H2A type 2-C OS=Mus musculus OX=10090 GN=H2ac20 PE=1 SV=3
232	TRUE	Q6GSS7|H2A2A_MOUSE	247.051	43.08	43.08	9	81186.1	1	10	Deamidation (NQ); Oxidation (M)	14095.5	Histone H2A type 2-A OS=Mus musculus OX=10090 GN=Hist2h2aa2 PE=1 SV=3
246	TRUE	Q9JJW6|ALRF2_MOUSE	247.002	29.82	29.82	9	41477.7	1	11	Acetylation (Protein N-term); Oxidation (M)	23730.5	Aly/REF export factor 2 OS=Mus musculus OX=10090 GN=Alyref2 PE=1 SV=1
406	TRUE	Q9CZ44|NSF1C_MOUSE	246.634	22.43	22.43	6	669192	6	6	Deamidation (NQ)	40710	NSFL1 cofactor p47 OS=Mus musculus OX=10090 GN=Nsfl1c PE=1 SV=1
313	TRUE	P60122|RUVB1_MOUSE	245.65	19.3	19.3	8	276406	6	8		50214	RuvB-like 1 OS=Mus musculus OX=10090 GN=Ruvbl1 PE=1 SV=1
269	TRUE	Q80UG5|SEPT9_MOUSE	245.619	11.15	11.15	9	2.87191e+06	8	11		65574.9	Septin-9 OS=Mus musculus OX=10090 GN=Septin9 PE=1 SV=1
289	TRUE	O70310|NMT1_MOUSE	245.102	13.1	13.1	8	502663	3	9	Oxidation (M)	56888.4	Glycylpeptide N-tetradecanoyltransferase 1 OS=Mus musculus OX=10090 GN=Nmt1 PE=1 SV=1
389	TRUE	Q9Z204|HNRPC_MOUSE	244.981	21.09	21.09	6	1.45442e+06	6	8	Oxidation (M)	34384.8	Heterogeneous nuclear ribonucleoproteins C1/C2 OS=Mus musculus OX=10090 GN=Hnrnpc PE=1 SV=1
368	TRUE	Q9JHJ0|TMOD3_MOUSE	244.884	19.6	19.6	6	666719	6	7	Acetylation (Protein N-term); Oxidation (M)	39502.7	Tropomodulin-3 OS=Mus musculus OX=10090 GN=Tmod3 PE=1 SV=1
382	TRUE	O35344|IMA4_MOUSE	244.047	9.98	9.98	6	129499	2	8		57772.8	Importin subunit alpha-4 OS=Mus musculus OX=10090 GN=Kpna3 PE=1 SV=1
335	TRUE	Q9JIK5|DDX21_MOUSE	243.943	8.23	8.23	7	573585	5	7	Deamidation (NQ)	93551.1	Nucleolar RNA helicase 2 OS=Mus musculus OX=10090 GN=Ddx21 PE=1 SV=3
378	TRUE	Q505F5|LRC47_MOUSE	243.546	13.43	13.43	6	402926	6	6		63590.2	Leucine-rich repeat-containing protein 47 OS=Mus musculus OX=10090 GN=Lrrc47 PE=1 SV=1
349	TRUE	Q8VDW0|DX39A_MOUSE	243.082	15.22	15.22	7	21185.7	2	8	Carbamidomethylation	49067.4	ATP-dependent RNA helicase DDX39A OS=Mus musculus OX=10090 GN=Ddx39a PE=1 SV=1
449	TRUE	P01864|GCAB_MOUSE	242.758	22.39	22.39	5	1.40285e+06	5	5	Oxidation (M); Deamidation (NQ); Carbamidomethylation	36595.9	Ig gamma-2A chain C region secreted form OS=Mus musculus OX=10090 PE=1 SV=1
284	TRUE	Q8BFZ9|ERLN2_MOUSE	242.521	21.18	21.18	8	638404	8	9	Oxidation (M)	37872.6	Erlin-2 OS=Mus musculus OX=10090 GN=Erlin2 PE=1 SV=1
295	TRUE	Q3V3R1|C1TM_MOUSE	242.391	7.68	7.68	8	328011	6	9	Deamidation (NQ); Carbamidomethylation; Oxidation (M)	105729	Monofunctional C1-tetrahydrofolate synthase, mitochondrial OS=Mus musculus OX=10090 GN=Mthfd1l PE=1 SV=2
277	TRUE	Q61584|FXR1_MOUSE	242.034	13.15	13.15	9	1.01316e+06	9	9	Acetylation (Protein N-term); Oxidation (M)	76221.9	RNA-binding protein FXR1 OS=Mus musculus OX=10090 GN=Fxr1 PE=1 SV=2
410	TRUE	Q9Z0F8|ADA17_MOUSE	241.388	10.4	10.4	6	552561	5	7	Deamidation (NQ); Oxidation (M)	93056.1	Disintegrin and metalloproteinase domain-containing protein 17 OS=Mus musculus OX=10090 GN=Adam17 PE=1 SV=3
404	TRUE	P07146|TRY2_MOUSE	241.275	12.2	12.2	6	1.80399e+06	6	6	Deamidation (NQ); Oxidation (M)	26203.5	Anionic trypsin-2 OS=Mus musculus OX=10090 GN=Prss2 PE=1 SV=1
294	TRUE	P21550|ENOB_MOUSE	240.941	20.05	20.05	8	93357.3	2	11	Deamidation (NQ); Carbamidomethylation	47024.9	Beta-enolase OS=Mus musculus OX=10090 GN=Eno3 PE=1 SV=3
230	TRUE	P13541|MYH3_MOUSE	240.748	5.21	5.21	10	4808.27	1	13	Oxidation (M)	223791	Myosin-3 OS=Mus musculus OX=10090 GN=Myh3 PE=2 SV=2
248	TRUE	P43275|H11_MOUSE	240.66	35.68	35.68	9	681001	6	9	Acetylation (Protein N-term)	21785.1	Histone H1.1 OS=Mus musculus OX=10090 GN=H1-1 PE=1 SV=2
325	TRUE	Q9ET01|PYGL_MOUSE	240.391	10.82	10.82	7	319882	4	7	Deamidation (NQ); Oxidation (M)	97463.1	Glycogen phosphorylase, liver form OS=Mus musculus OX=10090 GN=Pygl PE=1 SV=4
339	TRUE	Q9QXS6|DREB_MOUSE	240.182	10.34	10.34	7	1050407	7	9	Acetylation (Protein N-term); Oxidation (M); Deamidation (NQ)	77286.8	Drebrin OS=Mus musculus OX=10090 GN=Dbn1 PE=1 SV=4
256	TRUE	Q8BTS4|NUP54_MOUSE	240.073	14.12	14.12	7	1.189e+06	6	9	Deamidation (NQ); Oxidation (M)	55731.8	Nuclear pore complex protein Nup54 OS=Mus musculus OX=10090 GN=Nup54 PE=1 SV=1
362	TRUE	Q8C2Q3|RBM14_MOUSE	239.98	11.81	11.81	6	625677	6	7		69448.6	RNA-binding protein 14 OS=Mus musculus OX=10090 GN=Rbm14 PE=1 SV=1
307	TRUE	P97379|G3BP2_MOUSE	239.245	14.73	14.73	8	540967	6	9	Oxidation (M); Acetylation (Protein N-term)	54088.1	Ras GTPase-activating protein-binding protein 2 OS=Mus musculus OX=10090 GN=G3bp2 PE=1 SV=2
336	TRUE	Q5SUF2|LC7L3_MOUSE	239.01	15.51	15.51	7	374104	6	7		51450.1	Luc7-like protein 3 OS=Mus musculus OX=10090 GN=Luc7l3 PE=1 SV=1
388	TRUE	Q60865|CAPR1_MOUSE	238.823	8.91	8.91	6	1.32801e+06	6	7	Oxidation (M); Deamidation (NQ)	78168.9	Caprin-1 OS=Mus musculus OX=10090 GN=Caprin1 PE=1 SV=2
365	TRUE	Q8CIG8|ANM5_MOUSE	238.809	8.16	8.16	6	431413	6	6	Acetylation (Protein N-term); Oxidation (M)	72679.8	Protein arginine N-methyltransferase 5 OS=Mus musculus OX=10090 GN=Prmt5 PE=1 SV=3
446	TRUE	P67778|PHB1_MOUSE	238.756	20.96	20.96	5	364866	5	5		29820.1	Prohibitin 1 OS=Mus musculus OX=10090 GN=Phb1 PE=1 SV=1
350	TRUE	Q8CIE6|COPA_MOUSE	238.732	6.62	6.62	7	376702	7	7	Oxidation (M)	138432	Coatomer subunit alpha OS=Mus musculus OX=10090 GN=Copa PE=1 SV=2
329	TRUE	Q8JZQ2|AFG32_MOUSE	238.085	8.1	8.1	7	272242	5	7		89518.8	AFG3-like protein 2 OS=Mus musculus OX=10090 GN=Afg3l2 PE=1 SV=1
346	TRUE	P50516|VATA_MOUSE	237.77	10.86	10.86	7	590567	7	7	Deamidation (NQ); Oxidation (M)	68326.1	V-type proton ATPase catalytic subunit A OS=Mus musculus OX=10090 GN=Atp6v1a PE=1 SV=2
451	TRUE	Q9D051|ODPB_MOUSE	237.234	17.55	17.55	5	583135	5	5	Oxidation (M)	38937.1	Pyruvate dehydrogenase E1 component subunit beta, mitochondrial OS=Mus musculus OX=10090 GN=Pdhb PE=1 SV=1
330	TRUE	Q9QXK7|CPSF3_MOUSE	236.966	13.6	13.6	7	254032	6	7	Oxidation (M); Acetylation (Protein N-term)	77505	Cleavage and polyadenylation specificity factor subunit 3 OS=Mus musculus OX=10090 GN=Cpsf3 PE=1 SV=2
409	TRUE	Q6P1B1|XPP1_MOUSE	236.545	10.75	10.75	6	436238	6	8	Carbamidomethylation	69591.3	Xaa-Pro aminopeptidase 1 OS=Mus musculus OX=10090 GN=Xpnpep1 PE=1 SV=1
376	TRUE	Q8CJI4|H1FNT_MOUSE	235.118	16.58	16.58	6	567802	6	7	Acetylation (Protein N-term)	44400	Testis-specific H1 histone OS=Mus musculus OX=10090 GN=H1-7 PE=2 SV=2
429	TRUE	Q64213|SF01_MOUSE	235.043	10.41	10.41	5	884599	5	6	Acetylation (Protein N-term); Oxidation (M)	70403	Splicing factor 1 OS=Mus musculus OX=10090 GN=Sf1 PE=1 SV=6
371	TRUE	Q99ME9|GTPB4_MOUSE	233.876	7.89	7.89	5	332792	5	6	Carbamidomethylation; Deamidation (NQ)	74112.7	GTP-binding protein 4 OS=Mus musculus OX=10090 GN=Gtpbp4 PE=1 SV=3
360	TRUE	Q9WU65|GLPK2_MOUSE	233.688	12.64	12.64	6	156526	3	6	Oxidation (M)	60629.7	Glycerol kinase 2 OS=Mus musculus OX=10090 GN=Gk2 PE=1 SV=1
411	TRUE	P28656|NP1L1_MOUSE	233.416	14.83	14.83	5	769990	4	6	Oxidation (M)	45345.1	Nucleosome assembly protein 1-like 1 OS=Mus musculus OX=10090 GN=Nap1l1 PE=1 SV=2
357	TRUE	Q9CZU6|CISY_MOUSE	233.123	10.13	10.13	5	1.92811e+06	5	7	Deamidation (NQ)	51736.7	Citrate synthase, mitochondrial OS=Mus musculus OX=10090 GN=Cs PE=1 SV=1
332	TRUE	Q91VM5|RMXL1_MOUSE	232.851	16.75	16.75	7	596247	7	7	Oxidation (M); Acetylation (Protein N-term)	42161.7	RNA binding motif protein, X-linked-like-1 OS=Mus musculus OX=10090 GN=Rbmxl1 PE=2 SV=1
334	TRUE	Q9D024|CCD47_MOUSE	232.683	14.29	14.29	7	278397	6	8	Deamidation (NQ); Oxidation (M)	55843.8	PAT complex subunit CCDC47 OS=Mus musculus OX=10090 GN=Ccdc47 PE=1 SV=2
433	TRUE	P26369|U2AF2_MOUSE	232.557	13.26	13.26	5	714158	5	6	Carbamidomethylation	53517	Splicing factor U2AF 65 kDa subunit OS=Mus musculus OX=10090 GN=U2af2 PE=1 SV=3
310	TRUE	Q9JHR7|IDE_MOUSE	231.998	7.26	7.26	8	112000000	7	10	Deamidation (NQ); Oxidation (M)	117772	Insulin-degrading enzyme OS=Mus musculus OX=10090 GN=Ide PE=1 SV=1
366	TRUE	O55143|AT2A2_MOUSE	231.45	5.75	5.75	6	212970	6	6	Oxidation (M); Carbamidomethylation	114858	Sarcoplasmic/endoplasmic reticulum calcium ATPase 2 OS=Mus musculus OX=10090 GN=Atp2a2 PE=1 SV=2
394	TRUE	O08553|DPYL2_MOUSE	231.076	11.71	11.71	6	267916	3	7		62277.6	Dihydropyrimidinase-related protein 2 OS=Mus musculus OX=10090 GN=Dpysl2 PE=1 SV=2
420	TRUE	Q78ZA7|NP1L4_MOUSE	230.89	10.93	10.93	5	310752	4	5		42679.3	Nucleosome assembly protein 1-like 4 OS=Mus musculus OX=10090 GN=Nap1l4 PE=1 SV=1
469	TRUE	Q8BP47|SYNC_MOUSE	230.508	8.05	8.05	5	346466	5	7	Carbamidomethylation; Oxidation (M)	64279.3	Asparagine--tRNA ligase, cytoplasmic OS=Mus musculus OX=10090 GN=NARS1 PE=1 SV=2
421	TRUE	P37040|NCPR_MOUSE	230.174	8.11	8.11	5	36700000	5	7	Oxidation (M)	77043.9	NADPH--cytochrome P450 reductase OS=Mus musculus OX=10090 GN=Por PE=1 SV=2
462	TRUE	Q9CZN7|GLYM_MOUSE	229.803	10.71	10.71	5	463361	5	6	Oxidation (M)	55758.7	Serine hydroxymethyltransferase, mitochondrial OS=Mus musculus OX=10090 GN=Shmt2 PE=1 SV=1
414	TRUE	Q8VH51|RBM39_MOUSE	229.17	11.13	11.13	5	820242	5	6	Oxidation (M)	59406.6	RNA-binding protein 39 OS=Mus musculus OX=10090 GN=Rbm39 PE=1 SV=2
300	TRUE	Q68FL6|SYMC_MOUSE	229.082	8.65	8.65	8	446264	6	10	Deamidation (NQ)	101431	Methionine--tRNA ligase, cytoplasmic OS=Mus musculus OX=10090 GN=Mars1 PE=1 SV=1
467	TRUE	Q9CXY6|ILF2_MOUSE	228.228	16.67	16.67	5	642128	5	7		43062.1	Interleukin enhancer-binding factor 2 OS=Mus musculus OX=10090 GN=Ilf2 PE=1 SV=1
331	TRUE	Q6IRU2|TPM4_MOUSE	227.342	20.16	20.16	7	699990	3	9	Acetylation (Protein N-term)	28467.7	Tropomyosin alpha-4 chain OS=Mus musculus OX=10090 GN=Tpm4 PE=1 SV=3
464	TRUE	Q62189|SNRPA_MOUSE	227.123	19.16	19.16	5	1.79346e+06	5	9	Acetylation (Protein N-term); Oxidation (M)	31835.3	U1 small nuclear ribonucleoprotein A OS=Mus musculus OX=10090 GN=Snrpa PE=1 SV=3
400	TRUE	P17742|PPIA_MOUSE	226.614	45.73	45.73	6	508325	5	6	Oxidation (M); Carbamidomethylation	17971.3	Peptidyl-prolyl cis-trans isomerase A OS=Mus musculus OX=10090 GN=Ppia PE=1 SV=2
356	TRUE	Q91VD9|NDUS1_MOUSE	226.344	11	11	6	824948	6	6	Oxidation (M)	79776.8	NADH-ubiquinone oxidoreductase 75 kDa subunit, mitochondrial OS=Mus musculus OX=10090 GN=Ndufs1 PE=1 SV=2
338	TRUE	O08585|CLCA_MOUSE	225.901	29.36	29.36	7	480608	6	8	Carbamidomethylation	25604.1	Clathrin light chain A OS=Mus musculus OX=10090 GN=Clta PE=1 SV=2
505	TRUE	Q922R8|PDIA6_MOUSE	225.607	12.73	12.73	4	687991	4	4		48100.4	Protein disulfide-isomerase A6 OS=Mus musculus OX=10090 GN=Pdia6 PE=1 SV=3
332	FALSE	Q9WV02|RBMX_MOUSE	225.488	14.58	14.58	6	375453	6	6	Acetylation (Protein N-term)	42300.9	RNA-binding motif protein, X chromosome OS=Mus musculus OX=10090 GN=Rbmx PE=1 SV=1
223	FALSE	P27661|H2AX_MOUSE	225.351	37.76	37.76	7	8783.64	1	8	Deamidation (NQ)	15142.6	Histone H2AX OS=Mus musculus OX=10090 GN=H2ax PE=1 SV=2
391	TRUE	Q99MR6|SRRT_MOUSE	225.137	5.14	5.14	5	268947	4	7	Carbamidomethylation; Deamidation (NQ)	100452	Serrate RNA effector molecule homolog OS=Mus musculus OX=10090 GN=Srrt PE=1 SV=1
458	TRUE	Q61496|DDX4_MOUSE	225	7.41	7.41	5	64827.6	2	5	Oxidation (M); Carbamidomethylation	76470.3	ATP-dependent RNA helicase DDX4 OS=Mus musculus OX=10090 GN=Ddx4 PE=1 SV=2
471	TRUE	P09542|MYL3_MOUSE	224.239	33.82	33.82	5	1.64492e+06	4	7	Oxidation (M)	22421.6	Myosin light chain 3 OS=Mus musculus OX=10090 GN=Myl3 PE=1 SV=4
465	TRUE	P33175|KIF5A_MOUSE	224.095	5.06	5.06	5	177543	1	6		117019	Kinesin heavy chain isoform 5A OS=Mus musculus OX=10090 GN=Kif5a PE=1 SV=3
386	TRUE	E9Q912|GDS1_MOUSE	224.071	11.86	11.86	6	190070	6	7		66076.5	Rap1 GTPase-GDP dissociation stimulator 1 OS=Mus musculus OX=10090 GN=Rap1gds1 PE=2 SV=1
427	TRUE	P46471|PRS7_MOUSE	223.995	11.78	11.78	5	586067	4	5	Oxidation (M)	48647.9	26S proteasome regulatory subunit 7 OS=Mus musculus OX=10090 GN=Psmc2 PE=1 SV=5
380	TRUE	P35564|CALX_MOUSE	223.768	10.66	10.66	6	1.82003e+06	6	17	Oxidation (M)	67277.9	Calnexin OS=Mus musculus OX=10090 GN=Canx PE=1 SV=1
375	TRUE	Q3TIV5|ZC3HF_MOUSE	223.599	11.5	11.5	6	514382	6	10		48327.2	Zinc finger CCCH domain-containing protein 15 OS=Mus musculus OX=10090 GN=Zc3h15 PE=1 SV=2
361	TRUE	Q9JLB0|PALS2_MOUSE	222.814	11.93	11.93	6	264049	6	6	Carbamidomethylation	62630.8	Protein PALS2 OS=Mus musculus OX=10090 GN=Pals2 PE=1 SV=1
373	TRUE	Q62188|DPYL3_MOUSE	222.295	8.25	8.25	5	125148	2	8	Deamidation (NQ)	61936.3	Dihydropyrimidinase-related protein 3 OS=Mus musculus OX=10090 GN=Dpysl3 PE=1 SV=1
396	TRUE	Q62093|SRSF2_MOUSE	221.431	17.65	17.65	6	2.65233e+06	6	10	Acetylation (Protein N-term); Oxidation (M)	25476.3	Serine/arginine-rich splicing factor 2 OS=Mus musculus OX=10090 GN=Srsf2 PE=1 SV=4
367	TRUE	Q07076|ANXA7_MOUSE	221.085	10.8	10.8	6	517965	5	6	Carbamidomethylation	49925.3	Annexin A7 OS=Mus musculus OX=10090 GN=Anxa7 PE=1 SV=2
402	TRUE	Q8VHX6|FLNC_MOUSE	221.002	2.64	2.64	6	202856	4	7		291119	Filamin-C OS=Mus musculus OX=10090 GN=Flnc PE=1 SV=3
425	TRUE	Q3UDE2|TTL12_MOUSE	220.859	7.67	7.67	5	466021	4	7		74043.3	Tubulin--tyrosine ligase-like protein 12 OS=Mus musculus OX=10090 GN=Ttll12 PE=1 SV=1
333	TRUE	P01750|HVM06_MOUSE	220.569	26.5	26.5	6	7150679	2	7	Deamidation (NQ)	12866.6	Ig heavy chain V region 102 OS=Mus musculus OX=10090 PE=1 SV=1
379	TRUE	P01837|IGKC_MOUSE	220.469	41.12	41.12	4	2.44303e+06	4	12	Oxidation (M); Deamidation (NQ); Carbamidomethylation	11934.1	Immunoglobulin kappa constant OS=Mus musculus OX=10090 GN=Igkc PE=1 SV=2
383	TRUE	P17426|AP2A1_MOUSE	220.107	5.32	5.32	6	191902	6	7	Carbamidomethylation	107664	AP-2 complex subunit alpha-1 OS=Mus musculus OX=10090 GN=Ap2a1 PE=1 SV=1
359	TRUE	Q8R4X3|RBM12_MOUSE	219.721	6.15	6.15	6	553252	6	6	Oxidation (M)	102796	RNA-binding protein 12 OS=Mus musculus OX=10090 GN=Rbm12 PE=1 SV=3
392	TRUE	Q99LC5|ETFA_MOUSE	219.461	19.52	19.52	5	917310	5	6	Oxidation (M); Carbamidomethylation	35009.4	Electron transfer flavoprotein subunit alpha, mitochondrial OS=Mus musculus OX=10090 GN=Etfa PE=1 SV=2
398	TRUE	P03987|IGHG3_MOUSE	219.181	9.55	9.55	6	372725	3	14	Oxidation (M)	43929.1	Ig gamma-3 chain C region OS=Mus musculus OX=10090 PE=1 SV=2
345	TRUE	O35841|API5_MOUSE	219.152	11.51	11.51	7	177868	6	8		56785.2	Apoptosis inhibitor 5 OS=Mus musculus OX=10090 GN=Api5 PE=1 SV=2
437	TRUE	Q9JMA1|UBP14_MOUSE	218.661	9.33	9.33	5	310751	5	5	Oxidation (M)	56001.9	Ubiquitin carboxyl-terminal hydrolase 14 OS=Mus musculus OX=10090 GN=Usp14 PE=1 SV=3
455	TRUE	P60335|PCBP1_MOUSE	217.691	16.57	16.57	5	148275	3	5	Carbamidomethylation	37497.8	Poly(rC)-binding protein 1 OS=Mus musculus OX=10090 GN=Pcbp1 PE=1 SV=1
447	TRUE	O88487|DC1I2_MOUSE	217.593	8.17	8.17	5	226840	5	5		68394.1	Cytoplasmic dynein 1 intermediate chain 2 OS=Mus musculus OX=10090 GN=Dync1i2 PE=1 SV=1
372	TRUE	Q8R326|PSPC1_MOUSE	216.707	11.66	11.66	6	517623	4	6	Deamidation (NQ)	58758.5	Paraspeckle component 1 OS=Mus musculus OX=10090 GN=Pspc1 PE=1 SV=1
491	TRUE	P20065|TYB4_MOUSE	216.594	80	80	4	934605	4	5	Acetylation (Protein N-term); Oxidation (M)	5679.46	Thymosin beta-4 OS=Mus musculus OX=10090 GN=Tmsb4x PE=1 SV=1
448	TRUE	Q9D7S9|CHMP5_MOUSE	216.58	29.68	29.68	5	644146	5	6	Carbamidomethylation; Oxidation (M)	24575.7	Charged multivesicular body protein 5 OS=Mus musculus OX=10090 GN=Chmp5 PE=1 SV=1
459	TRUE	Q8BVQ5|PPME1_MOUSE	215.943	15.03	15.03	5	647828	5	5	Carbamidomethylation	42256.3	Protein phosphatase methylesterase 1 OS=Mus musculus OX=10090 GN=Ppme1 PE=1 SV=5
558	TRUE	P62814|VATB2_MOUSE	215.611	10.57	10.57	4	312812	4	5	Oxidation (M)	56550.8	V-type proton ATPase subunit B, brain isoform OS=Mus musculus OX=10090 GN=Atp6v1b2 PE=1 SV=1
385	TRUE	Q04750|TOP1_MOUSE	214.957	6.78	6.78	6	571975	6	9	Oxidation (M)	90875.7	DNA topoisomerase 1 OS=Mus musculus OX=10090 GN=Top1 PE=1 SV=2
428	TRUE	P97429|ANXA4_MOUSE	214.789	12.23	12.23	5	19760.4	2	5	Carbamidomethylation	35915.7	Annexin A4 OS=Mus musculus OX=10090 GN=Anxa4 PE=1 SV=4
232	FALSE	Q64522|H2A2B_MOUSE	214.417	37.69	37.69	6	81186.1	1	7	Deamidation (NQ); Oxidation (M)	14013.3	Histone H2A type 2-B OS=Mus musculus OX=10090 GN=H2ac21 PE=1 SV=3
328	TRUE	Q9QYJ0|DNJA2_MOUSE	214.248	17.48	17.48	7	648347	7	7	Carbamidomethylation	45745.6	DnaJ homolog subfamily A member 2 OS=Mus musculus OX=10090 GN=Dnaja2 PE=1 SV=1
419	TRUE	P16546|SPTN1_MOUSE	214.231	2.43	2.43	5	281590	5	5		284597	Spectrin alpha chain, non-erythrocytic 1 OS=Mus musculus OX=10090 GN=Sptan1 PE=1 SV=4
341	TRUE	Q61508|ECM1_MOUSE	214.096	5.9	5.9	5	1.61769e+06	5	12	Carbamidomethylation; Deamidation (NQ)	62832.2	Extracellular matrix protein 1 OS=Mus musculus OX=10090 GN=Ecm1 PE=1 SV=2
435	TRUE	Q62376|RU17_MOUSE	214.011	10.94	10.94	5	603432	5	6		51992	U1 small nuclear ribonucleoprotein 70 kDa OS=Mus musculus OX=10090 GN=Snrnp70 PE=1 SV=2
401	TRUE	Q8BGD9|IF4B_MOUSE	213.82	9.98	9.98	6	355660	6	6	Oxidation (M)	68840	Eukaryotic translation initiation factor 4B OS=Mus musculus OX=10090 GN=Eif4b PE=1 SV=1
474	TRUE	Q8R0F6|ILKAP_MOUSE	213.736	12.76	12.76	5	304460	5	6	Oxidation (M)	42774.4	Integrin-linked kinase-associated serine/threonine phosphatase 2C OS=Mus musculus OX=10090 GN=Ilkap PE=1 SV=1
107	FALSE	Q91WM1|STRBP_MOUSE	213.304	4.91	4.91	4	347145	4	4	Oxidation (M); Carbamidomethylation	73704.6	Spermatid perinuclear RNA-binding protein OS=Mus musculus OX=10090 GN=Strbp PE=1 SV=1
456	TRUE	P24527|LKHA4_MOUSE	213.184	8.67	8.67	5	531619	5	5	Oxidation (M); Deamidation (NQ)	69050.9	Leukotriene A-4 hydrolase OS=Mus musculus OX=10090 GN=Lta4h PE=1 SV=4
506	TRUE	P62334|PRS10_MOUSE	212.35	10.54	10.54	4	162368	4	4		44173	26S proteasome regulatory subunit 10B OS=Mus musculus OX=10090 GN=Psmc6 PE=1 SV=1
430	TRUE	Q9D8Y0|EFHD2_MOUSE	211.844	22.92	22.92	5	425586	5	6	Oxidation (M)	26791.2	EF-hand domain-containing protein D2 OS=Mus musculus OX=10090 GN=Efhd2 PE=1 SV=1
545	TRUE	Q61074|PPM1G_MOUSE	211.827	8.86	8.86	4	528798	4	4	Deamidation (NQ)	58728.1	Protein phosphatase 1G OS=Mus musculus OX=10090 GN=Ppm1g PE=1 SV=3
403	TRUE	P47911|RL6_MOUSE	211.798	15.88	15.88	6	574362	5	7		33509.6	60S ribosomal protein L6 OS=Mus musculus OX=10090 GN=Rpl6 PE=1 SV=3
468	TRUE	Q8R5C5|ACTY_MOUSE	211.65	15.43	15.43	5	88277.3	1	5	Carbamidomethylation	42281.3	Beta-centractin OS=Mus musculus OX=10090 GN=Actr1b PE=1 SV=1
242	FALSE	Q8BH59|S2512_MOUSE	211.42	6.2	6.2	4	161236	4	5		74569.6	Electrogenic aspartate/glutamate antiporter SLC25A12, mitochondrial OS=Mus musculus OX=10090 GN=Slc25a12 PE=1 SV=1
370	TRUE	Q8BMF4|ODP2_MOUSE	210.969	10.9	10.9	6	593086	6	6	Oxidation (M)	67941.7	Dihydrolipoyllysine-residue acetyltransferase component of pyruvate dehydrogenase complex, mitochondrial OS=Mus musculus OX=10090 GN=Dlat PE=1 SV=2
397	TRUE	Q9CWK8|SNX2_MOUSE	210.676	10.02	10.02	5	289526	4	7	Deamidation (NQ); Oxidation (M)	58471.1	Sorting nexin-2 OS=Mus musculus OX=10090 GN=Snx2 PE=1 SV=2
374	TRUE	Q9D7G0|PRPS1_MOUSE	210.358	20.75	20.75	6	554350	6	8	Oxidation (M); Deamidation (NQ); Carbamidomethylation	34834.2	Ribose-phosphate pyrophosphokinase 1 OS=Mus musculus OX=10090 GN=Prps1 PE=1 SV=4
424	TRUE	Q99KI0|ACON_MOUSE	209.567	7.44	7.44	5	236270	5	7		85463.5	Aconitate hydratase, mitochondrial OS=Mus musculus OX=10090 GN=Aco2 PE=1 SV=1
562	TRUE	Q3UEB3|PUF60_MOUSE	209.43	9.93	9.93	4	560810	4	4	Deamidation (NQ)	60248.9	Poly(U)-binding-splicing factor PUF60 OS=Mus musculus OX=10090 GN=Puf60 PE=1 SV=2
499	TRUE	P56959|FUS_MOUSE	208.7	7.92	7.92	4	695412	4	5	Oxidation (M)	52673.1	RNA-binding protein FUS OS=Mus musculus OX=10090 GN=Fus PE=1 SV=1
457	TRUE	P51660|DHB4_MOUSE	208.187	6.94	6.94	5	384183	4	5	Oxidation (M)	79481.8	Peroxisomal multifunctional enzyme type 2 OS=Mus musculus OX=10090 GN=Hsd17b4 PE=1 SV=3
450	TRUE	P35700|PRDX1_MOUSE	207.97	23.12	23.12	5	749422	5	8		22176.5	Peroxiredoxin-1 OS=Mus musculus OX=10090 GN=Prdx1 PE=1 SV=1
306	TRUE	Q6NZJ6|IF4G1_MOUSE	207.629	4.31	4.31	8	520694	7	8		176077	Eukaryotic translation initiation factor 4 gamma 1 OS=Mus musculus OX=10090 GN=Eif4g1 PE=1 SV=1
493	TRUE	O08582|GTPB1_MOUSE	207.511	6.44	6.44	4	235342	4	5		72300.7	GTP-binding protein 1 OS=Mus musculus OX=10090 GN=Gtpbp1 PE=1 SV=2
441	TRUE	Q9D0M3|CY1_MOUSE	207.341	18.15	18.15	4	677781	4	5	Deamidation (NQ)	35327.6	Cytochrome c1, heme protein, mitochondrial OS=Mus musculus OX=10090 GN=Cyc1 PE=1 SV=1
444	TRUE	Q8CI94|PYGB_MOUSE	207.228	6.29	6.29	5	47019.2	2	6		96729.9	Glycogen phosphorylase, brain form OS=Mus musculus OX=10090 GN=Pygb PE=1 SV=3
543	TRUE	P14869|RLA0_MOUSE	206.347	12.93	12.93	4	300614	3	4		34216.4	60S acidic ribosomal protein P0 OS=Mus musculus OX=10090 GN=Rplp0 PE=1 SV=3
384	TRUE	Q63932|MP2K2_MOUSE	206.146	11.22	11.22	6	81826	1	7	Deamidation (NQ)	44402	Dual specificity mitogen-activated protein kinase kinase 2 OS=Mus musculus OX=10090 GN=Map2k2 PE=1 SV=2
18	FALSE	P15331|PERI_MOUSE	205.939	6.32	6.32	4	2.48536e+06	2	5	Oxidation (M)	54267.6	Peripherin OS=Mus musculus OX=10090 GN=Prph PE=1 SV=2
507	TRUE	Q91V64|ISOC1_MOUSE	205.905	13.13	13.13	4	370106	4	4		32032.5	Isochorismatase domain-containing protein 1 OS=Mus musculus OX=10090 GN=Isoc1 PE=1 SV=1
363	TRUE	P07310|KCRM_MOUSE	205.876	12.86	12.86	5	450097	2	7	Deamidation (NQ)	43045	Creatine kinase M-type OS=Mus musculus OX=10090 GN=Ckm PE=1 SV=1
538	TRUE	Q9CZW5|TOM70_MOUSE	205.827	5.89	5.89	4	605857	4	4	Oxidation (M)	67590.1	Mitochondrial import receptor subunit TOM70 OS=Mus musculus OX=10090 GN=Tomm70 PE=1 SV=2
439	TRUE	Q99M73|KRT84_MOUSE	205.792	3.65	3.65	5	268391	1	5		64983	Keratin, type II cuticular Hb4 OS=Mus musculus OX=10090 GN=Krt84 PE=2 SV=2
412	TRUE	Q6ZWN5|RS9_MOUSE	205.527	22.68	22.68	5	2.30807e+06	5	8	Oxidation (M)	22591.4	40S ribosomal protein S9 OS=Mus musculus OX=10090 GN=Rps9 PE=1 SV=3
548	TRUE	O70250|PGAM2_MOUSE	205.018	15.42	15.42	4	972137	4	6		28827.1	Phosphoglycerate mutase 2 OS=Mus musculus OX=10090 GN=Pgam2 PE=1 SV=3
416	TRUE	P48758|CBR1_MOUSE	204.658	13	13	4	1.51022e+06	4	5	Oxidation (M)	30641.2	Carbonyl reductase [NADPH] 1 OS=Mus musculus OX=10090 GN=Cbr1 PE=1 SV=3
466	TRUE	Q99KD5|UN45A_MOUSE	204.528	5.51	5.51	5	279647	5	5		103447	Protein unc-45 homolog A OS=Mus musculus OX=10090 GN=Unc45a PE=1 SV=2
549	TRUE	O70325|GPX4_MOUSE	204.258	23.35	23.35	4	789556	4	4	Carbamidomethylation; Oxidation (M)	22197.5	Phospholipid hydroperoxide glutathione peroxidase OS=Mus musculus OX=10090 GN=Gpx4 PE=1 SV=4
390	TRUE	O70311|NMT2_MOUSE	203.41	8.88	8.88	6	20412.9	1	7	Oxidation (M)	60484.3	Glycylpeptide N-tetradecanoyltransferase 2 OS=Mus musculus OX=10090 GN=Nmt2 PE=1 SV=1
315	TRUE	P14211|CALR_MOUSE	202.467	14.42	14.42	8	2071693	8	13		47994.5	Calreticulin OS=Mus musculus OX=10090 GN=Calr PE=1 SV=1
417	TRUE	Q6NVF9|CPSF6_MOUSE	202.166	11.07	11.07	5	307954	5	5	Oxidation (M); Carbamidomethylation	59152.8	Cleavage and polyadenylation specificity factor subunit 6 OS=Mus musculus OX=10090 GN=Cpsf6 PE=1 SV=1
323	TRUE	Q99MD9|NASP_MOUSE	201.782	6.6	6.6	7	644304	6	7		83953.8	Nuclear autoantigenic sperm protein OS=Mus musculus OX=10090 GN=Nasp PE=1 SV=2
405	TRUE	Q76MZ3|2AAA_MOUSE	201.238	10.02	10.02	6	257126	5	7	Oxidation (M); Carbamidomethylation	65322.6	Serine/threonine-protein phosphatase 2A 65 kDa regulatory subunit A alpha isoform OS=Mus musculus OX=10090 GN=Ppp2r1a PE=1 SV=3
537	TRUE	P06801|MAOX_MOUSE	200.603	7.69	7.69	4	124772	4	4		63953.7	NADP-dependent malic enzyme OS=Mus musculus OX=10090 GN=Me1 PE=1 SV=2
534	TRUE	Q9CSH3|RRP44_MOUSE	200.479	3.97	3.97	4	364685	4	4		108838	Exosome complex exonuclease RRP44 OS=Mus musculus OX=10090 GN=Dis3 PE=1 SV=4
508	TRUE	P14152|MDHC_MOUSE	199.789	15.27	15.27	4	274493	4	4	Carbamidomethylation	36511.2	Malate dehydrogenase, cytoplasmic OS=Mus musculus OX=10090 GN=Mdh1 PE=1 SV=3
366	FALSE	Q8R429|AT2A1_MOUSE	199.084	3.92	3.92	4	131722	4	4		109425	Sarcoplasmic/endoplasmic reticulum calcium ATPase 1 OS=Mus musculus OX=10090 GN=Atp2a1 PE=1 SV=1
454	TRUE	Q91Z31|PTBP2_MOUSE	198.917	7.34	7.34	5	46885.8	2	5	Oxidation (M)	57488.8	Polypyrimidine tract-binding protein 2 OS=Mus musculus OX=10090 GN=Ptbp2 PE=1 SV=2
369	TRUE	Q8VDM6|HNRL1_MOUSE	198.326	6.52	6.52	5	502110	4	7	Carbamidomethylation; Deamidation (NQ); Oxidation (M)	96001.9	Heterogeneous nuclear ribonucleoprotein U-like protein 1 OS=Mus musculus OX=10090 GN=Hnrnpul1 PE=1 SV=1
536	TRUE	P28271|ACOHC_MOUSE	197.903	4.27	4.27	4	166850	4	4		98125.6	Cytoplasmic aconitate hydratase OS=Mus musculus OX=10090 GN=Aco1 PE=1 SV=3
436	TRUE	Q60662|AKAP4_MOUSE	197.478	5.77	5.77	5	345165	5	5	Oxidation (M)	93795.8	A-kinase anchor protein 4 OS=Mus musculus OX=10090 GN=Akap4 PE=1 SV=1
326	TRUE	P21619|LMNB2_MOUSE	197.172	8.72	8.72	7	35663.9	1	7		67318.1	Lamin-B2 OS=Mus musculus OX=10090 GN=Lmnb2 PE=1 SV=2
203	TRUE	Q62261|SPTB2_MOUSE	196.708	3.85	3.85	11	414659	9	11	Deamidation (NQ)	274223	Spectrin beta chain, non-erythrocytic 1 OS=Mus musculus OX=10090 GN=Sptbn1 PE=1 SV=2
355	TRUE	Q64737|PUR2_MOUSE	196.344	6.34	6.34	6	284757	5	7	Oxidation (M); Deamidation (NQ); Carbamidomethylation	107503	Trifunctional purine biosynthetic protein adenosine-3 OS=Mus musculus OX=10090 GN=Gart PE=1 SV=3
517	TRUE	Q9EPL8|IPO7_MOUSE	196.281	4.24	4.24	4	296098	4	4	Carbamidomethylation; Acetylation (Protein N-term); Oxidation (M)	119486	Importin-7 OS=Mus musculus OX=10090 GN=Ipo7 PE=1 SV=2
475	TRUE	Q922W5|P5CR1_MOUSE	196.029	13.59	13.59	4	471890	3	4	Oxidation (M); Carbamidomethylation	32373.4	Pyrroline-5-carboxylate reductase 1, mitochondrial OS=Mus musculus OX=10090 GN=Pycr1 PE=1 SV=1
434	TRUE	Q8CIN4|PAK2_MOUSE	195.591	10.11	10.11	5	99231.3	3	5	Deamidation (NQ)	57930.3	Serine/threonine-protein kinase PAK 2 OS=Mus musculus OX=10090 GN=Pak2 PE=1 SV=1
599	TRUE	P52479|UBP10_MOUSE	195.495	4.55	4.55	3	174073	3	3		87022.1	Ubiquitin carboxyl-terminal hydrolase 10 OS=Mus musculus OX=10090 GN=Usp10 PE=1 SV=3
583	TRUE	Q60605|MYL6_MOUSE	194.555	23.18	23.18	3	484923	2	3	Oxidation (M)	16930	Myosin light polypeptide 6 OS=Mus musculus OX=10090 GN=Myl6 PE=1 SV=3
461	TRUE	Q99JI4|PSMD6_MOUSE	193.959	14.91	14.91	5	418869	5	6	Oxidation (M); Carbamidomethylation	45536.4	26S proteasome non-ATPase regulatory subunit 6 OS=Mus musculus OX=10090 GN=Psmd6 PE=1 SV=1
560	TRUE	Q61823|PDCD4_MOUSE	193.727	7.89	7.89	4	278788	4	4	Oxidation (M)	51702.2	Programmed cell death protein 4 OS=Mus musculus OX=10090 GN=Pdcd4 PE=1 SV=1
655	TRUE	Q921M7|CYRIB_MOUSE	193.101	12.96	12.96	3	162609	3	3		36776	CYFIP-related Rac1 interactor B OS=Mus musculus OX=10090 GN=Cyrib PE=1 SV=1
673	TRUE	Q8VCT3|AMPB_MOUSE	192.455	5.69	5.69	3	222845	3	3	Carbamidomethylation	72416.3	Aminopeptidase B OS=Mus musculus OX=10090 GN=Rnpep PE=1 SV=2
407	TRUE	Q8BHD7|PTBP3_MOUSE	192.444	8.6	8.6	6	26285.9	1	7	Oxidation (M)	56701.1	Polypyrimidine tract-binding protein 3 OS=Mus musculus OX=10090 GN=Ptbp3 PE=1 SV=1
473	TRUE	P57784|RU2A_MOUSE	192.243	20.39	20.39	5	281982	5	5		28357.5	U2 small nuclear ribonucleoprotein A' OS=Mus musculus OX=10090 GN=Snrpa1 PE=1 SV=2
554	TRUE	Q61990|PCBP2_MOUSE	192.105	11.88	11.88	4	173060	2	5	Carbamidomethylation	38221.7	Poly(rC)-binding protein 2 OS=Mus musculus OX=10090 GN=Pcbp2 PE=1 SV=1
544	TRUE	P19253|RL13A_MOUSE	191.966	15.27	15.27	4	319238	4	4	Acetylation (Protein N-term); Oxidation (M)	23464.2	60S ribosomal protein L13a OS=Mus musculus OX=10090 GN=Rpl13a PE=1 SV=4
525	TRUE	Q9ESZ8|GTF2I_MOUSE	191.928	4.61	4.61	4	144865	4	4		112265	General transcription factor II-I OS=Mus musculus OX=10090 GN=Gtf2i PE=1 SV=3
503	TRUE	Q91VU7|PUS7_MOUSE	191.765	6.21	6.21	4	150913	3	4	Deamidation (NQ)	74792.7	Pseudouridylate synthase 7 homolog OS=Mus musculus OX=10090 GN=Pus7 PE=2 SV=2
512	TRUE	P70288|HDAC2_MOUSE	191.39	10.45	10.45	4	317060	4	4	Oxidation (M)	55302.1	Histone deacetylase 2 OS=Mus musculus OX=10090 GN=Hdac2 PE=1 SV=1
496	TRUE	Q9CZM2|RL15_MOUSE	191.3	19.12	19.12	4	346244	4	5		24146.1	60S ribosomal protein L15 OS=Mus musculus OX=10090 GN=Rpl15 PE=1 SV=4
535	TRUE	Q9Z2T6|KRT85_MOUSE	190.749	6.51	6.51	4	14313.9	2	4		55759.3	Keratin, type II cuticular Hb5 OS=Mus musculus OX=10090 GN=Krt85 PE=1 SV=2
16	FALSE	P53657|KPYR_MOUSE	190.313	2.96	2.96	3	5.76022e+06	3	4		62308.7	Pyruvate kinase PKLR OS=Mus musculus OX=10090 GN=Pklr PE=1 SV=1
551	TRUE	P47915|RL29_MOUSE	189.874	24.38	24.38	4	807840	4	4		17587	60S ribosomal protein L29 OS=Mus musculus OX=10090 GN=Rpl29 PE=1 SV=2
442	TRUE	Q08943|SSRP1_MOUSE	189.857	8.05	8.05	5	255342	5	5	Acetylation (Protein N-term); Deamidation (NQ)	80860.4	FACT complex subunit SSRP1 OS=Mus musculus OX=10090 GN=Ssrp1 PE=1 SV=2
445	TRUE	P70122|SBDS_MOUSE	189.307	21.2	21.2	5	692977	5	5	Carbamidomethylation; Acetylation (Protein N-term)	28780.5	Ribosome maturation protein SBDS OS=Mus musculus OX=10090 GN=Sbds PE=1 SV=4
324	TRUE	Q99MN1|SYK_MOUSE	189.012	9.75	9.75	7	396917	6	8	Carbamidomethylation; Oxidation (M)	67839.7	Lysine--tRNA ligase OS=Mus musculus OX=10090 GN=Kars1 PE=1 SV=1
643	TRUE	Q8VCM8|NCLN_MOUSE	188.977	6.04	6.04	3	115744	3	4	Oxidation (M)	62908.2	Nicalin OS=Mus musculus OX=10090 GN=Ncln PE=1 SV=2
523	TRUE	Q64516|GLPK_MOUSE	188.882	8.23	8.23	4	144067	1	4	Oxidation (M)	61227.4	Glycerol kinase OS=Mus musculus OX=10090 GN=Gk PE=1 SV=2
498	TRUE	Q60598|SRC8_MOUSE	188.52	6.96	6.96	4	178664	4	5		61249.8	Src substrate cortactin OS=Mus musculus OX=10090 GN=Cttn PE=1 SV=2
426	TRUE	O35343|IMA3_MOUSE	188.461	7.49	7.49	5	20968.8	1	7		57922.8	Importin subunit alpha-3 OS=Mus musculus OX=10090 GN=Kpna4 PE=1 SV=1
423	TRUE	Q8BIV3|RNBP6_MOUSE	188.204	3.35	3.35	4	542466	1	6	Deamidation (NQ)	124587	Ran-binding protein 6 OS=Mus musculus OX=10090 GN=Ranbp6 PE=1 SV=3
687	TRUE	Q8C633|CABS1_MOUSE	188.154	12.53	12.53	3	204952	3	3		42301.9	Calcium-binding and spermatid-specific protein 1 OS=Mus musculus OX=10090 GN=Cabs1 PE=1 SV=1
559	TRUE	Q61881|MCM7_MOUSE	188.025	5.01	5.01	4	107715	4	4		81210.7	DNA replication licensing factor MCM7 OS=Mus musculus OX=10090 GN=Mcm7 PE=1 SV=1
358	TRUE	P63037|DNJA1_MOUSE	187.32	14.61	14.61	6	739235	5	6	Carbamidomethylation; Oxidation (M)	44868.2	DnaJ homolog subfamily A member 1 OS=Mus musculus OX=10090 GN=Dnaja1 PE=1 SV=1
547	TRUE	Q91YE6|IPO9_MOUSE	187.287	3.84	3.84	4	134613	3	4	Acetylation (Protein N-term)	116052	Importin-9 OS=Mus musculus OX=10090 GN=Ipo9 PE=1 SV=3
526	TRUE	O70435|PSA3_MOUSE	186.485	13.73	13.73	4	679730	4	4		28405.2	Proteasome subunit alpha type-3 OS=Mus musculus OX=10090 GN=Psma3 PE=1 SV=3
638	TRUE	Q91YN5|UAP1_MOUSE	186.269	7.28	7.28	3	241968	3	3	Carbamidomethylation	58608.7	UDP-N-acetylhexosamine pyrophosphorylase OS=Mus musculus OX=10090 GN=Uap1 PE=1 SV=1
374	FALSE	Q9CS42|PRPS2_MOUSE	185.722	14.15	14.15	4	473839	4	6	Oxidation (M); Deamidation (NQ); Carbamidomethylation	34786.1	Ribose-phosphate pyrophosphokinase 2 OS=Mus musculus OX=10090 GN=Prps2 PE=1 SV=4
577	TRUE	P97447|FHL1_MOUSE	185.691	11.07	11.07	3	349637	3	3		31888.7	Four and a half LIM domains protein 1 OS=Mus musculus OX=10090 GN=Fhl1 PE=1 SV=3
494	TRUE	Q9D1J3|SARNP_MOUSE	185.494	14.76	14.76	4	459409	4	4	Carbamidomethylation	23532.7	SAP domain-containing ribonucleoprotein OS=Mus musculus OX=10090 GN=Sarnp PE=1 SV=3
478	TRUE	Q8QZT1|THIL_MOUSE	185.341	9.91	9.91	4	132706	4	6	Deamidation (NQ)	44816.1	Acetyl-CoA acetyltransferase, mitochondrial OS=Mus musculus OX=10090 GN=Acat1 PE=1 SV=1
568	TRUE	Q3UA06|PCH2_MOUSE	185.202	9.03	9.03	3	351479	3	3		48376.7	Pachytene checkpoint protein 2 homolog OS=Mus musculus OX=10090 GN=Trip13 PE=1 SV=1
676	TRUE	Q9DAW6|PRP4_MOUSE	184.18	8.06	8.06	3	234974	3	4		58370.1	U4/U6 small nuclear ribonucleoprotein Prp4 OS=Mus musculus OX=10090 GN=Prpf4 PE=1 SV=1
377	TRUE	Q99LF4|RTCB_MOUSE	183.859	11.49	11.49	6	349758	6	7	Oxidation (M)	55249.3	RNA-splicing ligase RtcB homolog OS=Mus musculus OX=10090 GN=Rtcb PE=1 SV=1
650	TRUE	P17918|PCNA_MOUSE	183.713	14.94	14.94	3	186776	3	3	Oxidation (M)	28784.9	Proliferating cell nuclear antigen OS=Mus musculus OX=10090 GN=Pcna PE=1 SV=2
573	TRUE	Q9WTP6|KAD2_MOUSE	183.68	14.23	14.23	3	309705	3	6	Oxidation (M); Deamidation (NQ)	26468.7	Adenylate kinase 2, mitochondrial OS=Mus musculus OX=10090 GN=Ak2 PE=1 SV=5
591	TRUE	P56399|UBP5_MOUSE	182.64	4.55	4.55	3	104000000	3	4		95833.3	Ubiquitin carboxyl-terminal hydrolase 5 OS=Mus musculus OX=10090 GN=Usp5 PE=1 SV=1
524	TRUE	O08848|RO60_MOUSE	182.613	7.81	7.81	4	666396	4	5		60123.8	RNA-binding protein Ro60 OS=Mus musculus OX=10090 GN=RO60 PE=1 SV=1
580	TRUE	Q6P542|ABCF1_MOUSE	182.575	4.66	4.66	3	199179	3	3	Oxidation (M)	94945.4	ATP-binding cassette sub-family F member 1 OS=Mus musculus OX=10090 GN=Abcf1 PE=1 SV=1
619	TRUE	Q8BTI8|SRRM2_MOUSE	182.379	1.55	1.55	3	160242	3	3	Oxidation (M)	294840	Serine/arginine repetitive matrix protein 2 OS=Mus musculus OX=10090 GN=Srrm2 PE=1 SV=3
509	TRUE	Q61937|NPM_MOUSE	182.315	14.04	14.04	4	436841	3	4		32560.1	Nucleophosmin OS=Mus musculus OX=10090 GN=Npm1 PE=1 SV=1
555	TRUE	P19324|SERPH_MOUSE	182.29	10.07	10.07	4	426714	4	4		46533.6	Serpin H1 OS=Mus musculus OX=10090 GN=Serpinh1 PE=1 SV=3
646	TRUE	Q8BMJ2|SYLC_MOUSE	181.932	2.97	2.97	3	184925	3	3		134192	Leucine--tRNA ligase, cytoplasmic OS=Mus musculus OX=10090 GN=Lars1 PE=1 SV=2
557	TRUE	O35345|IMA7_MOUSE	181.724	7.28	7.28	4	864139	4	4	Deamidation (NQ)	59964.4	Importin subunit alpha-7 OS=Mus musculus OX=10090 GN=Kpna6 PE=1 SV=2
413	TRUE	Q9EQU5|SET_MOUSE	181.698	13.15	13.15	5	364313	5	5		33377.8	Protein SET OS=Mus musculus OX=10090 GN=Set PE=1 SV=1
529	TRUE	Q8BT60|CPNE3_MOUSE	181.594	8.82	8.82	4	352281	4	5		59585	Copine-3 OS=Mus musculus OX=10090 GN=Cpne3 PE=1 SV=2
472	TRUE	Q8BY71|HAT1_MOUSE	181.587	9.38	9.38	5	400883	5	5	Oxidation (M)	49278.3	Histone acetyltransferase type B catalytic subunit OS=Mus musculus OX=10090 GN=Hat1 PE=1 SV=1
418	TRUE	Q9DBC7|KAP0_MOUSE	181.584	14.44	14.44	5	386695	4	5	Oxidation (M)	43185.1	cAMP-dependent protein kinase type I-alpha regulatory subunit OS=Mus musculus OX=10090 GN=Prkar1a PE=1 SV=3
422	TRUE	P05784|K1C18_MOUSE	181.474	8.27	8.27	4	23099.4	1	8	Deamidation (NQ)	47538.1	Keratin, type I cytoskeletal 18 OS=Mus musculus OX=10090 GN=Krt18 PE=1 SV=5
533	TRUE	P97310|MCM2_MOUSE	181.319	6.53	6.53	4	231229	4	5	Oxidation (M); Carbamidomethylation	102078	DNA replication licensing factor MCM2 OS=Mus musculus OX=10090 GN=Mcm2 PE=1 SV=3
592	TRUE	Q99KK7|DPP3_MOUSE	181.2	7.05	7.05	3	138358	3	4		82897.7	Dipeptidyl peptidase 3 OS=Mus musculus OX=10090 GN=Dpp3 PE=1 SV=2
539	TRUE	Q61425|HCDH_MOUSE	180.776	13.06	13.06	4	197752	4	4	Oxidation (M)	34463.9	Hydroxyacyl-coenzyme A dehydrogenase, mitochondrial OS=Mus musculus OX=10090 GN=Hadh PE=1 SV=2
482	TRUE	P57776|EF1D_MOUSE	180.509	13.17	13.17	4	201178	3	4	Acetylation (Protein N-term); Oxidation (M)	31293	Elongation factor 1-delta OS=Mus musculus OX=10090 GN=Eef1d PE=1 SV=3
691	TRUE	Q9CPV4|GLOD4_MOUSE	180.119	11.07	11.07	3	383593	3	3	Oxidation (M)	33316.7	Glyoxalase domain-containing protein 4 OS=Mus musculus OX=10090 GN=Glod4 PE=1 SV=1
510	TRUE	Q11136|PEPD_MOUSE	180.03	6.69	6.69	4	152624	4	5	Oxidation (M)	55028.8	Xaa-Pro dipeptidase OS=Mus musculus OX=10090 GN=Pepd PE=1 SV=3
511	TRUE	P62874|GBB1_MOUSE	179.878	11.47	11.47	4	139899	4	4	Carbamidomethylation	37377	Guanine nucleotide-binding protein G(I)/G(S)/G(T) subunit beta-1 OS=Mus musculus OX=10090 GN=Gnb1 PE=1 SV=3
682	TRUE	Q8BTV2|CPSF7_MOUSE	179.817	6.79	6.79	3	215771	3	3		52011	Cleavage and polyadenylation specificity factor subunit 7 OS=Mus musculus OX=10090 GN=Cpsf7 PE=1 SV=2
586	TRUE	Q61033|LAP2A_MOUSE	179.753	6.06	6.06	3	333483	3	3		75168.3	Lamina-associated polypeptide 2, isoforms alpha/zeta OS=Mus musculus OX=10090 GN=Tmpo PE=1 SV=4
586	TRUE	Q61029|LAP2B_MOUSE	179.753	9.29	9.29	3	333483	3	3		50372.7	Lamina-associated polypeptide 2, isoforms beta/delta/epsilon/gamma OS=Mus musculus OX=10090 GN=Tmpo PE=1 SV=4
642	TRUE	P23475|XRCC6_MOUSE	179.713	5.26	5.26	3	510745	2	3	Oxidation (M)	69484.3	X-ray repair cross-complementing protein 6 OS=Mus musculus OX=10090 GN=Xrcc6 PE=1 SV=5
664	TRUE	Q9CR62|M2OM_MOUSE	178.715	11.78	11.78	3	87347.9	3	3		34154.9	Mitochondrial 2-oxoglutarate/malate carrier protein OS=Mus musculus OX=10090 GN=Slc25a11 PE=1 SV=3
570	TRUE	P42208|SEPT2_MOUSE	178.214	8.86	8.86	3	285272	2	3		41525.5	Septin-2 OS=Mus musculus OX=10090 GN=Septin2 PE=1 SV=2
214	FALSE	P06467|HBAZ_MOUSE	178.073	12.68	12.68	3	2.02065e+06	3	5	Carbamidomethylation	16234.9	Hemoglobin subunit zeta OS=Mus musculus OX=10090 GN=Hbz PE=2 SV=2
540	TRUE	P54731|FAF1_MOUSE	177.725	8.32	8.32	4	357666	4	4	Deamidation (NQ)	73863	FAS-associated factor 1 OS=Mus musculus OX=10090 GN=Faf1 PE=1 SV=2
689	TRUE	P23492|PNPH_MOUSE	177.338	13.15	13.15	3	678249	3	5	Oxidation (M)	32277.1	Purine nucleoside phosphorylase OS=Mus musculus OX=10090 GN=Pnp PE=1 SV=2
594	TRUE	P01664|KV3AC_MOUSE	176.791	39.64	39.64	3	5645.29	1	3		11964.1	Ig kappa chain V-III region CBPC 101 OS=Mus musculus OX=10090 PE=1 SV=1
653	TRUE	P30999|CTND1_MOUSE	176.693	3.52	3.52	3	146022	3	3		104925	Catenin delta-1 OS=Mus musculus OX=10090 GN=Ctnnd1 PE=1 SV=2
486	TRUE	Q9CXT8|MPPB_MOUSE	176.229	8.18	8.18	4	157498	3	4		54614.5	Mitochondrial-processing peptidase subunit beta OS=Mus musculus OX=10090 GN=Pmpcb PE=1 SV=1
530	TRUE	P54071|IDHP_MOUSE	176.107	9.73	9.73	4	119518	3	4	Oxidation (M)	50906.2	Isocitrate dehydrogenase [NADP], mitochondrial OS=Mus musculus OX=10090 GN=Idh2 PE=1 SV=3
501	TRUE	P63328|PP2BA_MOUSE	176.05	8.64	8.64	4	112676	2	4	Oxidation (M)	58643.8	Protein phosphatase 3 catalytic subunit alpha OS=Mus musculus OX=10090 GN=Ppp3ca PE=1 SV=1
453	TRUE	Q99NB9|SF3B1_MOUSE	175.892	3.37	3.37	5	597787	4	5		145816	Splicing factor 3B subunit 1 OS=Mus musculus OX=10090 GN=Sf3b1 PE=1 SV=1
483	TRUE	Q9Z130|HNRDL_MOUSE	175.582	7.97	7.97	4	25890.4	1	4	Carbamidomethylation	33558.8	Heterogeneous nuclear ribonucleoprotein D-like OS=Mus musculus OX=10090 GN=Hnrnpdl PE=1 SV=1
548	FALSE	Q9DBJ1|PGAM1_MOUSE	175.102	10.63	10.63	3	933082	3	5		28832	Phosphoglycerate mutase 1 OS=Mus musculus OX=10090 GN=Pgam1 PE=1 SV=3
576	TRUE	Q9JMD0|ZN207_MOUSE	174.953	8.08	8.08	3	194461	3	3		52792.8	BUB3-interacting and GLEBS motif-containing protein ZNF207 OS=Mus musculus OX=10090 GN=Znf207 PE=1 SV=1
532	TRUE	E9PVA8|GCN1_MOUSE	174.51	1.39	1.39	4	72536	3	4		293021	eIF-2-alpha kinase activator GCN1 OS=Mus musculus OX=10090 GN=Gcn1 PE=1 SV=1
522	TRUE	P18760|COF1_MOUSE	173.479	18.67	18.67	4	196056	4	4	Acetylation (Protein N-term); Oxidation (M)	18559.5	Cofilin-1 OS=Mus musculus OX=10090 GN=Cfl1 PE=1 SV=3
669	TRUE	P13020|GELS_MOUSE	173.469	4.74	4.74	3	114027	3	3		85941.6	Gelsolin OS=Mus musculus OX=10090 GN=Gsn PE=1 SV=3
566	TRUE	Q9CZ04|CSN7A_MOUSE	173.437	13.82	13.82	3	245101	3	3		30224.5	COP9 signalosome complex subunit 7a OS=Mus musculus OX=10090 GN=Cops7a PE=1 SV=2
393	TRUE	Q99PL5|RRBP1_MOUSE	173.418	2.99	2.99	6	52301.9	3	6	Deamidation (NQ)	172879	Ribosome-binding protein 1 OS=Mus musculus OX=10090 GN=Rrbp1 PE=1 SV=2
624	TRUE	Q497I4|KRT35_MOUSE	173.289	5.71	5.71	3	219225	2	5		50529.7	Keratin, type I cuticular Ha5 OS=Mus musculus OX=10090 GN=Krt35 PE=1 SV=1
575	TRUE	P22892|AP1G1_MOUSE	172.852	3.41	3.41	3	166457	3	3		91350.5	AP-1 complex subunit gamma-1 OS=Mus musculus OX=10090 GN=Ap1g1 PE=1 SV=3
513	TRUE	Q80WJ7|LYRIC_MOUSE	172.232	7.25	7.25	4	354289	3	5		63846	Protein LYRIC OS=Mus musculus OX=10090 GN=Mtdh PE=1 SV=1
614	TRUE	Q7TNC4|LC7L2_MOUSE	172.028	7.91	7.91	3	152120	2	3		46582.9	Putative RNA-binding protein Luc7-like 2 OS=Mus musculus OX=10090 GN=Luc7l2 PE=1 SV=1
618	TRUE	O54781|SRPK2_MOUSE	171.96	4.7	4.7	3	120434	3	3	Carbamidomethylation; Deamidation (NQ)	76756.7	SRSF protein kinase 2 OS=Mus musculus OX=10090 GN=Srpk2 PE=1 SV=2
431	TRUE	P97313|PRKDC_MOUSE	171.936	1.07	1.07	5	324563	4	7	Oxidation (M)	471471	DNA-dependent protein kinase catalytic subunit OS=Mus musculus OX=10090 GN=Prkdc PE=1 SV=3
630	TRUE	Q8BRF7|SCFD1_MOUSE	171.899	5.16	5.16	3	162059	3	3		72322.9	Sec1 family domain-containing protein 1 OS=Mus musculus OX=10090 GN=Scfd1 PE=1 SV=1
641	TRUE	Q61081|CDC37_MOUSE	170.785	8.97	8.97	3	17100000	3	6	Oxidation (M)	44593.4	Hsp90 co-chaperone Cdc37 OS=Mus musculus OX=10090 GN=Cdc37 PE=1 SV=1
487	TRUE	O88643|PAK1_MOUSE	170.644	8.07	8.07	4	21755.7	1	4	Deamidation (NQ)	60737	Serine/threonine-protein kinase PAK 1 OS=Mus musculus OX=10090 GN=Pak1 PE=1 SV=1
500	TRUE	P36916|GNL1_MOUSE	170.048	7.58	7.58	4	233289	4	4		68771.1	Guanine nucleotide-binding protein-like 1 OS=Mus musculus OX=10090 GN=Gnl1 PE=1 SV=4
528	TRUE	P45376|ALDR_MOUSE	169.565	11.71	11.71	4	138702	4	5		35732.2	Aldo-keto reductase family 1 member B1 OS=Mus musculus OX=10090 GN=Akr1b1 PE=1 SV=3
605	TRUE	P10649|GSTM1_MOUSE	169.2	13.76	13.76	3	267008	3	3	Oxidation (M)	25970	Glutathione S-transferase Mu 1 OS=Mus musculus OX=10090 GN=Gstm1 PE=1 SV=2
519	TRUE	O08709|PRDX6_MOUSE	168.863	17.86	17.86	4	367153	4	4		24870.6	Peroxiredoxin-6 OS=Mus musculus OX=10090 GN=Prdx6 PE=1 SV=3
481	TRUE	P47857|PFKAM_MOUSE	168.506	4.36	4.36	4	199696	4	5		85268.6	ATP-dependent 6-phosphofructokinase, muscle type OS=Mus musculus OX=10090 GN=Pfkm PE=1 SV=3
688	TRUE	P48455|PP2BC_MOUSE	168.361	6.43	6.43	3	46080.7	1	3		58699.3	Serine/threonine-protein phosphatase 2B catalytic subunit gamma isoform OS=Mus musculus OX=10090 GN=Ppp3cc PE=1 SV=1
625	TRUE	Q8R180|ERO1A_MOUSE	167.773	6.9	6.9	3	177007	3	3		54084.4	ERO1-like protein alpha OS=Mus musculus OX=10090 GN=Ero1a PE=1 SV=2
672	TRUE	Q9Z2I0|LETM1_MOUSE	167.046	4.47	4.47	3	190734	2	4	Oxidation (M)	82988.6	Mitochondrial proton/calcium exchanger protein OS=Mus musculus OX=10090 GN=Letm1 PE=1 SV=1
460	TRUE	Q99LD4|CSN1_MOUSE	166.846	10.19	10.19	5	376360	5	5	Carbamidomethylation	53442.2	COP9 signalosome complex subunit 1 OS=Mus musculus OX=10090 GN=Gps1 PE=1 SV=1
639	TRUE	Q62465|VAT1_MOUSE	166.551	8.62	8.62	3	278070	3	3	Oxidation (M)	43096.6	Synaptic vesicle membrane protein VAT-1 homolog OS=Mus musculus OX=10090 GN=Vat1 PE=1 SV=3
366	FALSE	Q64518|AT2A3_MOUSE	166.55	3	3	3	86583	3	3	Carbamidomethylation	109530	Sarcoplasmic/endoplasmic reticulum calcium ATPase 3 OS=Mus musculus OX=10090 GN=Atp2a3 PE=1 SV=4
565	TRUE	Q3THS6|METK2_MOUSE	165.668	8.86	8.86	3	193229	3	4	Oxidation (M)	43688.7	S-adenosylmethionine synthase isoform type-2 OS=Mus musculus OX=10090 GN=Mat2a PE=1 SV=2
582	TRUE	P0DP28|CALM3_MOUSE	165.571	30.87	30.87	3	458671	3	3	Acetylation (Protein N-term)	16837.6	Calmodulin-3 OS=Mus musculus OX=10090 GN=Calm3 PE=1 SV=1
582	TRUE	P0DP27|CALM2_MOUSE	165.571	30.87	30.87	3	458671	3	3	Acetylation (Protein N-term)	16837.6	Calmodulin-2 OS=Mus musculus OX=10090 GN=Calm2 PE=1 SV=1
582	TRUE	P0DP26|CALM1_MOUSE	165.571	30.87	30.87	3	458671	3	3	Acetylation (Protein N-term)	16837.6	Calmodulin-1 OS=Mus musculus OX=10090 GN=Calm1 PE=1 SV=1
480	TRUE	O54887|TSKS_MOUSE	165.52	8.21	8.21	4	335583	4	5		63504.6	Testis-specific serine kinase substrate OS=Mus musculus OX=10090 GN=Tsks PE=1 SV=4
884	TRUE	P14602|HSPB1_MOUSE	165.185	8.61	8.61	2	249264	2	3		23013.8	Heat shock protein beta-1 OS=Mus musculus OX=10090 GN=Hspb1 PE=1 SV=3
615	TRUE	P54869|HMCS2_MOUSE	165.039	5.71	5.71	3	393894	3	3		56822.8	Hydroxymethylglutaryl-CoA synthase, mitochondrial OS=Mus musculus OX=10090 GN=Hmgcs2 PE=1 SV=2
668	TRUE	Q9Z110|P5CS_MOUSE	164.796	3.65	3.65	3	310849	3	3		87266.3	Delta-1-pyrroline-5-carboxylate synthase OS=Mus musculus OX=10090 GN=Aldh18a1 PE=1 SV=2
280	TRUE	Q9QXS1|PLEC_MOUSE	164.561	1.62	1.62	9	3.16326e+06	8	9	Deamidation (NQ)	534188	Plectin OS=Mus musculus OX=10090 GN=Plec PE=1 SV=3
489	TRUE	Q8K1M6|DNM1L_MOUSE	164.054	5.12	5.12	4	244249	4	4		82658	Dynamin-1-like protein OS=Mus musculus OX=10090 GN=Dnm1l PE=1 SV=2
561	TRUE	P07356|ANXA2_MOUSE	163.717	12.39	12.39	4	259774	4	4	Oxidation (M)	38676.2	Annexin A2 OS=Mus musculus OX=10090 GN=Anxa2 PE=1 SV=2
848	TRUE	Q8VBV3|EXOS2_MOUSE	162.402	8.87	8.87	2	385926	2	2		32631.7	Exosome complex component RRP4 OS=Mus musculus OX=10090 GN=Exosc2 PE=1 SV=1
741	TRUE	Q9QYF1|RDH11_MOUSE	161.612	6.65	6.65	2	239487	2	2		35147.8	Retinol dehydrogenase 11 OS=Mus musculus OX=10090 GN=Rdh11 PE=1 SV=2
611	TRUE	Q60848|HELLS_MOUSE	161.515	3.9	3.9	3	128918	3	3		95125.6	Lymphocyte-specific helicase OS=Mus musculus OX=10090 GN=Hells PE=1 SV=2
477	TRUE	Q6P8X1|SNX6_MOUSE	161.479	8.13	8.13	4	67180.5	3	5		46648.8	Sorting nexin-6 OS=Mus musculus OX=10090 GN=Snx6 PE=1 SV=2
632	TRUE	P09055|ITB1_MOUSE	161.299	3.13	3.13	3	194545	3	3		88231.3	Integrin beta-1 OS=Mus musculus OX=10090 GN=Itgb1 PE=1 SV=1
470	TRUE	Q91W50|CSDE1_MOUSE	161.179	4.26	4.26	5	208145	4	6	Oxidation (M)	88790.6	Cold shock domain-containing protein E1 OS=Mus musculus OX=10090 GN=Csde1 PE=1 SV=1
556	TRUE	P32037|GTR3_MOUSE	161.106	7.3	7.3	4	578658	4	6	Oxidation (M)	53478.9	Solute carrier family 2, facilitated glucose transporter member 3 OS=Mus musculus OX=10090 GN=Slc2a3 PE=1 SV=1
877	TRUE	Q60817|NACA_MOUSE	160.887	13.49	13.49	2	268398	2	2		23383.9	Nascent polypeptide-associated complex subunit alpha OS=Mus musculus OX=10090 GN=Naca PE=1 SV=1
877	TRUE	P70670|NACAM_MOUSE	160.887	1.33	1.33	2	268398	2	2		220499	Nascent polypeptide-associated complex subunit alpha, muscle-specific form OS=Mus musculus OX=10090 GN=Naca PE=1 SV=2
603	TRUE	Q9R008|KIME_MOUSE	160.574	9.87	9.87	3	8972259	3	3	Deamidation (NQ)	41877.4	Mevalonate kinase OS=Mus musculus OX=10090 GN=Mvk PE=1 SV=1
925	TRUE	Q9CR57|RL14_MOUSE	160.112	11.52	11.52	2	402180	2	2		23564.1	60S ribosomal protein L14 OS=Mus musculus OX=10090 GN=Rpl14 PE=1 SV=3
686	TRUE	Q9Z1Q9|SYVC_MOUSE	160.074	2.53	2.53	3	102369	3	4		140215	Valine--tRNA ligase OS=Mus musculus OX=10090 GN=Vars1 PE=1 SV=1
665	TRUE	P47758|SRPRB_MOUSE	160.074	12.27	12.27	3	102622	3	3		29579	Signal recognition particle receptor subunit beta OS=Mus musculus OX=10090 GN=Srprb PE=1 SV=1
492	TRUE	Q8BH58|TIPRL_MOUSE	159.944	14.39	14.39	4	297050	3	5	Oxidation (M)	31253.7	TIP41-like protein OS=Mus musculus OX=10090 GN=Tiprl PE=1 SV=1
693	TRUE	Q9R1P0|PSA4_MOUSE	159.66	9.96	9.96	3	639300	3	3		29470.8	Proteasome subunit alpha type-4 OS=Mus musculus OX=10090 GN=Psma4 PE=1 SV=1
452	TRUE	Q8JZM7|CDC73_MOUSE	159.239	7.34	7.34	4	909757	4	5	Deamidation (NQ)	60576.6	Parafibromin OS=Mus musculus OX=10090 GN=Cdc73 PE=1 SV=1
667	TRUE	Q02248|CTNB1_MOUSE	159.025	2.69	2.69	3	67090.6	1	3	Deamidation (NQ)	85470.6	Catenin beta-1 OS=Mus musculus OX=10090 GN=Ctnnb1 PE=1 SV=1
583	FALSE	Q8CI43|MYL6B_MOUSE	158.585	9.18	9.18	2	484923	2	2		22748.9	Myosin light chain 6B OS=Mus musculus OX=10090 GN=Myl6b PE=1 SV=1
604	TRUE	Q61233|PLSL_MOUSE	158.486	5.1	5.1	3	10084.7	1	3	Oxidation (M)	70149.3	Plastin-2 OS=Mus musculus OX=10090 GN=Lcp1 PE=1 SV=4
718	TRUE	O35593|PSDE_MOUSE	158.32	9.35	9.35	2	544122	2	2	Oxidation (M)	34577	26S proteasome non-ATPase regulatory subunit 14 OS=Mus musculus OX=10090 GN=Psmd14 PE=1 SV=2
511	FALSE	P62880|GBB2_MOUSE	158.303	7.94	7.94	3	87263.4	3	3		37331	Guanine nucleotide-binding protein G(I)/G(S)/G(T) subunit beta-2 OS=Mus musculus OX=10090 GN=Gnb2 PE=1 SV=3
786	TRUE	P84104|SRSF3_MOUSE	157.991	12.8	12.8	2	39965.9	1	2		19329.6	Serine/arginine-rich splicing factor 3 OS=Mus musculus OX=10090 GN=Srsf3 PE=1 SV=1
695	TRUE	Q8BIQ5|CSTF2_MOUSE	157.756	4.66	4.66	3	63559.2	1	4		61341.2	Cleavage stimulation factor subunit 2 OS=Mus musculus OX=10090 GN=Cstf2 PE=1 SV=2
956	TRUE	P97822|AN32E_MOUSE	157.662	5.38	5.38	2	195298	2	4		29622.5	Acidic leucine-rich nuclear phosphoprotein 32 family member E OS=Mus musculus OX=10090 GN=Anp32e PE=1 SV=2
527	TRUE	Q64521|GPDM_MOUSE	157.368	4.95	4.95	4	221184	4	4	Oxidation (M)	80953.7	Glycerol-3-phosphate dehydrogenase, mitochondrial OS=Mus musculus OX=10090 GN=Gpd2 PE=1 SV=2
567	TRUE	Q8C7E9|CSTFT_MOUSE	157.308	5.06	5.06	3	149863	1	4		65862.2	Cleavage stimulation factor subunit 2 tau variant OS=Mus musculus OX=10090 GN=Cstf2t PE=1 SV=2
714	TRUE	Q9QY76|VAPB_MOUSE	156.929	5.76	5.76	2	50979.9	1	2		26946.2	Vesicle-associated membrane protein-associated protein B OS=Mus musculus OX=10090 GN=Vapb PE=1 SV=3
966	TRUE	Q99020|ROAA_MOUSE	156.848	8.42	8.42	2	139888	1	2	Carbamidomethylation	30831.3	Heterogeneous nuclear ribonucleoprotein A/B OS=Mus musculus OX=10090 GN=Hnrnpab PE=1 SV=1
623	TRUE	Q9Z2I8|SUCB2_MOUSE	156.842	6	6	3	11970.7	2	3	Oxidation (M)	46840	Succinate--CoA ligase [GDP-forming] subunit beta, mitochondrial OS=Mus musculus OX=10090 GN=Suclg2 PE=1 SV=3
627	TRUE	Q62151|RAGE_MOUSE	156.49	7.46	7.46	3	182598	3	3	Carbamidomethylation	42653.5	Advanced glycosylation end product-specific receptor OS=Mus musculus OX=10090 GN=Ager PE=1 SV=2
541	TRUE	Q8BG05|ROA3_MOUSE	156.389	10.03	10.03	4	209294	2	5	Oxidation (M); Carbamidomethylation	39652	Heterogeneous nuclear ribonucleoprotein A3 OS=Mus musculus OX=10090 GN=Hnrnpa3 PE=1 SV=1
913	TRUE	Q9QYC0|ADDA_MOUSE	156.201	4.08	4.08	2	206198	2	2		80646.5	Alpha-adducin OS=Mus musculus OX=10090 GN=Add1 PE=1 SV=2
146	FALSE	P70303|PYRG2_MOUSE	156.095	4.44	4.44	2	319722	2	2		65514.4	CTP synthase 2 OS=Mus musculus OX=10090 GN=Ctps2 PE=1 SV=1
661	TRUE	Q64467|G3PT_MOUSE	155.778	6.59	6.59	3	159925	1	4	Oxidation (M); Carbamidomethylation	47656.9	Glyceraldehyde-3-phosphate dehydrogenase, testis-specific OS=Mus musculus OX=10090 GN=Gapdhs PE=1 SV=1
594	FALSE	P01668|KV3AG_MOUSE	155.64	30.91	30.91	2	5645.29	1	2		11950.2	Ig kappa chain V-III region PC 7210 OS=Mus musculus OX=10090 PE=1 SV=1
594	FALSE	P01665|KV3AD_MOUSE	155.64	30.63	30.63	2	5645.29	1	2		12002.2	Ig kappa chain V-III region PC 7043 OS=Mus musculus OX=10090 PE=1 SV=1
594	FALSE	P01666|KV3AE_MOUSE	155.64	30.63	30.63	2	5645.29	1	2		11952.2	Ig kappa chain V-III region PC 7183 OS=Mus musculus OX=10090 PE=1 SV=1
808	TRUE	Q9QZE7|TSNAX_MOUSE	155.337	9.66	9.66	2	176035	2	2		32926.4	Translin-associated protein X OS=Mus musculus OX=10090 GN=Tsnax PE=1 SV=1
521	TRUE	Q6A4J8|UBP7_MOUSE	155.297	3.35	3.35	4	380038	4	4	Oxidation (M)	128475	Ubiquitin carboxyl-terminal hydrolase 7 OS=Mus musculus OX=10090 GN=Usp7 PE=1 SV=1
842	TRUE	Q4VAA2|CDV3_MOUSE	155.206	11.03	11.03	2	591798	2	2		29729	Protein CDV3 OS=Mus musculus OX=10090 GN=Cdv3 PE=1 SV=2
476	TRUE	Q99JF8|PSIP1_MOUSE	155.015	6.44	6.44	4	99257.9	3	4		59696.9	PC4 and SFRS1-interacting protein OS=Mus musculus OX=10090 GN=Psip1 PE=1 SV=1
800	TRUE	Q99PM9|UCK2_MOUSE	154.937	9.2	9.2	2	148670	2	4		29404.2	Uridine-cytidine kinase 2 OS=Mus musculus OX=10090 GN=Uck2 PE=1 SV=1
720	TRUE	O08749|DLDH_MOUSE	154.724	4.91	4.91	2		2	2		54272.3	Dihydrolipoyl dehydrogenase, mitochondrial OS=Mus musculus OX=10090 GN=Dld PE=1 SV=2
531	TRUE	P01754|HVM10_MOUSE	154.602	22.22	22.22	4	235053	1	4	Acetylation (Protein N-term)	12920.8	Ig heavy chain V region 1-62-3 OS=Mus musculus OX=10090 GN=Ighv1-62-3 PE=4 SV=2
531	TRUE	P06328|HVM49_MOUSE	154.602	22.22	22.22	4	235053	1	4	Acetylation (Protein N-term)	12876.7	Ig heavy chain V region 1-72 OS=Mus musculus OX=10090 GN=Ighv1-72 PE=1 SV=2
593	TRUE	B2RQC6|PYR1_MOUSE	154.453	1.39	1.39	3	53552.9	2	4		243238	CAD protein OS=Mus musculus OX=10090 GN=Cad PE=1 SV=1
651	TRUE	Q8VDN2|AT1A1_MOUSE	154.388	3.62	3.62	3	7139.77	1	3	Carbamidomethylation; Oxidation (M)	112982	Sodium/potassium-transporting ATPase subunit alpha-1 OS=Mus musculus OX=10090 GN=Atp1a1 PE=1 SV=1
584	TRUE	Q9CX86|ROA0_MOUSE	153.826	9.84	9.84	3	48696.1	2	4		30530.4	Heterogeneous nuclear ribonucleoprotein A0 OS=Mus musculus OX=10090 GN=Hnrnpa0 PE=1 SV=1
865	TRUE	Q922L6|NELFD_MOUSE	153.795	4.91	4.91	2	75802.1	2	2		66275.6	Negative elongation factor D OS=Mus musculus OX=10090 GN=Nelfcd PE=1 SV=2
629	TRUE	Q9JHU9|INO1_MOUSE	153.689	5.92	5.92	3	209144	2	3		60931.6	Inositol-3-phosphate synthase 1 OS=Mus musculus OX=10090 GN=Isyna1 PE=1 SV=1
722	TRUE	P15532|NDKA_MOUSE	153.245	17.11	17.11	2	298621	2	2	Carbamidomethylation; Oxidation (M)	17207.8	Nucleoside diphosphate kinase A OS=Mus musculus OX=10090 GN=Nme1 PE=1 SV=1
722	TRUE	Q01768|NDKB_MOUSE	153.245	17.11	17.11	2	298621	2	2	Carbamidomethylation; Oxidation (M)	17363.1	Nucleoside diphosphate kinase B OS=Mus musculus OX=10090 GN=Nme2 PE=1 SV=1
578	TRUE	Q99L47|F10A1_MOUSE	152.999	8.09	8.09	3	467860	3	4		41655.9	Hsc70-interacting protein OS=Mus musculus OX=10090 GN=St13 PE=1 SV=1
829	TRUE	P60879|SNP25_MOUSE	152.997	13.59	13.59	2	252556	2	2	Oxidation (M)	23315.1	Synaptosomal-associated protein 25 OS=Mus musculus OX=10090 GN=Snap25 PE=1 SV=1
798	TRUE	Q8BFY9|TNPO1_MOUSE	152.701	2.45	2.45	2	130631	2	3	Deamidation (NQ); Oxidation (M)	102357	Transportin-1 OS=Mus musculus OX=10090 GN=Tnpo1 PE=1 SV=2
684	TRUE	Q9D1Q6|ERP44_MOUSE	152.536	5.67	5.67	2	128441	2	3	Deamidation (NQ); Carbamidomethylation	46853	Endoplasmic reticulum resident protein 44 OS=Mus musculus OX=10090 GN=Erp44 PE=1 SV=1
990	TRUE	P52293|IMA1_MOUSE	152.431	4.91	4.91	2	232877	2	5		57928.1	Importin subunit alpha-1 OS=Mus musculus OX=10090 GN=Kpna2 PE=1 SV=2
943	TRUE	Q6NVE8|WDR44_MOUSE	152.423	2.73	2.73	2	20968	2	2		101555	WD repeat-containing protein 44 OS=Mus musculus OX=10090 GN=Wdr44 PE=1 SV=1
843	TRUE	Q3V0K9|PLSI_MOUSE	152.358	3.65	3.65	2	47382.4	1	2		70407.6	Plastin-1 OS=Mus musculus OX=10090 GN=Pls1 PE=1 SV=1
666	TRUE	P43247|MSH2_MOUSE	152.228	2.89	2.89	3	91221.7	3	3	Deamidation (NQ)	104151	DNA mismatch repair protein Msh2 OS=Mus musculus OX=10090 GN=Msh2 PE=1 SV=1
847	TRUE	Q61545|EWS_MOUSE	152.066	5.95	5.95	2	240081	2	2	Oxidation (M)	68462.2	RNA-binding protein EWS OS=Mus musculus OX=10090 GN=Ewsr1 PE=1 SV=2
628	TRUE	Q9D2G2|ODO2_MOUSE	151.66	5.51	5.51	3	350991	3	4		48994.5	Dihydrolipoyllysine-residue succinyltransferase component of 2-oxoglutarate dehydrogenase complex, mitochondrial OS=Mus musculus OX=10090 GN=Dlst PE=1 SV=1
351	TRUE	Q80UM3|NAA15_MOUSE	151.619	6.71	6.71	7	162447	6	7	Oxidation (M)	100961	N-alpha-acetyltransferase 15, NatA auxiliary subunit OS=Mus musculus OX=10090 GN=Naa15 PE=1 SV=1
670	TRUE	P04370|MBP_MOUSE	151.195	11.2	11.2	3	892457	3	5		27167.6	Myelin basic protein OS=Mus musculus OX=10090 GN=Mbp PE=1 SV=2
645	TRUE	Q8CCF0|PRP31_MOUSE	151.106	9.42	9.42	3	89476.3	3	3	Oxidation (M)	55429.9	U4/U6 small nuclear ribonucleoprotein Prp31 OS=Mus musculus OX=10090 GN=Prpf31 PE=1 SV=3
898	TRUE	P35486|ODPA_MOUSE	150.936	5.64	5.64	2	146280	2	4		43231.6	Pyruvate dehydrogenase E1 component subunit alpha, somatic form, mitochondrial OS=Mus musculus OX=10090 GN=Pdha1 PE=1 SV=1
405	FALSE	Q7TNP2|2AAB_MOUSE	150.899	5.16	5.16	3	69038.3	2	3	Carbamidomethylation	65934.3	Serine/threonine-protein phosphatase 2A 65 kDa regulatory subunit A beta isoform OS=Mus musculus OX=10090 GN=Ppp2r1b PE=1 SV=2
692	TRUE	Q9WTM5|RUVB2_MOUSE	150.399	8.64	8.64	3	101142	3	3		51112.5	RuvB-like 2 OS=Mus musculus OX=10090 GN=Ruvbl2 PE=1 SV=3
475	FALSE	Q922Q4|P5CR2_MOUSE	150.366	7.5	7.5	2	325043	2	2	Carbamidomethylation	33659.1	Pyrroline-5-carboxylate reductase 2 OS=Mus musculus OX=10090 GN=Pycr2 PE=1 SV=1
430	FALSE	Q9D4J1|EFHD1_MOUSE	150.168	8.75	8.75	2	288147	2	3	Oxidation (M)	26999.7	EF-hand domain-containing protein D1 OS=Mus musculus OX=10090 GN=Efhd1 PE=1 SV=1
790	TRUE	P29758|OAT_MOUSE	149.785	5.92	5.92	2	101278	2	2	Oxidation (M); Carbamidomethylation	48354.6	Ornithine aminotransferase, mitochondrial OS=Mus musculus OX=10090 GN=Oat PE=1 SV=1
531	FALSE	P01753|HVM09_MOUSE	149.674	16.24	16.24	3	235053	1	3	Acetylation (Protein N-term)	12889.7	Ig heavy chain V region 186-1 OS=Mus musculus OX=10090 PE=4 SV=2
775	TRUE	Q8C262|IIGP5_MOUSE	149.314	6.07	6.07	2	133849	2	3		45144.8	Interferon-inducible GTPase 5 OS=Mus musculus OX=10090 GN=Irgc PE=1 SV=1
844	TRUE	Q9JKC8|AP3M1_MOUSE	149.198	6.22	6.22	2	123447	2	2	Carbamidomethylation	46936.2	AP-3 complex subunit mu-1 OS=Mus musculus OX=10090 GN=Ap3m1 PE=1 SV=1
683	TRUE	P26231|CTNA1_MOUSE	148.927	3.53	3.53	3	147351	3	3	Oxidation (M); Carbamidomethylation	100106	Catenin alpha-1 OS=Mus musculus OX=10090 GN=Ctnna1 PE=1 SV=1
978	TRUE	P27546|MAP4_MOUSE	148.835	3.02	3.02	2	138103	2	3		117429	Microtubule-associated protein 4 OS=Mus musculus OX=10090 GN=Map4 PE=1 SV=3
464	FALSE	Q9CQI7|RU2B_MOUSE	148.665	6.67	6.67	2	1.02294e+06	2	6		25323.3	U2 small nuclear ribonucleoprotein B'' OS=Mus musculus OX=10090 GN=Snrpb2 PE=1 SV=1
935	TRUE	Q6Q2Z6|ACOT5_MOUSE	148.61	5.23	5.23	2	111741	2	2		46572.8	Acyl-coenzyme A thioesterase 5 OS=Mus musculus OX=10090 GN=Acot5 PE=1 SV=2
805	TRUE	P46660|AINX_MOUSE	147.633	3.79	3.79	2	35159.3	1	2		55382.6	Alpha-internexin OS=Mus musculus OX=10090 GN=Ina PE=1 SV=3
484	TRUE	A6H630|ARMT1_MOUSE	147.607	8.2	8.2	4	140943	4	5		50548.8	Damage-control phosphatase ARMT1 OS=Mus musculus OX=10090 GN=Armt1 PE=1 SV=1
822	TRUE	Q9CXW3|CYBP_MOUSE	147.476	6.99	6.99	2	568043	2	3	Carbamidomethylation	26510.2	Calcyclin-binding protein OS=Mus musculus OX=10090 GN=Cacybp PE=1 SV=1
587	TRUE	Q9CPR5|RM15_MOUSE	147.383	11.19	11.19	3	213807	3	3		33541.8	39S ribosomal protein L15, mitochondrial OS=Mus musculus OX=10090 GN=Mrpl15 PE=1 SV=1
696	TRUE	Q99L13|3HIDH_MOUSE	147.248	9.85	9.85	2	92863.5	2	2	Oxidation (M)	35439.9	3-hydroxyisobutyrate dehydrogenase, mitochondrial OS=Mus musculus OX=10090 GN=Hibadh PE=1 SV=1
831	TRUE	P29788|VTNC_MOUSE	146.425	4.39	4.39	2	159402	2	2		54849	Vitronectin OS=Mus musculus OX=10090 GN=Vtn PE=1 SV=2
723	TRUE	Q9CWJ9|PUR9_MOUSE	145.93	4.73	4.73	2	242636	2	2	Oxidation (M)	64217.4	Bifunctional purine biosynthesis protein ATIC OS=Mus musculus OX=10090 GN=Atic PE=1 SV=2
597	TRUE	Q99KN9|EPN4_MOUSE	145.929	5.23	5.23	3	122856	3	3		68512.8	Clathrin interactor 1 OS=Mus musculus OX=10090 GN=Clint1 PE=1 SV=2
606	TRUE	Q8BTW3|EXOS6_MOUSE	145.559	8.79	8.79	3	102211	3	3	Carbamidomethylation	28370.1	Exosome complex component MTR3 OS=Mus musculus OX=10090 GN=Exosc6 PE=1 SV=1
899	TRUE	Q9DB20|ATPO_MOUSE	145.213	11.74	11.74	2	157485	2	2		23363.5	ATP synthase subunit O, mitochondrial OS=Mus musculus OX=10090 GN=Atp5po PE=1 SV=1
501	FALSE	P48453|PP2BB_MOUSE	145.108	5.33	5.33	3		1	3		59173.5	Serine/threonine-protein phosphatase 2B catalytic subunit beta isoform OS=Mus musculus OX=10090 GN=Ppp3cb PE=1 SV=2
635	TRUE	P24549|AL1A1_MOUSE	144.877	5.79	5.79	3	185351	2	3	Acetylation (Protein N-term)	54467.8	Aldehyde dehydrogenase 1A1 OS=Mus musculus OX=10090 GN=Aldh1a1 PE=1 SV=5
502	TRUE	Q6PIE5|AT1A2_MOUSE	144.617	3.82	3.82	4	241037	2	4	Carbamidomethylation; Oxidation (M)	112217	Sodium/potassium-transporting ATPase subunit alpha-2 OS=Mus musculus OX=10090 GN=Atp1a2 PE=1 SV=1
608	TRUE	Q9JI78|NGLY1_MOUSE	144.526	4.76	4.76	3	55642.8	2	3		74275.2	Peptide-N(4)-(N-acetyl-beta-glucosaminyl)asparagine amidase OS=Mus musculus OX=10090 GN=Ngly1 PE=1 SV=2
637	TRUE	P10107|ANXA1_MOUSE	144.277	8.38	8.38	3	68110.2	3	3	Acetylation (Protein N-term); Oxidation (M)	38734.3	Annexin A1 OS=Mus musculus OX=10090 GN=Anxa1 PE=1 SV=2
504	TRUE	Q8BWZ3|NAA25_MOUSE	144.247	2.98	2.98	4	96895.4	2	5	Oxidation (M)	111708	N-alpha-acetyltransferase 25, NatB auxiliary subunit OS=Mus musculus OX=10090 GN=Naa25 PE=1 SV=1
572	TRUE	Q9WTN0|GGPPS_MOUSE	143.494	9.67	9.67	3	143914	3	4		34706.8	Geranylgeranyl pyrophosphate synthase OS=Mus musculus OX=10090 GN=Ggps1 PE=1 SV=1
535	FALSE	Q9ERE2|KRT81_MOUSE	143.487	4.57	4.57	3	14313.9	2	3		52862.9	Keratin, type II cuticular Hb1 OS=Mus musculus OX=10090 GN=Krt81 PE=2 SV=2
535	FALSE	P97861|KRT86_MOUSE	143.487	4.53	4.53	3	14313.9	2	3		53251.3	Keratin, type II cuticular Hb6 OS=Mus musculus OX=10090 GN=Krt86 PE=2 SV=2
535	FALSE	Q6IMF0|KRT87_MOUSE	143.487	4.44	4.44	3	14313.9	2	3		54628.7	Keratin, type II cuticular 87 OS=Mus musculus OX=10090 GN=Krt87 PE=2 SV=2
557	FALSE	Q60960|IMA5_MOUSE	143.002	3.72	3.72	2	628435	2	2	Deamidation (NQ)	60182.6	Importin subunit alpha-5 OS=Mus musculus OX=10090 GN=Kpna1 PE=1 SV=2
685	TRUE	Q6PB66|LPPRC_MOUSE	142.796	1.94	1.94	3	213863	2	3	Deamidation (NQ)	156615	Leucine-rich PPR motif-containing protein, mitochondrial OS=Mus musculus OX=10090 GN=Lrpprc PE=1 SV=2
824	TRUE	Q61576|FKB10_MOUSE	142.638	3.61	3.61	2	461555	2	2	Oxidation (M)	64697.4	Peptidyl-prolyl cis-trans isomerase FKBP10 OS=Mus musculus OX=10090 GN=Fkbp10 PE=1 SV=2
961	TRUE	Q810A7|DDX42_MOUSE	142.362	2.05	2.05	2	110966	1	3		101965	ATP-dependent RNA helicase DDX42 OS=Mus musculus OX=10090 GN=Ddx42 PE=1 SV=3
479	TRUE	Q99PU8|DHX30_MOUSE	142.283	2.79	2.79	4	99144.9	3	4		136668	ATP-dependent RNA helicase DHX30 OS=Mus musculus OX=10090 GN=Dhx30 PE=1 SV=1
488	TRUE	Q8K363|DDX18_MOUSE	142.149	4.85	4.85	3	35600	3	4	Deamidation (NQ); Oxidation (M)	74180.8	ATP-dependent RNA helicase DDX18 OS=Mus musculus OX=10090 GN=Ddx18 PE=1 SV=1
590	TRUE	Q9EQH3|VPS35_MOUSE	142.101	4.27	4.27	3	116851	3	3		91713	Vacuolar protein sorting-associated protein 35 OS=Mus musculus OX=10090 GN=Vps35 PE=1 SV=1
563	TRUE	P97855|G3BP1_MOUSE	141.78	4.09	4.09	3	54220.3	1	3	Acetylation (Protein N-term); Oxidation (M)	51828.8	Ras GTPase-activating protein-binding protein 1 OS=Mus musculus OX=10090 GN=G3bp1 PE=1 SV=1
660	TRUE	P28740|KIF2A_MOUSE	141.631	3.83	3.83	3	212449	2	3		79756.4	Kinesin-like protein KIF2A OS=Mus musculus OX=10090 GN=Kif2a PE=1 SV=2
760	TRUE	Q64674|SPEE_MOUSE	141.502	6.95	6.95	2	189356	2	2		33994.9	Spermidine synthase OS=Mus musculus OX=10090 GN=Srm PE=1 SV=1
618	FALSE	Q9Z0G2|SRPK3_MOUSE	141.163	3.54	3.54	2	37838.9	2	2	Carbamidomethylation; Deamidation (NQ)	62364.6	SRSF protein kinase 3 OS=Mus musculus OX=10090 GN=Srpk3 PE=1 SV=1
618	FALSE	O70551|SRPK1_MOUSE	141.163	3.09	3.09	2	37838.9	2	2	Carbamidomethylation; Deamidation (NQ)	73088.4	SRSF protein kinase 1 OS=Mus musculus OX=10090 GN=Srpk1 PE=1 SV=2
183	FALSE	P54726|RD23A_MOUSE	140.997	4.68	4.68	2	152658	2	2		39706.5	UV excision repair protein RAD23 homolog A OS=Mus musculus OX=10090 GN=Rad23a PE=1 SV=2
602	TRUE	P49615|CDK5_MOUSE	140.763	9.25	9.25	3	332100	1	4		33288.5	Cyclin-dependent kinase 5 OS=Mus musculus OX=10090 GN=Cdk5 PE=1 SV=1
983	TRUE	Q9CY57|CHTOP_MOUSE	140.242	11.65	11.65	2	107069	2	2	Oxidation (M)	26584.9	Chromatin target of PRMT1 protein OS=Mus musculus OX=10090 GN=Chtop PE=1 SV=2
617	TRUE	P01631|KV2A7_MOUSE	140.091	15.93	15.93	3	311229	2	4		12272.9	Ig kappa chain V-II region 26-10 OS=Mus musculus OX=10090 PE=1 SV=1
910	TRUE	Q91YP2|NEUL_MOUSE	139.86	2.98	2.98	2	255235	2	3		80429	Neurolysin, mitochondrial OS=Mus musculus OX=10090 GN=Nln PE=1 SV=1
931	TRUE	Q8CFE4|SCYL2_MOUSE	139.683	2.9	2.9	2	50663.7	2	2	Oxidation (M)	103317	SCY1-like protein 2 OS=Mus musculus OX=10090 GN=Scyl2 PE=1 SV=1
927	TRUE	Q9CWH6|PSMA8_MOUSE	139.648	8.8	8.8	2	91282.1	2	2		27865.9	Proteasome subunit alpha type-8 OS=Mus musculus OX=10090 GN=Psma8 PE=1 SV=1
959	TRUE	P14576|SRP54_MOUSE	139.507	4.56	4.56	2	77929.7	2	2		55720.7	Signal recognition particle 54 kDa protein OS=Mus musculus OX=10090 GN=Srp54 PE=1 SV=2
944	TRUE	Q9CR51|VATG1_MOUSE	139.352	13.56	13.56	2	324351	2	2	Acetylation (Protein N-term)	13724.4	V-type proton ATPase subunit G 1 OS=Mus musculus OX=10090 GN=Atp6v1g1 PE=1 SV=3
895	TRUE	Q3ULD5|MCCB_MOUSE	139.032	2.49	2.49	2	80745.9	2	2		61379	Methylcrotonoyl-CoA carboxylase beta chain, mitochondrial OS=Mus musculus OX=10090 GN=Mccc2 PE=1 SV=1
703	TRUE	P30285|CDK4_MOUSE	138.624	6.6	6.6	2	132749	1	3		33750.8	Cyclin-dependent kinase 4 OS=Mus musculus OX=10090 GN=Cdk4 PE=1 SV=1
807	TRUE	Q61191|HCFC1_MOUSE	138.583	1.37	1.37	2	110640	2	2		210437	Host cell factor 1 OS=Mus musculus OX=10090 GN=Hcfc1 PE=1 SV=2
450	FALSE	O08807|PRDX4_MOUSE	138.496	6.93	6.93	2	610472	2	3		31052.5	Peroxiredoxin-4 OS=Mus musculus OX=10090 GN=Prdx4 PE=1 SV=1
677	TRUE	Q9CZ13|QCR1_MOUSE	137.566	7.08	7.08	3	461498	2	3	Oxidation (M)	52851.8	Cytochrome b-c1 complex subunit 1, mitochondrial OS=Mus musculus OX=10090 GN=Uqcrc1 PE=1 SV=2
497	TRUE	Q69ZR2|HECD1_MOUSE	137.555	0.95	0.95	4	175911	1	5		290086	E3 ubiquitin-protein ligase HECTD1 OS=Mus musculus OX=10090 GN=Hectd1 PE=1 SV=2
647	TRUE	Q91VN6|DDX41_MOUSE	137.133	5.31	5.31	3	145241	2	5		69819.6	Probable ATP-dependent RNA helicase DDX41 OS=Mus musculus OX=10090 GN=Ddx41 PE=1 SV=2
850	TRUE	Q3TIX9|SNUT2_MOUSE	137.065	3.72	3.72	2	70750.7	1	6		65146.3	U4/U6.U5 tri-snRNP-associated protein 2 OS=Mus musculus OX=10090 GN=Usp39 PE=1 SV=2
552	TRUE	Q99MJ9|DDX50_MOUSE	137.05	3.95	3.95	3	138670	1	4	Deamidation (NQ)	82175.5	ATP-dependent RNA helicase DDX50 OS=Mus musculus OX=10090 GN=Ddx50 PE=2 SV=1
502	FALSE	Q6PIC6|AT1A3_MOUSE	136.763	3.26	3.26	3	50821.2	1	3	Carbamidomethylation; Oxidation (M)	111692	Sodium/potassium-transporting ATPase subunit alpha-3 OS=Mus musculus OX=10090 GN=Atp1a3 PE=1 SV=1
601	TRUE	P01662|KV3AA_MOUSE	135.745	36.94	36.94	3	6964.84	1	3		12041.3	Ig kappa chain V-III region ABPC 22/PC 9245 OS=Mus musculus OX=10090 PE=1 SV=1
601	TRUE	P01661|KV3A9_MOUSE	135.745	31.3	31.3	3	6964.84	1	3		14291	Ig kappa chain V-III region MOPC 63 OS=Mus musculus OX=10090 PE=1 SV=1
849	TRUE	P47738|ALDH2_MOUSE	135.546	4.05	4.05	2	48471.6	1	2		56537.5	Aldehyde dehydrogenase, mitochondrial OS=Mus musculus OX=10090 GN=Aldh2 PE=1 SV=1
690	TRUE	O88712|CTBP1_MOUSE	135.414	4.54	4.54	3		1	3		47744.5	C-terminal-binding protein 1 OS=Mus musculus OX=10090 GN=Ctbp1 PE=1 SV=2
818	TRUE	O35857|TIM44_MOUSE	135.117	2.65	2.65	2	46992.8	1	2	Oxidation (M)	51091.3	Mitochondrial import inner membrane translocase subunit TIM44 OS=Mus musculus OX=10090 GN=Timm44 PE=1 SV=2
802	TRUE	Q6ZWV7|RL35_MOUSE	134.392	15.45	15.45	2	206999	2	2		14552.5	60S ribosomal protein L35 OS=Mus musculus OX=10090 GN=Rpl35 PE=1 SV=1
754	TRUE	Q924M7|MPI_MOUSE	134.351	4.02	4.02	2	134666	2	2		46575	Mannose-6-phosphate isomerase OS=Mus musculus OX=10090 GN=Mpi PE=1 SV=1
321	FALSE	Q9QXK3|COPG2_MOUSE	133.939	2.3	2.3	2	186924	2	3		97680.5	Coatomer subunit gamma-2 OS=Mus musculus OX=10090 GN=Copg2 PE=1 SV=1
613	TRUE	Q60854|SPB6_MOUSE	133.729	4.76	4.76	2	179817	2	3	Oxidation (M); Deamidation (NQ)	42598.9	Serpin B6 OS=Mus musculus OX=10090 GN=Serpinb6 PE=1 SV=1
787	TRUE	P49718|MCM5_MOUSE	133.685	3.41	3.41	2	68290.9	2	2		82406.8	DNA replication licensing factor MCM5 OS=Mus musculus OX=10090 GN=Mcm5 PE=1 SV=2
663	TRUE	Q80X50|UBP2L_MOUSE	133.561	2.53	2.53	3	130098	3	3		116799	Ubiquitin-associated protein 2-like OS=Mus musculus OX=10090 GN=Ubap2l PE=1 SV=1
863	TRUE	P05977|MYL1_MOUSE	133.301	14.36	14.36	2	10751.7	1	3	Oxidation (M)	20594.5	Myosin light chain 1/3, skeletal muscle isoform OS=Mus musculus OX=10090 GN=Myl1 PE=1 SV=2
542	TRUE	Q99PV0|PRP8_MOUSE	133.294	1.84	1.84	4	14600000	4	4	Deamidation (NQ)	273616	Pre-mRNA-processing-splicing factor 8 OS=Mus musculus OX=10090 GN=Prpf8 PE=1 SV=2
879	TRUE	Q9DBR1|XRN2_MOUSE	133.155	2.42	2.42	2	82689.1	2	2		108687	5'-3' exoribonuclease 2 OS=Mus musculus OX=10090 GN=Xrn2 PE=1 SV=1
609	TRUE	O35326|SRSF5_MOUSE	132.708	11.15	11.15	3	53692.4	2	3		30891.4	Serine/arginine-rich splicing factor 5 OS=Mus musculus OX=10090 GN=Srsf5 PE=1 SV=2
941	TRUE	Q6ZQ58|LARP1_MOUSE	132.634	2.61	2.61	2	132880	2	2		121125	La-related protein 1 OS=Mus musculus OX=10090 GN=Larp1 PE=1 SV=3
705	TRUE	P18653|KS6A1_MOUSE	132.548	3.73	3.73	2	113888	2	2		81594.7	Ribosomal protein S6 kinase alpha-1 OS=Mus musculus OX=10090 GN=Rps6ka1 PE=1 SV=1
607	TRUE	Q921I1|TRFE_MOUSE	132.466	3.16	3.16	3	93435	2	4		76723.8	Serotransferrin OS=Mus musculus OX=10090 GN=Tf PE=1 SV=1
765	TRUE	Q9Z1J3|NFS1_MOUSE	131.971	5.01	5.01	2	208475	2	2	Oxidation (M)	50570	Cysteine desulfurase OS=Mus musculus OX=10090 GN=Nfs1 PE=1 SV=3
514	TRUE	Q9R226|KHDR3_MOUSE	131.873	9.83	9.83	4	51858.1	2	5	Oxidation (M)	38807.5	KH domain-containing, RNA-binding, signal transduction-associated protein 3 OS=Mus musculus OX=10090 GN=Khdrbs3 PE=1 SV=1
588	TRUE	Q61036|PAK3_MOUSE	131.418	4.29	4.29	3	514804	1	5		62397.6	Serine/threonine-protein kinase PAK 3 OS=Mus musculus OX=10090 GN=Pak3 PE=1 SV=2
813	TRUE	P10852|4F2_MOUSE	131.312	3.61	3.61	2	370716	2	3		58336.6	4F2 cell-surface antigen heavy chain OS=Mus musculus OX=10090 GN=Slc3a2 PE=1 SV=1
553	TRUE	Q01405|SC23A_MOUSE	131.133	4.97	4.97	4	137800	4	5		86161.8	Protein transport protein Sec23A OS=Mus musculus OX=10090 GN=Sec23a PE=1 SV=2
250	FALSE	P28650|PURA1_MOUSE	131.114	3.5	3.5	3	171940	3	3	Oxidation (M)	50254.4	Adenylosuccinate synthetase isozyme 1 OS=Mus musculus OX=10090 GN=Adss1 PE=1 SV=2
870	TRUE	Q64433|CH10_MOUSE	131.091	16.67	16.67	2	221518	2	2	Acetylation (Protein N-term)	10962.7	10 kDa heat shock protein, mitochondrial OS=Mus musculus OX=10090 GN=Hspe1 PE=1 SV=2
622	TRUE	Q61655|DD19A_MOUSE	130.56	6.07	6.07	3	97771.7	3	3	Oxidation (M); Carbamidomethylation	53933	ATP-dependent RNA helicase DDX19A OS=Mus musculus OX=10090 GN=Ddx19a PE=1 SV=2
919	TRUE	O55201|SPT5H_MOUSE	130.328	2.31	2.31	2	29711.8	2	3	Carbamidomethylation	120664	Transcription elongation factor SPT5 OS=Mus musculus OX=10090 GN=Supt5h PE=1 SV=1
903	TRUE	P01746|HVM02_MOUSE	130.085	12.86	12.86	2	25379.4	1	2	Oxidation (M); Deamidation (NQ)	15514.4	Ig heavy chain V region 93G7 OS=Mus musculus OX=10090 PE=2 SV=1
903	TRUE	P01747|HVM03_MOUSE	130.085	15	15	2	25379.4	1	2	Oxidation (M); Deamidation (NQ)	13306.8	Ig heavy chain V region 36-65 OS=Mus musculus OX=10090 PE=1 SV=1
681	TRUE	P35487|ODPAT_MOUSE	130.061	9.72	9.72	3	1.60765e+06	3	3	Deamidation (NQ)	43412.8	Pyruvate dehydrogenase E1 component subunit alpha, testis-specific form, mitochondrial OS=Mus musculus OX=10090 GN=Pdha2 PE=1 SV=1
777	TRUE	P47754|CAZA2_MOUSE	129.838	8.39	8.39	2	132290	2	2	Acetylation (Protein N-term)	32967.1	F-actin-capping protein subunit alpha-2 OS=Mus musculus OX=10090 GN=Capza2 PE=1 SV=3
569	TRUE	Q8K2Q7|BROX_MOUSE	129.613	5.84	5.84	3	175553	2	5		46201.8	BRO1 domain-containing protein BROX OS=Mus musculus OX=10090 GN=Brox PE=1 SV=1
680	TRUE	Q3TWW8|SRSF6_MOUSE	129.31	6.49	6.49	3	40010.1	1	5		39025.3	Serine/arginine-rich splicing factor 6 OS=Mus musculus OX=10090 GN=Srsf6 PE=1 SV=1
731	TRUE	A2A8Z1|OSBL9_MOUSE	129.199	2.17	2.17	2	30078.3	1	2		83109.5	Oxysterol-binding protein-related protein 9 OS=Mus musculus OX=10090 GN=Osbpl9 PE=1 SV=1
881	TRUE	Q8VHK9|DHX36_MOUSE	128.16	2.3	2.3	2	49610.4	2	2		113883	ATP-dependent DNA/RNA helicase DHX36 OS=Mus musculus OX=10090 GN=Dhx36 PE=1 SV=2
275	FALSE	Q8BXK9|CLIC5_MOUSE	127.516	5.98	5.98	2	388579	2	2	Carbamidomethylation	28287	Chloride intracellular channel protein 5 OS=Mus musculus OX=10090 GN=Clic5 PE=1 SV=1
275	FALSE	Q9QYB1|CLIC4_MOUSE	127.516	5.93	5.93	2	388579	2	2	Carbamidomethylation	28729	Chloride intracellular channel protein 4 OS=Mus musculus OX=10090 GN=Clic4 PE=1 SV=3
845	TRUE	Q9WUK2|IF4H_MOUSE	127.238	11.69	11.69	2	156403	2	2		27341	Eukaryotic translation initiation factor 4H OS=Mus musculus OX=10090 GN=Eif4h PE=1 SV=3
698	TRUE	Q8C1A5|THOP1_MOUSE	126.885	3.06	3.06	2	47695.8	1	2		78025.9	Thimet oligopeptidase OS=Mus musculus OX=10090 GN=Thop1 PE=1 SV=1
955	TRUE	P27601|GNA13_MOUSE	126.623	4.77	4.77	2	110839	1	2		44054.6	Guanine nucleotide-binding protein subunit alpha-13 OS=Mus musculus OX=10090 GN=Gna13 PE=1 SV=1
889	TRUE	Q2VPA6|HELQ_MOUSE	126.355	1.31	1.31	2	23081.3	1	2	Deamidation (NQ)	119098	Helicase POLQ-like OS=Mus musculus OX=10090 GN=Helq PE=1 SV=2
511	FALSE	Q61011|GBB3_MOUSE	126.226	5	5	2	79619.6	2	2		37240.2	Guanine nucleotide-binding protein G(I)/G(S)/G(T) subunit beta-3 OS=Mus musculus OX=10090 GN=Gnb3 PE=1 SV=2
179	FALSE	Q924K8|MTA3_MOUSE	126.195	2.88	2.88	2	115842	1	2		67077.2	Metastasis-associated protein MTA3 OS=Mus musculus OX=10090 GN=Mta3 PE=1 SV=1
179	FALSE	Q8K4B0|MTA1_MOUSE	126.195	2.38	2.38	2	115842	1	2		80798.2	Metastasis-associated protein MTA1 OS=Mus musculus OX=10090 GN=Mta1 PE=1 SV=1
383	FALSE	P17427|AP2A2_MOUSE	125.75	1.71	1.71	2	88296.4	2	3		104017	AP-2 complex subunit alpha-2 OS=Mus musculus OX=10090 GN=Ap2a2 PE=1 SV=2
968	TRUE	Q14C51|PTCD3_MOUSE	125.655	3.07	3.07	2	79097.8	2	2		77796.2	Pentatricopeptide repeat domain-containing protein 3, mitochondrial OS=Mus musculus OX=10090 GN=Ptcd3 PE=1 SV=2
746	TRUE	Q9JJY4|DDX20_MOUSE	125.443	2.42	2.42	2	94809.1	2	2	Oxidation (M)	91710.2	Probable ATP-dependent RNA helicase DDX20 OS=Mus musculus OX=10090 GN=Ddx20 PE=1 SV=2
721	TRUE	P26350|PTMA_MOUSE	125.371	15.32	15.32	2	128757	2	2	Acetylation (Protein N-term)	12254.1	Prothymosin alpha OS=Mus musculus OX=10090 GN=Ptma PE=1 SV=2
796	TRUE	P47962|RL5_MOUSE	125.344	8.08	8.08	2	121227	2	3	Carbamidomethylation	34400.6	60S ribosomal protein L5 OS=Mus musculus OX=10090 GN=Rpl5 PE=1 SV=3
98	FALSE	Q3UX10|TBAL3_MOUSE	125.214	5.83	5.83	3	87364.7	1	4	Oxidation (M); Carbamidomethylation	49988.1	Tubulin alpha chain-like 3 OS=Mus musculus OX=10090 GN=Tubal3 PE=2 SV=2
952	TRUE	Q8K1Y2|KPCD3_MOUSE	125.073	2.36	2.36	2	31519.2	1	2		100078	Serine/threonine-protein kinase D3 OS=Mus musculus OX=10090 GN=Prkd3 PE=1 SV=1
738	TRUE	Q5SFM8|RBM27_MOUSE	124.464	2.36	2.36	2	5577.29	1	2		118552	RNA-binding protein 27 OS=Mus musculus OX=10090 GN=Rbm27 PE=1 SV=3
694	TRUE	Q80YD1|SUV3_MOUSE	124.411	3.98	3.98	3	166844	2	4	Oxidation (M)	87004.9	ATP-dependent RNA helicase SUPV3L1, mitochondrial OS=Mus musculus OX=10090 GN=Supv3l1 PE=1 SV=1
769	TRUE	Q2YDW2|MSTO1_MOUSE	123.871	3.78	3.78	2	66183.9	2	2	Oxidation (M)	61230.4	Protein misato homolog 1 OS=Mus musculus OX=10090 GN=Msto1 PE=1 SV=1
767	TRUE	Q9D0I8|MRT4_MOUSE	123.715	10.46	10.46	2	115828	2	2		27545.7	mRNA turnover protein 4 homolog OS=Mus musculus OX=10090 GN=Mrto4 PE=1 SV=1
973	TRUE	Q9CZS1|AL1B1_MOUSE	123.697	3.47	3.47	2	45801.9	1	2		57552.9	Aldehyde dehydrogenase X, mitochondrial OS=Mus musculus OX=10090 GN=Aldh1b1 PE=1 SV=1
600	TRUE	P97371|PSME1_MOUSE	123.499	12.45	12.45	3	175847	3	3		28672.9	Proteasome activator complex subunit 1 OS=Mus musculus OX=10090 GN=Psme1 PE=1 SV=2
832	TRUE	O88448|KLC2_MOUSE	123.349	3.51	3.51	2	58403.6	2	2		66662.3	Kinesin light chain 2 OS=Mus musculus OX=10090 GN=Klc2 PE=1 SV=1
701	TRUE	Q9QZ10|ANX10_MOUSE	122.846	4.94	4.94	2	38134.7	1	2	Carbamidomethylation	37289.6	Annexin A10 OS=Mus musculus OX=10090 GN=Anxa10 PE=2 SV=2
654	TRUE	Q8BVP6|LYPD4_MOUSE	122.818	13.82	13.82	3	207308	3	3	Oxidation (M)	26996.3	Ly6/PLAUR domain-containing protein 4 OS=Mus musculus OX=10090 GN=Lypd4 PE=1 SV=1
915	TRUE	Q9JLV1|BAG3_MOUSE	122.285	3.12	3.12	2	75165.6	2	2		61860.2	BAG family molecular chaperone regulator 3 OS=Mus musculus OX=10090 GN=Bag3 PE=1 SV=2
631	TRUE	Q6NZB0|DNJC8_MOUSE	121.644	9.49	9.49	3	297236	3	3		29812.6	DnaJ homolog subfamily C member 8 OS=Mus musculus OX=10090 GN=Dnajc8 PE=1 SV=2
914	TRUE	Q05D44|IF2P_MOUSE	121.362	2.38	2.38	2	78542	2	2	Carbamidomethylation	137616	Eukaryotic translation initiation factor 5B OS=Mus musculus OX=10090 GN=Eif5b PE=1 SV=2
905	TRUE	O88958|GNPI1_MOUSE	121.351	5.88	5.88	2	284301	2	2	Oxidation (M)	32549.3	Glucosamine-6-phosphate isomerase 1 OS=Mus musculus OX=10090 GN=Gnpda1 PE=1 SV=3
617	FALSE	P01652|KV5AK_MOUSE	120.674	10.19	10.19	2	281852	1	2		11810.3	Ig kappa chain V-V region J606 OS=Mus musculus OX=10090 PE=1 SV=1
617	FALSE	P01650|KV5AH_MOUSE	120.674	10.19	10.19	2	281852	1	2		11809.3	Immunoglobulin kappa variable 11-125 OS=Mus musculus OX=10090 GN=Igkv11-125 PE=1 SV=1
617	FALSE	P01633|KV5A1_MOUSE	120.674	7.38	7.38	2	281852	1	2		16433.6	Immunoglobulin kappa chain variable 6-17 OS=Mus musculus OX=10090 GN=Igkv6-17 PE=1 SV=1
617	FALSE	P01678|KV6A4_MOUSE	120.674	10.28	10.28	2	281852	1	2		11554	Ig kappa chain V-VI region SAPC 10 OS=Mus musculus OX=10090 PE=1 SV=1
617	FALSE	P01630|KV2A6_MOUSE	120.674	9.73	9.73	2	281852	1	2		12496.2	Ig kappa chain V-II region 7S34.1 OS=Mus musculus OX=10090 PE=1 SV=1
617	FALSE	P01645|KV5AC_MOUSE	120.674	10.19	10.19	2	281852	1	2		11954.3	Ig kappa chain V-V region HP 93G7 OS=Mus musculus OX=10090 PE=1 SV=1
617	FALSE	P01644|KV5AB_MOUSE	120.674	10.19	10.19	2	281852	1	2		11910.2	Ig kappa chain V-V region HP R16.7 OS=Mus musculus OX=10090 PE=1 SV=1
617	FALSE	P01649|KV5AG_MOUSE	120.674	10.19	10.19	2	281852	1	2		12056.5	Ig kappa chain V-V regions OS=Mus musculus OX=10090 PE=1 SV=1
617	FALSE	P01646|KV5AD_MOUSE	120.674	10.19	10.19	2	281852	1	2		11989.4	Ig kappa chain V-V region HP 123E6 OS=Mus musculus OX=10090 PE=1 SV=1
617	FALSE	P01648|KV5AF_MOUSE	120.674	10.19	10.19	2	281852	1	2		11961.3	Ig kappa chain V-V region HP 91A3 OS=Mus musculus OX=10090 PE=1 SV=1
617	FALSE	P03976|KV2A5_MOUSE	120.674	9.73	9.73	2	281852	1	2		12390	Ig kappa chain V-II region 17S29.1 OS=Mus musculus OX=10090 PE=1 SV=1
617	FALSE	P01653|KV5AL_MOUSE	120.674	10.19	10.19	2	281852	1	2		11850.4	Ig kappa chain V-V region W3082 OS=Mus musculus OX=10090 PE=1 SV=1
617	FALSE	P01639|KV5A7_MOUSE	120.674	8.46	8.46	2	281852	1	2		14311.1	Immunoglobulin kappa chain variable 9-120 OS=Mus musculus OX=10090 GN=Igkv9-120 PE=1 SV=1
617	FALSE	P01675|KV6A1_MOUSE	120.674	10.28	10.28	2	281852	1	2		11627.1	Ig kappa chain V-VI region XRPC 44 OS=Mus musculus OX=10090 PE=1 SV=1
617	FALSE	P01647|KV5AE_MOUSE	120.674	10.19	10.19	2	281852	1	2		11965.3	Ig kappa chain V-V region HP 124E1 OS=Mus musculus OX=10090 PE=1 SV=1
617	FALSE	P01643|KV5AA_MOUSE	120.674	10.19	10.19	2	281852	1	2		11812	Ig kappa chain V-V region MOPC 173 OS=Mus musculus OX=10090 PE=1 SV=1
595	TRUE	Q9Z2U1|PSA5_MOUSE	120.357	14.11	14.11	3	50781.4	3	3	Oxidation (M)	26411	Proteasome subunit alpha type-5 OS=Mus musculus OX=10090 GN=Psma5 PE=1 SV=1
768	TRUE	P27600|GNA12_MOUSE	120.272	4.75	4.75	2	71395.7	1	2	Oxidation (M)	44095.1	Guanine nucleotide-binding protein subunit alpha-12 OS=Mus musculus OX=10090 GN=Gna12 PE=1 SV=3
861	TRUE	Q9D6Z1|NOP56_MOUSE	119.937	4.14	4.14	2	132700	2	3		64464.3	Nucleolar protein 56 OS=Mus musculus OX=10090 GN=Nop56 PE=1 SV=2
440	TRUE	O70318|E41L2_MOUSE	119.648	4.55	4.55	5	102505	2	5	Oxidation (M)	109940	Band 4.1-like protein 2 OS=Mus musculus OX=10090 GN=Epb41l2 PE=1 SV=2
945	TRUE	Q6P4T2|U520_MOUSE	119.471	1.08	1.08	2	47821.6	2	2		244547	U5 small nuclear ribonucleoprotein 200 kDa helicase OS=Mus musculus OX=10090 GN=Snrnp200 PE=1 SV=1
652	TRUE	Q921M3|SF3B3_MOUSE	119.456	2.38	2.38	3	100565	2	3		135550	Splicing factor 3B subunit 3 OS=Mus musculus OX=10090 GN=Sf3b3 PE=1 SV=1
680	FALSE	Q8VE97|SRSF4_MOUSE	119.409	3.27	3.27	2	40010.1	1	4		55979.4	Serine/arginine-rich splicing factor 4 OS=Mus musculus OX=10090 GN=Srsf4 PE=2 SV=1
589	TRUE	P41241|CSK_MOUSE	118.982	6.22	6.22	3	120929	3	3		50716.3	Tyrosine-protein kinase CSK OS=Mus musculus OX=10090 GN=Csk PE=1 SV=2
648	TRUE	Q9CZX0|ELP3_MOUSE	118.697	4.02	4.02	3	2.44074e+06	3	4		62385	Elongator complex protein 3 OS=Mus musculus OX=10090 GN=Elp3 PE=1 SV=1
724	TRUE	Q7TPM1|PRC2B_MOUSE	117.408	1.41	1.41	2	30353.3	2	3		160913	Protein PRRC2B OS=Mus musculus OX=10090 GN=Prrc2b PE=1 SV=1
937	TRUE	Q91V81|RBM42_MOUSE	116.999	3.56	3.56	2	148928	2	3		50235.8	RNA-binding protein 42 OS=Mus musculus OX=10090 GN=Rbm42 PE=1 SV=2
820	TRUE	Q62442|VAMP1_MOUSE	116.545	10.17	10.17	2	137610	2	2		12889.9	Vesicle-associated membrane protein 1 OS=Mus musculus OX=10090 GN=Vamp1 PE=1 SV=1
820	TRUE	P63024|VAMP3_MOUSE	116.545	11.65	11.65	2	137610	2	2		11480.3	Vesicle-associated membrane protein 3 OS=Mus musculus OX=10090 GN=Vamp3 PE=1 SV=1
820	TRUE	P63044|VAMP2_MOUSE	116.545	10.34	10.34	2	137610	2	2		12690.8	Vesicle-associated membrane protein 2 OS=Mus musculus OX=10090 GN=Vamp2 PE=1 SV=2
771	TRUE	P14094|AT1B1_MOUSE	116.217	6.58	6.58	2	167291	2	2	Carbamidomethylation	35194.6	Sodium/potassium-transporting ATPase subunit beta-1 OS=Mus musculus OX=10090 GN=Atp1b1 PE=1 SV=1
946	TRUE	Q9CZW4|ACSL3_MOUSE	116.178	3.47	3.47	2	76671.3	2	2	Carbamidomethylation	80492.4	Fatty acid CoA ligase Acsl3 OS=Mus musculus OX=10090 GN=Acsl3 PE=1 SV=2
923	TRUE	Q6A0A2|LAR4B_MOUSE	116.145	2.43	2.43	2	118807	2	2		81627.3	La-related protein 4B OS=Mus musculus OX=10090 GN=Larp4b PE=1 SV=2
610	TRUE	P39749|FEN1_MOUSE	116.053	6.35	6.35	3	498095	2	3		42314.6	Flap endonuclease 1 OS=Mus musculus OX=10090 GN=Fen1 PE=1 SV=1
792	TRUE	Q64331|MYO6_MOUSE	115.789	1.66	1.66	2	6057.71	1	2		145806	Unconventional myosin-VI OS=Mus musculus OX=10090 GN=Myo6 PE=1 SV=2
415	TRUE	Q8C0C7|SYFA_MOUSE	115.137	8.07	8.07	5	311023	5	7	Deamidation (NQ)	57598.9	Phenylalanine--tRNA ligase alpha subunit OS=Mus musculus OX=10090 GN=Farsa PE=1 SV=1
976	TRUE	Q99MU3|DSRAD_MOUSE	114.991	2.04	2.04	2	49669.7	2	2		130447	Double-stranded RNA-specific adenosine deaminase OS=Mus musculus OX=10090 GN=Adar PE=1 SV=2
658	TRUE	P53026|RL10A_MOUSE	114.855	16.13	16.13	3	244028	3	3	Oxidation (M)	24916.4	60S ribosomal protein L10a OS=Mus musculus OX=10090 GN=Rpl10a PE=1 SV=3
880	TRUE	Q60973|RBBP7_MOUSE	114.639	8.24	8.24	2	178146	2	2		47790.1	Histone-binding protein RBBP7 OS=Mus musculus OX=10090 GN=Rbbp7 PE=1 SV=1
675	TRUE	Q8BFP9|PDK1_MOUSE	113.881	6.45	6.45	3	11953.9	1	4		48995	[Pyruvate dehydrogenase (acetyl-transferring)] kinase isozyme 1, mitochondrial OS=Mus musculus OX=10090 GN=Pdk1 PE=1 SV=2
546	TRUE	Q6IRU5|CLCB_MOUSE	113.839	14.41	14.41	4	177605	3	5	Carbamidomethylation; Oxidation (M)	25171.5	Clathrin light chain B OS=Mus musculus OX=10090 GN=Cltb PE=1 SV=1
759	TRUE	Q922S8|KIF2C_MOUSE	113.405	2.36	2.36	2	23349.4	1	2		81085.3	Kinesin-like protein KIF2C OS=Mus musculus OX=10090 GN=Kif2c PE=1 SV=1
759	TRUE	Q8C0N1|KIF2B_MOUSE	113.405	2.54	2.54	2	23349.4	1	2		75468.6	Kinesin-like protein KIF2B OS=Mus musculus OX=10090 GN=Kif2b PE=1 SV=1
284	FALSE	Q91X78|ERLN1_MOUSE	112.615	8.91	8.91	3	310417	3	3		39182	Erlin-1 OS=Mus musculus OX=10090 GN=Erlin1 PE=1 SV=2
974	TRUE	Q6PGG6|GNL3L_MOUSE	112.438	2.95	2.95	2	31742.9	1	2		65194.9	Guanine nucleotide-binding protein-like 3-like protein OS=Mus musculus OX=10090 GN=Gnl3l PE=1 SV=1
963	TRUE	Q5SUR0|PUR4_MOUSE	111.934	1.57	1.57	2	270826	2	2		144629	Phosphoribosylformylglycinamidine synthase OS=Mus musculus OX=10090 GN=Pfas PE=1 SV=1
636	TRUE	Q00422|GABPA_MOUSE	111.766	5.07	5.07	2	72924.5	2	3	Carbamidomethylation; Deamidation (NQ)	51344.4	GA-binding protein alpha chain OS=Mus musculus OX=10090 GN=Gabpa PE=1 SV=2
710	TRUE	Q8VEE4|RFA1_MOUSE	111.629	3.05	3.05	2	2.8457e+06	2	4		69037.2	Replication protein A 70 kDa DNA-binding subunit OS=Mus musculus OX=10090 GN=Rpa1 PE=1 SV=1
756	TRUE	E9QAM5|HELZ2_MOUSE	111.611	0.58	0.58	2		1	2		331563	Helicase with zinc finger domain 2 OS=Mus musculus OX=10090 GN=Helz2 PE=1 SV=1
856	TRUE	Q91W90|TXND5_MOUSE	111.595	2.16	2.16	2	251844	2	2		46415.5	Thioredoxin domain-containing protein 5 OS=Mus musculus OX=10090 GN=Txndc5 PE=1 SV=2
891	TRUE	Q6NV83|SR140_MOUSE	111.587	1.94	1.94	2	26617.5	2	2		118261	U2 snRNP-associated SURP motif-containing protein OS=Mus musculus OX=10090 GN=U2surp PE=1 SV=3
674	TRUE	Q8BX17|GEMI5_MOUSE	111.457	1.07	1.07	2	28300000	2	6	Deamidation (NQ)	166592	Gem-associated protein 5 OS=Mus musculus OX=10090 GN=Gemin5 PE=1 SV=2
1036	TRUE	Q62523|ZYX_MOUSE	110.704	1.77	1.77	1	83713.9	1	3		60545.9	Zyxin OS=Mus musculus OX=10090 GN=Zyx PE=1 SV=2
967	TRUE	Q6P9P6|KIF11_MOUSE	110.538	2.09	2.09	2	62773.6	2	2		118027	Kinesin-like protein KIF11 OS=Mus musculus OX=10090 GN=Kif11 PE=1 SV=1
972	TRUE	Q99PT1|GDIR1_MOUSE	110.481	12.75	12.75	2	169229	2	2		23407.4	Rho GDP-dissociation inhibitor 1 OS=Mus musculus OX=10090 GN=Arhgdia PE=1 SV=3
762	TRUE	Q6P5E4|UGGG1_MOUSE	110.44	1.03	1.03	2	50585.6	1	2		176434	UDP-glucose:glycoprotein glucosyltransferase 1 OS=Mus musculus OX=10090 GN=Uggt1 PE=1 SV=4
1030	TRUE	P11157|RIR2_MOUSE	109.755	3.33	3.33	1	167207	1	1		45095.7	Ribonucleoside-diphosphate reductase subunit M2 OS=Mus musculus OX=10090 GN=Rrm2 PE=1 SV=1
737	TRUE	O55131|SEPT7_MOUSE	109.552	3.44	3.44	2	350271	1	3		50549.8	Septin-7 OS=Mus musculus OX=10090 GN=Septin7 PE=1 SV=1
640	TRUE	P50518|VATE1_MOUSE	108.925	13.27	13.27	3	224558	3	4	Acetylation (Protein N-term)	26157.4	V-type proton ATPase subunit E 1 OS=Mus musculus OX=10090 GN=Atp6v1e1 PE=1 SV=2
1176	TRUE	Q9CZR8|EFTS_MOUSE	108.918	4.32	4.32	1	86945.8	1	2		35334.4	Elongation factor Ts, mitochondrial OS=Mus musculus OX=10090 GN=Tsfm PE=1 SV=1
948	TRUE	Q9DB41|GHC2_MOUSE	108.4	6.25	6.25	2		1	2		34166	Mitochondrial glutamate carrier 2 OS=Mus musculus OX=10090 GN=Slc25a18 PE=1 SV=4
755	TRUE	P57716|NICA_MOUSE	108.254	2.54	2.54	2	327768	2	2		78492	Nicastrin OS=Mus musculus OX=10090 GN=Ncstn PE=1 SV=3
1042	TRUE	P62962|PROF1_MOUSE	107.991	10	10	1	69285.6	1	1		14957.2	Profilin-1 OS=Mus musculus OX=10090 GN=Pfn1 PE=1 SV=2
936	TRUE	Q99L48|NMD3_MOUSE	107.939	5.57	5.57	2	71988.5	2	2		57611.2	60S ribosomal export protein NMD3 OS=Mus musculus OX=10090 GN=Nmd3 PE=1 SV=1
715	TRUE	Q9QYB8|ADDB_MOUSE	107.818	2.21	2.21	2	327543	2	2		80641.8	Beta-adducin OS=Mus musculus OX=10090 GN=Add2 PE=1 SV=4
1207	TRUE	Q91WN1|DNJC9_MOUSE	107.682	4.25	4.25	1	47793	1	1		30059	DnaJ homolog subfamily C member 9 OS=Mus musculus OX=10090 GN=Dnajc9 PE=1 SV=2
614	FALSE	Q9CYI4|LUC7L_MOUSE	107.666	2.7	2.7	1	75686.2	1	1		43934.2	Putative RNA-binding protein Luc7-like 1 OS=Mus musculus OX=10090 GN=Luc7l PE=1 SV=2
601	FALSE	P01663|KV3AB_MOUSE	107.461	27.93	27.93	2	6964.84	1	2		12005.3	Ig kappa chain V-III region PC 4050 OS=Mus musculus OX=10090 PE=1 SV=1
809	TRUE	Q3TEA8|HP1B3_MOUSE	107.346	3.97	3.97	2	101805	2	2		60866.6	Heterochromatin protein 1-binding protein 3 OS=Mus musculus OX=10090 GN=Hp1bp3 PE=1 SV=1
229	FALSE	P24457|CP2DB_MOUSE	107.19	1.79	1.79	1	77151.9	1	1	Carbamidomethylation	56988	Cytochrome P450 2D11 OS=Mus musculus OX=10090 GN=Cyp2d11 PE=2 SV=2
229	FALSE	P11714|CP2D9_MOUSE	107.19	1.79	1.79	1	77151.9	1	1	Carbamidomethylation	56950	Cytochrome P450 2D9 OS=Mus musculus OX=10090 GN=Cyp2d9 PE=1 SV=2
908	TRUE	O35691|PININ_MOUSE	107.132	2.34	2.34	2	165047	2	3	Oxidation (M)	82435.6	Pinin OS=Mus musculus OX=10090 GN=Pnn PE=1 SV=4
789	TRUE	Q9JMH6|TRXR1_MOUSE	106.982	2.77	2.77	2	129962	2	2		67052.6	Thioredoxin reductase 1, cytoplasmic OS=Mus musculus OX=10090 GN=Txnrd1 PE=1 SV=3
869	TRUE	Q9DBG6|RPN2_MOUSE	106.854	4.12	4.12	2	52944.1	2	2		69062.9	Dolichyl-diphosphooligosaccharide--protein glycosyltransferase subunit 2 OS=Mus musculus OX=10090 GN=Rpn2 PE=1 SV=1
579	TRUE	P06330|HVM51_MOUSE	106.806	22.03	22.03	2	6.85783e+06	1	5	Acetylation (Protein N-term); Deamidation (NQ)	12934.3	Ig heavy chain V region AC38 205.12 OS=Mus musculus OX=10090 PE=1 SV=1
579	TRUE	P01757|HVM13_MOUSE	106.806	22.22	22.22	2	6.85783e+06	1	5	Acetylation (Protein N-term); Deamidation (NQ)	13024.5	Ig heavy chain V region J558 OS=Mus musculus OX=10090 PE=1 SV=1
579	TRUE	P01756|HVM12_MOUSE	106.806	22.22	22.22	2	6.85783e+06	1	5	Acetylation (Protein N-term); Deamidation (NQ)	12983.4	Ig heavy chain V region MOPC 104E OS=Mus musculus OX=10090 PE=1 SV=1
449	FALSE	P01865|GCAM_MOUSE	106.747	4.02	4.02	1	179925	1	1	Oxidation (M)	43949.1	Ig gamma-2A chain C region, membrane-bound form OS=Mus musculus OX=10090 GN=Igh-1a PE=1 SV=3
449	FALSE	P01863|GCAA_MOUSE	106.747	4.85	4.85	1	179925	1	1	Oxidation (M)	36389.4	Ig gamma-2A chain C region, A allele OS=Mus musculus OX=10090 GN=Ighg PE=1 SV=1
1267	TRUE	Q9D0B6|PBDC1_MOUSE	106.524	5.56	5.56	1	188785	1	1		22223.5	Protein PBDC1 OS=Mus musculus OX=10090 GN=Pbdc1 PE=1 SV=1
1359	TRUE	O08915|AIP_MOUSE	106.307	4.24	4.24	1	16661.8	1	1		37604.9	AH receptor-interacting protein OS=Mus musculus OX=10090 GN=Aip PE=1 SV=1
871	TRUE	Q9D6M3|GHC1_MOUSE	106.023	6.81	6.81	2	64140.4	1	2		34670.4	Mitochondrial glutamate carrier 1 OS=Mus musculus OX=10090 GN=Slc25a22 PE=1 SV=1
1206	TRUE	Q60996|2A5G_MOUSE	105.986	2.48	2.48	1	247356	1	1		60824.4	Serine/threonine-protein phosphatase 2A 56 kDa regulatory subunit gamma isoform OS=Mus musculus OX=10090 GN=Ppp2r5c PE=1 SV=2
1374	TRUE	Q9DBF1|AL7A1_MOUSE	105.539	2.6	2.6	1	153654	1	1		58861.5	Alpha-aminoadipic semialdehyde dehydrogenase OS=Mus musculus OX=10090 GN=Aldh7a1 PE=1 SV=4
918	TRUE	P62827|RAN_MOUSE	105.272	7.87	7.87	2	127670	2	2		24423.1	GTP-binding nuclear protein Ran OS=Mus musculus OX=10090 GN=Ran PE=1 SV=3
798	FALSE	Q99LG2|TNPO2_MOUSE	105.064	1.35	1.35	1	55196.8	1	1		100456	Transportin-2 OS=Mus musculus OX=10090 GN=Tnpo2 PE=1 SV=1
598	TRUE	Q9JMB7|PIWL1_MOUSE	104.975	3.71	3.71	3	23955.9	3	3	Oxidation (M)	98574.1	Piwi-like protein 1 OS=Mus musculus OX=10090 GN=Piwil1 PE=1 SV=1
1169	TRUE	P29699|FETUA_MOUSE	104.957	6.09	6.09	1	39934.9	1	1		37325.6	Alpha-2-HS-glycoprotein OS=Mus musculus OX=10090 GN=Ahsg PE=1 SV=1
1116	TRUE	Q9CQ65|MTAP_MOUSE	104.936	6.36	6.36	1	43309.7	1	1		31061.9	S-methyl-5'-thioadenosine phosphorylase OS=Mus musculus OX=10090 GN=Mtap PE=1 SV=1
432	TRUE	A2ASS6|TITIN_MOUSE	104.927	0.09	0.09	5	17904.4	1	7		3.90649e+06	Titin OS=Mus musculus OX=10090 GN=Ttn PE=1 SV=1
1424	TRUE	Q8C7K6|PCYXL_MOUSE	104.72	2.22	2.22	1	25854.9	1	1		54874.7	Prenylcysteine oxidase-like OS=Mus musculus OX=10090 GN=Pcyox1l PE=1 SV=1
1372	TRUE	Q9D819|IPYR_MOUSE	104.483	3.11	3.11	1	146421	1	1		32667.1	Inorganic pyrophosphatase OS=Mus musculus OX=10090 GN=Ppa1 PE=1 SV=1
1219	TRUE	O88291|ZN326_MOUSE	104.432	2.76	2.76	1	71724.3	1	1		65225.2	DBIRD complex subunit ZNF326 OS=Mus musculus OX=10090 GN=Znf326 PE=1 SV=1
385	FALSE	Q8R4U6|TOP1M_MOUSE	104.341	1.52	1.52	1	117336	1	1		69003.4	DNA topoisomerase I, mitochondrial OS=Mus musculus OX=10090 GN=Top1mt PE=2 SV=1
368	FALSE	P49813|TMOD1_MOUSE	103.912	2.23	2.23	1	130889	1	1		40466	Tropomodulin-1 OS=Mus musculus OX=10090 GN=Tmod1 PE=1 SV=2
368	FALSE	Q9JKK7|TMOD2_MOUSE	103.912	2.28	2.28	1	130889	1	1		39510.8	Tropomodulin-2 OS=Mus musculus OX=10090 GN=Tmod2 PE=1 SV=2
964	TRUE	P61089|UBE2N_MOUSE	103.883	9.21	9.21	2	34888.2	2	2		17137.8	Ubiquitin-conjugating enzyme E2 N OS=Mus musculus OX=10090 GN=Ube2n PE=1 SV=1
481	FALSE	P12382|PFKAL_MOUSE	103.797	1.15	1.15	1	68279.7	1	1		85359.8	ATP-dependent 6-phosphofructokinase, liver type OS=Mus musculus OX=10090 GN=Pfkl PE=1 SV=4
638	FALSE	Q3TW96|UAP1L_MOUSE	103.681	2.56	2.56	1	166585	1	1		56613.8	UDP-N-acetylhexosamine pyrophosphorylase-like protein 1 OS=Mus musculus OX=10090 GN=Uap1l1 PE=1 SV=1
1411	TRUE	Q8R3Y8|I2BP1_MOUSE	103.662	1.88	1.88	1	52746.9	1	1		61750.8	Interferon regulatory factor 2-binding protein 1 OS=Mus musculus OX=10090 GN=Irf2bp1 PE=1 SV=2
1142	TRUE	Q8CBY8|DCTN4_MOUSE	103.228	2.78	2.78	1	20049.3	1	2		53056.9	Dynactin subunit 4 OS=Mus musculus OX=10090 GN=Dctn4 PE=1 SV=1
1106	TRUE	Q9CXF4|TBC15_MOUSE	103.201	1.49	1.49	1	50682.8	1	1		76527.1	TBC1 domain family member 15 OS=Mus musculus OX=10090 GN=Tbc1d15 PE=1 SV=1
1360	TRUE	Q9DCT2|NDUS3_MOUSE	103.144	4.94	4.94	1	156124	1	1		30149.3	NADH dehydrogenase [ubiquinone] iron-sulfur protein 3, mitochondrial OS=Mus musculus OX=10090 GN=Ndufs3 PE=1 SV=2
1350	TRUE	Q9CR29|CCD43_MOUSE	103.082	4.95	4.95	1	101229	1	1		25049	Coiled-coil domain-containing protein 43 OS=Mus musculus OX=10090 GN=Ccdc43 PE=1 SV=1
626	TRUE	P31428|DPEP1_MOUSE	102.965	6.83	6.83	3	265472	2	3	Oxidation (M)	45722.5	Dipeptidase 1 OS=Mus musculus OX=10090 GN=Dpep1 PE=1 SV=2
1401	TRUE	D3YZP9|CCDC6_MOUSE	102.797	2.99	2.99	1	35693.1	1	1		52938.8	Coiled-coil domain-containing protein 6 OS=Mus musculus OX=10090 GN=Ccdc6 PE=1 SV=1
1074	TRUE	Q8VCD5|MED17_MOUSE	102.68	1.69	1.69	1	43296.8	1	1		72461.7	Mediator of RNA polymerase II transcription subunit 17 OS=Mus musculus OX=10090 GN=Med17 PE=1 SV=1
1115	TRUE	P54227|STMN1_MOUSE	102.437	8.72	8.72	1	69072.4	1	1		17274.5	Stathmin OS=Mus musculus OX=10090 GN=Stmn1 PE=1 SV=2
1319	TRUE	Q99K85|SERC_MOUSE	102.31	2.7	2.7	1	88602.4	1	1		40472.6	Phosphoserine aminotransferase OS=Mus musculus OX=10090 GN=Psat1 PE=1 SV=1
1266	TRUE	Q9JIF0|ANM1_MOUSE	102.284	4.04	4.04	1	26568.8	1	1		42435.6	Protein arginine N-methyltransferase 1 OS=Mus musculus OX=10090 GN=Prmt1 PE=1 SV=1
518	TRUE	Q9EQ61|PESC_MOUSE	102.203	4.97	4.97	4	527093	2	7		67795.5	Pescadillo homolog OS=Mus musculus OX=10090 GN=Pes1 PE=1 SV=1
1280	TRUE	P17897|LYZ1_MOUSE	101.988	8.11	8.11	1	254083	1	1		16794.2	Lysozyme C-1 OS=Mus musculus OX=10090 GN=Lyz1 PE=1 SV=1
1280	TRUE	P08905|LYZ2_MOUSE	101.988	8.11	8.11	1	254083	1	1		16689	Lysozyme C-2 OS=Mus musculus OX=10090 GN=Lyz2 PE=1 SV=2
1155	TRUE	Q9R099|TBL2_MOUSE	101.891	2.71	2.71	1	13144.1	1	1		49583.7	Transducin beta-like protein 2 OS=Mus musculus OX=10090 GN=Tbl2 PE=1 SV=2
1316	TRUE	Q9D824|FIP1_MOUSE	101.571	1.89	1.89	1	96736.7	1	1		64958.8	Pre-mRNA 3'-end-processing factor FIP1 OS=Mus musculus OX=10090 GN=Fip1l1 PE=1 SV=1
855	TRUE	Q9CPN8|IF2B3_MOUSE	101.158	3.63	3.63	2	102893	2	2	Oxidation (M)	63574.8	Insulin-like growth factor 2 mRNA-binding protein 3 OS=Mus musculus OX=10090 GN=Igf2bp3 PE=1 SV=1
275	FALSE	Q8BHB9|CLIC6_MOUSE	101.078	1.51	1.51	1	134600	1	1	Carbamidomethylation	62885.9	Chloride intracellular channel protein 6 OS=Mus musculus OX=10090 GN=Clic6 PE=1 SV=1
678	TRUE	P43276|H15_MOUSE	101.002	10.76	10.76	3	17494.9	1	3		22576.1	Histone H1.5 OS=Mus musculus OX=10090 GN=H1-5 PE=1 SV=2
679	TRUE	Q9D1E6|TBCB_MOUSE	100.795	13.52	13.52	3	152116	3	3	Carbamidomethylation	27385.7	Tubulin-folding cofactor B OS=Mus musculus OX=10090 GN=Tbcb PE=1 SV=2
1143	TRUE	Q9JII6|AK1A1_MOUSE	100.743	4.62	4.62	1		1	1		36586.9	Aldo-keto reductase family 1 member A1 OS=Mus musculus OX=10090 GN=Akr1a1 PE=1 SV=3
1390	TRUE	P14131|RS16_MOUSE	100.67	6.85	6.85	1	45121.3	1	1		16445.3	40S ribosomal protein S16 OS=Mus musculus OX=10090 GN=Rps16 PE=1 SV=4
1306	TRUE	P97452|BOP1_MOUSE	100.647	1.5	1.5	1	43058.1	1	3		82545.6	Ribosome biogenesis protein BOP1 OS=Mus musculus OX=10090 GN=Bop1 PE=1 SV=1
1426	TRUE	Q9CXS4|CENPV_MOUSE	100.583	5.16	5.16	1	28545.6	1	1		27541.1	Centromere protein V OS=Mus musculus OX=10090 GN=Cenpv PE=1 SV=2
935	FALSE	Q8BWN8|ACOT4_MOUSE	100.576	2.61	2.61	1	111741	1	1		46480.6	Peroxisomal succinyl-coenzyme A thioesterase OS=Mus musculus OX=10090 GN=Acot4 PE=1 SV=1
935	FALSE	Q9QYR7|ACOT3_MOUSE	100.576	2.55	2.55	1	111741	1	1		47489.5	Acyl-coenzyme A thioesterase 3 OS=Mus musculus OX=10090 GN=Acot3 PE=1 SV=1
935	FALSE	Q9QYR9|ACOT2_MOUSE	100.576	2.43	2.43	1	111741	1	1		49657	Acyl-coenzyme A thioesterase 2, mitochondrial OS=Mus musculus OX=10090 GN=Acot2 PE=1 SV=2
935	FALSE	O55137|ACOT1_MOUSE	100.576	2.63	2.63	1	111741	1	1		46136	Acyl-coenzyme A thioesterase 1 OS=Mus musculus OX=10090 GN=Acot1 PE=1 SV=1
935	FALSE	Q32Q92|ACOT6_MOUSE	100.576	2.63	2.63	1	111741	1	1		46768.9	Acyl-coenzyme A thioesterase 6 OS=Mus musculus OX=10090 GN=Acot6 PE=1 SV=1
1420	TRUE	Q8CE96|TRM6_MOUSE	100.557	2.01	2.01	1	6627.94	1	1	Carbamidomethylation	55518.2	tRNA (adenine(58)-N(1))-methyltransferase non-catalytic subunit TRM6 OS=Mus musculus OX=10090 GN=Trmt6 PE=1 SV=1
1423	TRUE	Q3THE2|ML12B_MOUSE	100.394	5.81	5.81	1	122863	1	1		19779.2	Myosin regulatory light chain 12B OS=Mus musculus OX=10090 GN=Myl12b PE=1 SV=2
954	TRUE	P11404|FABPH_MOUSE	100.121	13.53	13.53	2	163485	2	2	Acetylation (Protein N-term)	14818.8	Fatty acid-binding protein, heart OS=Mus musculus OX=10090 GN=Fabp3 PE=1 SV=5
1440	TRUE	P97494|GSH1_MOUSE	100.075	1.41	1.41	1	45803.7	1	1		72571.3	Glutamate--cysteine ligase catalytic subunit OS=Mus musculus OX=10090 GN=Gclc PE=1 SV=4
1037	TRUE	P52760|RIDA_MOUSE	99.9435	7.41	7.41	1	166017	1	1		14255.4	2-iminobutanoate/2-iminopropanoate deaminase OS=Mus musculus OX=10090 GN=Rida PE=1 SV=3
1442	TRUE	P57759|ERP29_MOUSE	99.908	4.58	4.58	1	200455	1	1		28823.2	Endoplasmic reticulum resident protein 29 OS=Mus musculus OX=10090 GN=Erp29 PE=1 SV=2
1438	TRUE	Q9WTX2|PRKRA_MOUSE	99.8654	3.19	3.19	1	50574.9	1	1		34371.1	Interferon-inducible double-stranded RNA-dependent protein kinase activator A OS=Mus musculus OX=10090 GN=Prkra PE=1 SV=1
1125	TRUE	Q922D4|PP6R3_MOUSE	99.8498	1.42	1.42	1	13245.3	1	1		94652.8	Serine/threonine-protein phosphatase 6 regulatory subunit 3 OS=Mus musculus OX=10090 GN=Ppp6r3 PE=1 SV=1
1073	TRUE	Q8K2B3|SDHA_MOUSE	99.8196	1.96	1.96	1	75039.6	1	1		72585.4	Succinate dehydrogenase [ubiquinone] flavoprotein subunit, mitochondrial OS=Mus musculus OX=10090 GN=Sdha PE=1 SV=1
1067	TRUE	O08788|DCTN1_MOUSE	99.784	1.01	1.01	1	54862.2	1	2	Oxidation (M)	141676	Dynactin subunit 1 OS=Mus musculus OX=10090 GN=Dctn1 PE=1 SV=3
1204	TRUE	Q99P88|NU155_MOUSE	99.7104	0.79	0.79	1	43011.1	1	1		155118	Nuclear pore complex protein Nup155 OS=Mus musculus OX=10090 GN=Nup155 PE=1 SV=1
1239	TRUE	Q8BUN5|SMAD3_MOUSE	99.677	3.06	3.06	1	30933.2	1	1		48080.8	Mothers against decapentaplegic homolog 3 OS=Mus musculus OX=10090 GN=Smad3 PE=1 SV=2
1239	TRUE	Q9JIW5|SMAD9_MOUSE	99.677	3.02	3.02	1	30933.2	1	1		48636.2	Mothers against decapentaplegic homolog 9 OS=Mus musculus OX=10090 GN=Smad9 PE=1 SV=2
1239	TRUE	Q62432|SMAD2_MOUSE	99.677	2.78	2.78	1	30933.2	1	1		52266.1	Mothers against decapentaplegic homolog 2 OS=Mus musculus OX=10090 GN=Smad2 PE=1 SV=2
1441	TRUE	Q8BH43|WASF2_MOUSE	99.6022	2.62	2.62	1	51976.9	1	1		54073.6	Actin-binding protein WASF2 OS=Mus musculus OX=10090 GN=Wasf2 PE=1 SV=1
1278	TRUE	Q8BGB7|ENOPH_MOUSE	99.4712	4.67	4.67	1	49697.7	1	1		28600.3	Enolase-phosphatase E1 OS=Mus musculus OX=10090 GN=Enoph1 PE=1 SV=1
397	FALSE	Q9WV80|SNX1_MOUSE	99.4649	1.92	1.92	1	50338.4	1	1		58952.2	Sorting nexin-1 OS=Mus musculus OX=10090 GN=Snx1 PE=1 SV=1
1249	TRUE	Q61187|TS101_MOUSE	99.3901	4.09	4.09	1	44119.6	1	1		44123.6	Tumor susceptibility gene 101 protein OS=Mus musculus OX=10090 GN=Tsg101 PE=1 SV=2
1281	TRUE	P02469|LAMB1_MOUSE	99.3844	0.84	0.84	1	7785.96	1	1		197090	Laminin subunit beta-1 OS=Mus musculus OX=10090 GN=Lamb1 PE=1 SV=3
624	FALSE	Q9D646|KRT34_MOUSE	99.3475	3.06	3.06	1	89042.1	1	1		44560.1	Keratin, type I cuticular Ha4 OS=Mus musculus OX=10090 GN=Krt34 PE=2 SV=1
772	TRUE	Q9QYR6|MAP1A_MOUSE	99.2821	0.68	0.68	2	256011	1	2		300140	Microtubule-associated protein 1A OS=Mus musculus OX=10090 GN=Map1a PE=1 SV=2
1122	TRUE	Q922H2|PDK3_MOUSE	99.2409	3.61	3.61	1	46495.5	1	1		47923	[Pyruvate dehydrogenase (acetyl-transferring)] kinase isozyme 3, mitochondrial OS=Mus musculus OX=10090 GN=Pdk3 PE=1 SV=1
1348	TRUE	Q8CGN5|PLIN1_MOUSE	99.1166	2.9	2.9	1	46743.1	1	1		55595.8	Perilipin-1 OS=Mus musculus OX=10090 GN=Plin1 PE=1 SV=2
1059	TRUE	Q9ESW4|AGK_MOUSE	98.9081	2.85	2.85	1	83728.6	1	1		46976	Acylglycerol kinase, mitochondrial OS=Mus musculus OX=10090 GN=Agk PE=1 SV=1
1274	TRUE	Q8VE62|PAIP1_MOUSE	98.8826	2.25	2.25	1	38541.9	1	1		45701.7	Polyadenylate-binding protein-interacting protein 1 OS=Mus musculus OX=10090 GN=Paip1 PE=1 SV=1
705	FALSE	Q9WUT3|KS6A2_MOUSE	98.7544	2.18	2.18	1	82531.2	1	1		83156.6	Ribosomal protein S6 kinase alpha-2 OS=Mus musculus OX=10090 GN=Rps6ka2 PE=1 SV=1
705	FALSE	P18654|KS6A3_MOUSE	98.7544	2.16	2.16	1	82531.2	1	1		83693.9	Ribosomal protein S6 kinase alpha-3 OS=Mus musculus OX=10090 GN=Rps6ka3 PE=1 SV=2
1089	TRUE	Q2TPA8|HSDL2_MOUSE	98.6269	2.04	2.04	1	210389	1	1		54208.4	Hydroxysteroid dehydrogenase-like protein 2 OS=Mus musculus OX=10090 GN=Hsdl2 PE=1 SV=1
1109	TRUE	Q8VHR5|P66B_MOUSE	98.518	2.19	2.19	1	26506.2	1	1		65410.9	Transcriptional repressor p66-beta OS=Mus musculus OX=10090 GN=Gatad2b PE=1 SV=1
1383	TRUE	Q8BZX4|SREK1_MOUSE	98.5012	2.83	2.83	1	33699.1	1	1		56763.3	Splicing regulatory glutamine/lysine-rich protein 1 OS=Mus musculus OX=10090 GN=Srek1 PE=2 SV=1
939	TRUE	Q9CX56|PSMD8_MOUSE	98.4754	5.1	5.1	2	105800	2	2		39930.2	26S proteasome non-ATPase regulatory subunit 8 OS=Mus musculus OX=10090 GN=Psmd8 PE=1 SV=2
1181	TRUE	Q8BJF9|CHM2B_MOUSE	98.3609	4.69	4.69	1	38023	1	1	Oxidation (M)	23934.5	Charged multivesicular body protein 2b OS=Mus musculus OX=10090 GN=Chmp2b PE=1 SV=1
1034	TRUE	Q9DBE9|SPB1_MOUSE	98.2593	2.03	2.03	1	15647.2	1	1		95532.4	pre-rRNA 2'-O-ribose RNA methyltransferase FTSJ3 OS=Mus musculus OX=10090 GN=Ftsj3 PE=1 SV=1
462	FALSE	P50431|GLYC_MOUSE	98.2539	2.93	2.93	1	63728.3	1	1	Oxidation (M)	52600.9	Serine hydroxymethyltransferase, cytosolic OS=Mus musculus OX=10090 GN=Shmt1 PE=1 SV=3
1399	TRUE	Q9Z1R2|BAG6_MOUSE	98.2226	1.39	1.39	1	23500	1	1		121037	Large proline-rich protein BAG6 OS=Mus musculus OX=10090 GN=Bag6 PE=1 SV=1
1131	TRUE	Q9QYH6|MAGD1_MOUSE	98.1212	1.55	1.55	1	106400	1	1		85669.9	Melanoma-associated antigen D1 OS=Mus musculus OX=10090 GN=Maged1 PE=1 SV=1
927	FALSE	Q9Z2U0|PSA7_MOUSE	97.9725	5.65	5.65	1	61417.5	1	1		27854.8	Proteasome subunit alpha type-7 OS=Mus musculus OX=10090 GN=Psma7 PE=1 SV=1
632	FALSE	Q9Z0T9|ITB6_MOUSE	97.6561	1.14	1.14	1	101533	1	1		86041.9	Integrin beta-6 OS=Mus musculus OX=10090 GN=Itgb6 PE=1 SV=1
1398	TRUE	Q8CEC6|PPWD1_MOUSE	97.6341	1.86	1.86	1	21833.9	1	1	Oxidation (M)	73384.7	Peptidylprolyl isomerase domain and WD repeat-containing protein 1 OS=Mus musculus OX=10090 GN=Ppwd1 PE=1 SV=2
1227	TRUE	Q6DIC0|SMCA2_MOUSE	97.6129	0.7	0.7	1	11332.6	1	1		180253	Probable global transcription activator SNF2L2 OS=Mus musculus OX=10090 GN=Smarca2 PE=1 SV=1
1227	TRUE	Q3TKT4|SMCA4_MOUSE	97.6129	0.68	0.68	1	11332.6	1	1		181427	Transcription activator BRG1 OS=Mus musculus OX=10090 GN=Smarca4 PE=1 SV=1
306	FALSE	Q80XI3|IF4G3_MOUSE	97.5711	0.89	0.89	2	102350	2	2		174890	Eukaryotic translation initiation factor 4 gamma 3 OS=Mus musculus OX=10090 GN=Eif4g3 PE=1 SV=2
1407	TRUE	P62242|RS8_MOUSE	97.5446	7.21	7.21	1	54551.7	1	1		24205.2	40S ribosomal protein S8 OS=Mus musculus OX=10090 GN=Rps8 PE=1 SV=2
659	TRUE	P51885|LUM_MOUSE	97.5081	7.99	7.99	3	740543	3	3	Oxidation (M)	38265	Lumican OS=Mus musculus OX=10090 GN=Lum PE=1 SV=2
1153	TRUE	P50171|DHB8_MOUSE	97.5014	5.79	5.79	1	41632.5	1	1		26588.3	(3R)-3-hydroxyacyl-CoA dehydrogenase OS=Mus musculus OX=10090 GN=Hsd17b8 PE=1 SV=2
1409	TRUE	Q9CYG7|TOM34_MOUSE	97.2914	4.85	4.85	1	15795.7	1	1		34278	Mitochondrial import receptor subunit TOM34 OS=Mus musculus OX=10090 GN=Tomm34 PE=1 SV=1
1161	TRUE	P51150|RAB7A_MOUSE	97.2699	6.76	6.76	1	29337.9	1	1		23489.7	Ras-related protein Rab-7a OS=Mus musculus OX=10090 GN=Rab7a PE=1 SV=2
734	TRUE	Q8R050|ERF3A_MOUSE	97.1504	2.67	2.67	2	62111	2	2	Oxidation (M)	68625.4	Eukaryotic peptide chain release factor GTP-binding subunit ERF3A OS=Mus musculus OX=10090 GN=Gspt1 PE=1 SV=2
463	TRUE	Q91VR2|ATPG_MOUSE	97.1381	16.78	16.78	5	479528	5	6	Oxidation (M); Carbamidomethylation	32885.9	ATP synthase subunit gamma, mitochondrial OS=Mus musculus OX=10090 GN=Atp5f1c PE=1 SV=1
1437	TRUE	Q922K7|NOP2_MOUSE	97.1369	1.89	1.89	1	99449.7	1	1		86751.8	Probable 28S rRNA (cytosine-C(5))-methyltransferase OS=Mus musculus OX=10090 GN=Nop2 PE=1 SV=1
1302	TRUE	O35469|3BHS6_MOUSE	97.0948	3.49	3.49	1	33884.6	1	1		41977	3 beta-hydroxysteroid dehydrogenase/Delta 5-->4-isomerase type 6 OS=Mus musculus OX=10090 GN=Hsd3b6 PE=1 SV=4
1164	TRUE	P62715|PP2AB_MOUSE	97.0025	3.56	3.56	1	24746.9	1	1		35575.1	Serine/threonine-protein phosphatase 2A catalytic subunit beta isoform OS=Mus musculus OX=10090 GN=Ppp2cb PE=1 SV=1
1164	TRUE	P63330|PP2AA_MOUSE	97.0025	3.56	3.56	1	24746.9	1	1		35608.2	Serine/threonine-protein phosphatase 2A catalytic subunit alpha isoform OS=Mus musculus OX=10090 GN=Ppp2ca PE=1 SV=1
579	FALSE	P01758|HVM14_MOUSE	96.9486	16.24	16.24	1	6.85783e+06	1	4	Acetylation (Protein N-term); Deamidation (NQ)	12971.6	Ig heavy chain V region 108A OS=Mus musculus OX=10090 GN=Igh-VJ558 PE=4 SV=1
952	FALSE	Q62101|KPCD1_MOUSE	96.8907	1.63	1.63	1	31519.2	1	1		102037	Serine/threonine-protein kinase D1 OS=Mus musculus OX=10090 GN=Prkd1 PE=1 SV=2
1354	TRUE	Q9D1J1|NECP2_MOUSE	96.6587	10.15	10.15	1	27538.9	1	1	Deamidation (NQ)	28598	Adaptin ear-binding coat-associated protein 2 OS=Mus musculus OX=10090 GN=Necap2 PE=1 SV=1
1396	TRUE	Q3U7R1|ESYT1_MOUSE	96.5116	1.19	1.19	1	32197.9	1	1		121554	Extended synaptotagmin-1 OS=Mus musculus OX=10090 GN=Esyt1 PE=1 SV=2
977	TRUE	Q6ZWQ0|SYNE2_MOUSE	96.2724	0.17	0.17	2	207342	1	2	Oxidation (M)	782725	Nesprin-2 OS=Mus musculus OX=10090 GN=Syne2 PE=1 SV=2
830	TRUE	Q8BGE6|ATG4B_MOUSE	96.2032	4.58	4.58	2	60761.7	1	4	Acetylation (Protein N-term); Oxidation (M)	44375.4	Cysteine protease ATG4B OS=Mus musculus OX=10090 GN=Atg4b PE=1 SV=2
970	TRUE	Q99KE1|MAOM_MOUSE	96.1949	3.23	3.23	2	7221.71	2	2		65799	NAD-dependent malic enzyme, mitochondrial OS=Mus musculus OX=10090 GN=Me2 PE=1 SV=1
620	TRUE	Q9R0X4|ACOT9_MOUSE	96.1782	6.61	6.61	3	138610	3	3		50560.5	Acyl-coenzyme A thioesterase 9, mitochondrial OS=Mus musculus OX=10090 GN=Acot9 PE=1 SV=1
1358	TRUE	Q9QZ06|TOLIP_MOUSE	96.1406	5.11	5.11	1	44736.6	1	1		30344.8	Toll-interacting protein OS=Mus musculus OX=10090 GN=Tollip PE=1 SV=1
1353	TRUE	Q9DBG5|PLIN3_MOUSE	96.128	4.12	4.12	1	104598	1	1		47262.2	Perilipin-3 OS=Mus musculus OX=10090 GN=Plin3 PE=1 SV=1
1076	TRUE	Q8BH64|EHD2_MOUSE	95.9445	2.21	2.21	1	6195.54	1	1		61174.5	EH domain-containing protein 2 OS=Mus musculus OX=10090 GN=Ehd2 PE=1 SV=1
1433	TRUE	Q99LH1|NOG2_MOUSE	95.144	1.1	1.1	1	34040.1	1	1		83345.5	Nucleolar GTP-binding protein 2 OS=Mus musculus OX=10090 GN=Gnl2 PE=1 SV=2
757	TRUE	Q8CG48|SMC2_MOUSE	95.1427	1.76	1.76	2	96543.7	2	3		134239	Structural maintenance of chromosomes protein 2 OS=Mus musculus OX=10090 GN=Smc2 PE=1 SV=2
1108	TRUE	Q8BG30|NELFA_MOUSE	94.9997	2.83	2.83	1	16443.3	1	1		57585.1	Negative elongation factor A OS=Mus musculus OX=10090 GN=Nelfa PE=1 SV=1
1079	TRUE	Q9JKV1|ADRM1_MOUSE	94.9664	3.69	3.69	1	76977.1	1	1	Acetylation (Protein N-term)	42060.1	Proteasomal ubiquitin receptor ADRM1 OS=Mus musculus OX=10090 GN=Adrm1 PE=1 SV=2
167	FALSE	P05063|ALDOC_MOUSE	94.8409	1.93	1.93	1	291638	1	1		39394.9	Fructose-bisphosphate aldolase C OS=Mus musculus OX=10090 GN=Aldoc PE=1 SV=4
167	FALSE	Q91Y97|ALDOB_MOUSE	94.8409	1.92	1.92	1	291638	1	1		39507	Fructose-bisphosphate aldolase B OS=Mus musculus OX=10090 GN=Aldob PE=1 SV=3
1229	TRUE	Q9D0D3|PAPD1_MOUSE	94.7453	2.05	2.05	1	46763.2	1	1		65229.4	Poly(A) RNA polymerase, mitochondrial OS=Mus musculus OX=10090 GN=Mtpap PE=1 SV=1
1305	TRUE	P57746|VATD_MOUSE	94.7453	6.48	6.48	1	38838.3	1	1		28369	V-type proton ATPase subunit D OS=Mus musculus OX=10090 GN=Atp6v1d PE=1 SV=1
1098	TRUE	P05202|AATM_MOUSE	94.7438	3.26	3.26	1	93825	1	1		47411.4	Aspartate aminotransferase, mitochondrial OS=Mus musculus OX=10090 GN=Got2 PE=1 SV=1
1296	TRUE	Q8C0I1|ADAS_MOUSE	94.7349	1.86	1.86	1	61489.9	1	1	Oxidation (M)	71683.5	Alkyldihydroxyacetonephosphate synthase, peroxisomal OS=Mus musculus OX=10090 GN=Agps PE=1 SV=1
1049	TRUE	P09541|MYL4_MOUSE	94.1895	6.74	6.74	1	46018.4	1	1		21159	Myosin light chain 4 OS=Mus musculus OX=10090 GN=Myl4 PE=1 SV=3
697	TRUE	Q9EQF6|DPYL5_MOUSE	94.084	4.79	4.79	2	147167	2	2	Oxidation (M)	61516.4	Dihydropyrimidinase-related protein 5 OS=Mus musculus OX=10090 GN=Dpysl5 PE=1 SV=1
1217	TRUE	Q6PAV2|HERC4_MOUSE	94.026	1.14	1.14	1	34833.2	1	1		118412	Probable E3 ubiquitin-protein ligase HERC4 OS=Mus musculus OX=10090 GN=Herc4 PE=1 SV=2
1264	TRUE	Q9ESX5|DKC1_MOUSE	93.881	2.55	2.55	1	84483.3	1	1		57401.6	H/ACA ribonucleoprotein complex subunit DKC1 OS=Mus musculus OX=10090 GN=Dkc1 PE=1 SV=4
928	TRUE	Q61171|PRDX2_MOUSE	93.696	5.56	5.56	1	951666	1	2	Deamidation (NQ)	21778.7	Peroxiredoxin-2 OS=Mus musculus OX=10090 GN=Prdx2 PE=1 SV=3
57	FALSE	Q66JZ4|TCAIM_MOUSE	93.6221	1.2	1.2	1	616333	1	2		57401.8	T-cell activation inhibitor, mitochondrial OS=Mus musculus OX=10090 GN=TCAIM PE=1 SV=1
582	FALSE	Q9D6P8|CALL3_MOUSE	93.0508	8.72	8.72	1	285904	1	1	Acetylation (Protein N-term)	16701.4	Calmodulin-like protein 3 OS=Mus musculus OX=10090 GN=Calml3 PE=2 SV=1
1055	TRUE	Q99NH0|ANR17_MOUSE	93.0201	0.46	0.46	1	36291.8	1	1		274213	Ankyrin repeat domain-containing protein 17 OS=Mus musculus OX=10090 GN=Ankrd17 PE=1 SV=2
1187	TRUE	Q9CQ62|DECR_MOUSE	92.9039	2.99	2.99	1	30197.4	1	1		36213.8	2,4-dienoyl-CoA reductase [(3E)-enoyl-CoA-producing], mitochondrial OS=Mus musculus OX=10090 GN=Decr1 PE=1 SV=1
1412	TRUE	P47791|GSHR_MOUSE	92.7768	2.4	2.4	1	36828.5	1	1		53662.7	Glutathione reductase, mitochondrial OS=Mus musculus OX=10090 GN=Gsr PE=1 SV=3
1287	TRUE	G5E8K5|ANK3_MOUSE	92.7444	0.66	0.66	1	25222.6	1	1		214062	Ankyrin-3 OS=Mus musculus OX=10090 GN=Ank3 PE=1 SV=1
183	FALSE	Q571B6|WHAMM_MOUSE	92.6226	1.01	1.01	1	330043	1	1		88996.9	WASP homolog-associated protein with actin, membranes and microtubules OS=Mus musculus OX=10090 GN=Whamm PE=1 SV=2
1192	TRUE	Q9CYA6|ZCHC8_MOUSE	92.5105	1.83	1.83	1	52602.9	1	1		78025.8	Zinc finger CCHC domain-containing protein 8 OS=Mus musculus OX=10090 GN=Zcchc8 PE=1 SV=3
277	FALSE	P35922|FMR1_MOUSE	92.4413	1.3	1.3	1	166780	1	1		68989.1	Fragile X messenger ribonucleoprotein 1 OS=Mus musculus OX=10090 GN=Fmr1 PE=1 SV=1
277	FALSE	Q9WVR4|FXR2_MOUSE	92.4413	1.19	1.19	1	166780	1	1		73742.7	RNA-binding protein FXR2 OS=Mus musculus OX=10090 GN=Fxr2 PE=1 SV=1
1248	TRUE	Q9Z1T1|AP3B1_MOUSE	92.3794	1	1	1	113025	1	1		122740	AP-3 complex subunit beta-1 OS=Mus musculus OX=10090 GN=Ap3b1 PE=1 SV=2
529	FALSE	Q8BLR2|CPNE4_MOUSE	92.3736	1.62	1.62	1	132108	1	1		62408.1	Copine-4 OS=Mus musculus OX=10090 GN=Cpne4 PE=1 SV=1
529	FALSE	Q1RLL3|CPNE9_MOUSE	92.3736	1.63	1.63	1	132108	1	1		61852.1	Copine-9 OS=Mus musculus OX=10090 GN=Cpne9 PE=1 SV=1
529	FALSE	Q0VE82|CPNE7_MOUSE	92.3736	1.62	1.62	1	132108	1	1		61891.1	Copine-7 OS=Mus musculus OX=10090 GN=Cpne7 PE=1 SV=1
529	FALSE	Q8JZW4|CPNE5_MOUSE	92.3736	1.52	1.52	1	132108	1	1		65592.3	Copine-5 OS=Mus musculus OX=10090 GN=Cpne5 PE=1 SV=1
529	FALSE	Q9Z140|CPNE6_MOUSE	92.3736	1.62	1.62	1	132108	1	1		61780.9	Copine-6 OS=Mus musculus OX=10090 GN=Cpne6 PE=1 SV=1
529	FALSE	P59108|CPNE2_MOUSE	92.3736	1.64	1.64	1	132108	1	1		61035.7	Copine-2 OS=Mus musculus OX=10090 GN=Cpne2 PE=1 SV=1
529	FALSE	Q9DC53|CPNE8_MOUSE	92.3736	1.56	1.56	1	132108	1	1		64667.4	Copine-8 OS=Mus musculus OX=10090 GN=Cpne8 PE=2 SV=3
1331	TRUE	Q9D0D5|T2EA_MOUSE	92.2043	3.41	3.41	1	90955.7	1	1	Acetylation (Protein N-term)	49593.4	General transcription factor IIE subunit 1 OS=Mus musculus OX=10090 GN=Gtf2e1 PE=1 SV=1
1431	TRUE	Q02614|S30BP_MOUSE	92.1609	3.9	3.9	1	19553.8	1	1		33832.4	SAP30-binding protein OS=Mus musculus OX=10090 GN=Sap30bp PE=1 SV=2
1406	TRUE	Q9D379|HYEP_MOUSE	91.9232	1.98	1.98	1	221858	1	1		52576.5	Epoxide hydrolase 1 OS=Mus musculus OX=10090 GN=Ephx1 PE=1 SV=2
975	TRUE	P17751|TPIS_MOUSE	91.8293	11.24	11.24	2	233119	2	3	Carbamidomethylation	26712.6	Triosephosphate isomerase OS=Mus musculus OX=10090 GN=Tpi1 PE=1 SV=5
1335	TRUE	P42581|HMX3_MOUSE	91.8114	4.49	4.49	1	166000	1	1		37858.6	Homeobox protein HMX3 OS=Mus musculus OX=10090 GN=Hmx3 PE=1 SV=3
1114	TRUE	Q6NSQ7|LTV1_MOUSE	91.674	2.13	2.13	1	74158.4	1	1		54023.1	Protein LTV1 homolog OS=Mus musculus OX=10090 GN=Ltv1 PE=1 SV=2
816	TRUE	P47968|RPIA_MOUSE	91.6077	11.55	11.55	2	51621.4	2	2	Oxidation (M)	32450.9	Ribose-5-phosphate isomerase OS=Mus musculus OX=10090 GN=Rpia PE=1 SV=2
1242	TRUE	O08992|SDCB1_MOUSE	91.6066	4.35	4.35	1	113293	1	1	Acetylation (Protein N-term)	32379.4	Syntenin-1 OS=Mus musculus OX=10090 GN=Sdcbp PE=1 SV=1
1184	TRUE	Q9CRT8|XPOT_MOUSE	91.552	0.93	0.93	1	49487.3	1	1		109734	Exportin-T OS=Mus musculus OX=10090 GN=Xpot PE=1 SV=3
938	TRUE	Q8CBD1|NRIP1_MOUSE	91.499	1.12	1.12	2	256773	1	2		126337	Nuclear receptor-interacting protein 1 OS=Mus musculus OX=10090 GN=Nrip1 PE=1 SV=1
1386	TRUE	O54946|DNJB6_MOUSE	91.2803	4.93	4.93	1	7175.5	1	1		39807.3	DnaJ homolog subfamily B member 6 OS=Mus musculus OX=10090 GN=Dnajb6 PE=1 SV=4
1339	TRUE	S4R1M9|OSB10_MOUSE	91.2265	1.31	1.31	1		1	1		83855.8	Oxysterol-binding protein-related protein 10 OS=Mus musculus OX=10090 GN=Osbpl10 PE=1 SV=1
1339	TRUE	Q8CI95|OSB11_MOUSE	91.2265	1.33	1.33	1		1	1		83629.4	Oxysterol-binding protein-related protein 11 OS=Mus musculus OX=10090 GN=Osbpl11 PE=1 SV=2
1077	TRUE	P97372|PSME2_MOUSE	91.0809	5.02	5.02	1	60026.7	1	1		27057.3	Proteasome activator complex subunit 2 OS=Mus musculus OX=10090 GN=Psme2 PE=1 SV=4
1369	TRUE	Q8BNE1|TCAF1_MOUSE	90.8804	1.08	1.08	1		1	1		102735	TRPM8 channel-associated factor 1 OS=Mus musculus OX=10090 GN=Tcaf1 PE=2 SV=1
1025	TRUE	P62911|RL32_MOUSE	90.7586	7.41	7.41	1	106563	1	1		15859.8	60S ribosomal protein L32 OS=Mus musculus OX=10090 GN=Rpl32 PE=1 SV=2
1025	TRUE	P17932|RL32P_MOUSE	90.7586	7.41	7.41	1	106563	1	1		16010.8	Putative 60S ribosomal protein L32' OS=Mus musculus OX=10090 GN=Rpl32-ps PE=5 SV=2
1259	TRUE	Q9JJ28|FLII_MOUSE	90.6226	0.79	0.79	1	23994.2	1	1		144803	Protein flightless-1 homolog OS=Mus musculus OX=10090 GN=Flii PE=1 SV=1
1458	TRUE	Q91VH2|SNX9_MOUSE	90.565	2.18	2.18	1	47569.2	1	1		66545.7	Sorting nexin-9 OS=Mus musculus OX=10090 GN=Snx9 PE=1 SV=1
517	FALSE	Q7TMY7|IPO8_MOUSE	90.4634	0.99	0.99	1	96107.8	1	1	Carbamidomethylation	117078	Importin-8 OS=Mus musculus OX=10090 GN=Ipo8 PE=1 SV=3
1344	TRUE	Q8CI11|GNL3_MOUSE	90.2127	2.04	2.04	1	108443	1	1		60786.5	Guanine nucleotide-binding protein-like 3 OS=Mus musculus OX=10090 GN=Gnl3 PE=1 SV=2
1387	TRUE	Q91YM4|FAKD4_MOUSE	89.98	1.75	1.75	1	48592	1	1		71513.4	FAST kinase domain-containing protein 4 OS=Mus musculus OX=10090 GN=Tbrg4 PE=1 SV=1
922	TRUE	Q9Z1D1|EIF3G_MOUSE	89.4374	5	5	2	167074	2	2		35638	Eukaryotic translation initiation factor 3 subunit G OS=Mus musculus OX=10090 GN=Eif3g PE=1 SV=2
733	TRUE	Q8BMD8|SCMC1_MOUSE	89.1168	3.58	3.58	2	112773	2	2	Oxidation (M)	52902	Calcium-binding mitochondrial carrier protein SCaMC-1 OS=Mus musculus OX=10090 GN=Slc25a24 PE=1 SV=1
1285	TRUE	Q9Z2Z6|MCAT_MOUSE	88.7504	2.99	2.99	1	79073.2	1	1		33026.7	Mitochondrial carnitine/acylcarnitine carrier protein OS=Mus musculus OX=10090 GN=Slc25a20 PE=1 SV=1
777	FALSE	P47753|CAZA1_MOUSE	88.7349	3.5	3.5	1	102324	1	1		32939.8	F-actin-capping protein subunit alpha-1 OS=Mus musculus OX=10090 GN=Capza1 PE=1 SV=4
776	TRUE	Q6NZN0|RBM26_MOUSE	88.6613	2.08	2.08	2	33859.4	1	2		114143	RNA-binding protein 26 OS=Mus musculus OX=10090 GN=Rbm26 PE=1 SV=2
1408	TRUE	Q9JMB0|GKAP1_MOUSE	88.589	3.83	3.83	1	78570.7	1	1	Acetylation (Protein N-term)	41762.7	G kinase-anchoring protein 1 OS=Mus musculus OX=10090 GN=Gkap1 PE=1 SV=1
855	FALSE	Q5SF07|IF2B2_MOUSE	88.3969	2.2	2.2	1	92732.2	1	1	Oxidation (M)	65583.8	Insulin-like growth factor 2 mRNA-binding protein 2 OS=Mus musculus OX=10090 GN=Igf2bp2 PE=1 SV=1
1053	TRUE	Q99M31|HSP7E_MOUSE	88.3707	2.75	2.75	1	36722.3	1	1		54650.2	Heat shock 70 kDa protein 14 OS=Mus musculus OX=10090 GN=Hspa14 PE=1 SV=2
1016	TRUE	P97315|CSRP1_MOUSE	88.2794	7.77	7.77	1	251388	1	1		20583.4	Cysteine and glycine-rich protein 1 OS=Mus musculus OX=10090 GN=Csrp1 PE=1 SV=3
934	TRUE	Q9CY50|SSRA_MOUSE	88.2712	6.64	6.64	2	241667	2	2		32065	Translocon-associated protein subunit alpha OS=Mus musculus OX=10090 GN=Ssr1 PE=1 SV=1
495	TRUE	P68433|H31_MOUSE	88.2598	19.12	19.12	4	1.91734e+06	4	5	Oxidation (M)	15404.1	Histone H3.1 OS=Mus musculus OX=10090 GN=H3c11 PE=1 SV=2
495	TRUE	P84244|H33_MOUSE	88.2598	19.12	19.12	4	1.91734e+06	4	5	Oxidation (M)	15327.9	Histone H3.3 OS=Mus musculus OX=10090 GN=H3-3b PE=1 SV=2
495	TRUE	P84228|H32_MOUSE	88.2598	19.12	19.12	4	1.91734e+06	4	5	Oxidation (M)	15388	Histone H3.2 OS=Mus musculus OX=10090 GN=H3c15 PE=1 SV=2
495	TRUE	P02301|H3C_MOUSE	88.2598	19.12	19.12	4	1.91734e+06	4	5	Oxidation (M)	15314.9	Histone H3.3C OS=Mus musculus OX=10090 GN=H3-5 PE=3 SV=3
1298	TRUE	Q80X73|PELO_MOUSE	87.9378	2.86	2.86	1	37257.1	1	1		43349.1	Protein pelota homolog OS=Mus musculus OX=10090 GN=Pelo PE=1 SV=3
1361	TRUE	P60670|NPL4_MOUSE	87.8547	2.3	2.3	1	85726.5	1	1		68017.2	Nuclear protein localization protein 4 homolog OS=Mus musculus OX=10090 GN=Nploc4 PE=1 SV=3
737	FALSE	Q8C650|SEP10_MOUSE	87.8424	1.99	1.99	1	350271	1	2		52422.1	Septin-10 OS=Mus musculus OX=10090 GN=Septin10 PE=1 SV=1
737	FALSE	Q8CHH9|SEPT8_MOUSE	87.8424	2.1	2.1	1	350271	1	2		49812.4	Septin-8 OS=Mus musculus OX=10090 GN=Septin8 PE=1 SV=4
737	FALSE	Q8C1B7|SEP11_MOUSE	87.8424	2.09	2.09	1	350271	1	2		49694.6	Septin-11 OS=Mus musculus OX=10090 GN=Septin11 PE=1 SV=4
737	FALSE	Q9DA97|SEP14_MOUSE	87.8424	2.09	2.09	1	350271	1	2		49810.7	Septin-14 OS=Mus musculus OX=10090 GN=Septin14 PE=1 SV=3
1456	TRUE	Q8R0Y6|AL1L1_MOUSE	87.7883	1.66	1.66	1	18217.6	1	1		98709.2	Cytosolic 10-formyltetrahydrofolate dehydrogenase OS=Mus musculus OX=10090 GN=Aldh1l1 PE=1 SV=1
1071	TRUE	P84089|ERH_MOUSE	87.4621	15.38	15.38	1	468379	1	2	Acetylation (Protein N-term)	12258.9	Enhancer of rudimentary homolog OS=Mus musculus OX=10090 GN=Erh PE=1 SV=1
749	TRUE	Q3UQ44|IQGA2_MOUSE	87.251	0.89	0.89	2	23401.9	2	2		180528	Ras GTPase-activating-like protein IQGAP2 OS=Mus musculus OX=10090 GN=Iqgap2 PE=1 SV=2
1038	TRUE	Q99LC8|EI2BA_MOUSE	87.0594	4.59	4.59	1	70959.7	1	2		33816.3	Translation initiation factor eIF-2B subunit alpha OS=Mus musculus OX=10090 GN=Eif2b1 PE=1 SV=1
1107	TRUE	Q8BVE3|VATH_MOUSE	86.9603	3.11	3.11	1	27826	1	1		55855	V-type proton ATPase subunit H OS=Mus musculus OX=10090 GN=Atp6v1h PE=1 SV=1
704	TRUE	Q6PHZ2|KCC2D_MOUSE	86.9225	3.81	3.81	2	79414.7	1	3		56369.4	Calcium/calmodulin-dependent protein kinase type II subunit delta OS=Mus musculus OX=10090 GN=Camk2d PE=1 SV=1
704	TRUE	Q923T9|KCC2G_MOUSE	86.9225	3.59	3.59	2	79414.7	1	3		59606.9	Calcium/calmodulin-dependent protein kinase type II subunit gamma OS=Mus musculus OX=10090 GN=Camk2g PE=1 SV=1
704	TRUE	P11798|KCC2A_MOUSE	86.9225	3.97	3.97	2	79414.7	1	3		54114.7	Calcium/calmodulin-dependent protein kinase type II subunit alpha OS=Mus musculus OX=10090 GN=Camk2a PE=1 SV=2
620	FALSE	Q32MW3|ACO10_MOUSE	86.6526	4.1	4.1	2	117528	2	2		50552.4	Acyl-coenzyme A thioesterase 10, mitochondrial OS=Mus musculus OX=10090 GN=Acot10 PE=2 SV=1
511	FALSE	P29387|GBB4_MOUSE	86.5972	2.94	2.94	1		1	1		37379	Guanine nucleotide-binding protein subunit beta-4 OS=Mus musculus OX=10090 GN=Gnb4 PE=1 SV=4
708	TRUE	B2RU80|PTPRB_MOUSE	86.3728	0.65	0.65	2	55588.3	1	3		224495	Receptor-type tyrosine-protein phosphatase beta OS=Mus musculus OX=10090 GN=Ptprb PE=1 SV=1
351	FALSE	Q9DBB4|NAA16_MOUSE	86.0486	1.85	1.85	2		1	2	Oxidation (M)	101284	N-alpha-acetyltransferase 16, NatA auxiliary subunit OS=Mus musculus OX=10090 GN=Naa16 PE=2 SV=1
1371	TRUE	Q60967|PAPS1_MOUSE	85.9888	3.21	3.21	1	41627.5	1	1		70794.1	Bifunctional 3'-phosphoadenosine 5'-phosphosulfate synthase 1 OS=Mus musculus OX=10090 GN=Papss1 PE=1 SV=1
1119	TRUE	P62996|TRA2B_MOUSE	85.8833	5.56	5.56	1	14095.1	1	1		33665.7	Transformer-2 protein homolog beta OS=Mus musculus OX=10090 GN=Tra2b PE=1 SV=1
605	FALSE	P15626|GSTM2_MOUSE	85.6731	4.13	4.13	1	62926.1	1	1		25716.7	Glutathione S-transferase Mu 2 OS=Mus musculus OX=10090 GN=Gstm2 PE=1 SV=2
605	FALSE	Q8R5I6|GSTM4_MOUSE	85.6731	4.13	4.13	1	62926.1	1	1		25519.5	Glutathione S-transferase Mu 4 OS=Mus musculus OX=10090 GN=Gstm4 PE=1 SV=1
605	FALSE	P48774|GSTM5_MOUSE	85.6731	4.02	4.02	1	62926.1	1	1		26634.9	Glutathione S-transferase Mu 5 OS=Mus musculus OX=10090 GN=Gstm5 PE=1 SV=1
605	FALSE	Q80W21|GSTM7_MOUSE	85.6731	4.13	4.13	1	62926.1	1	1		25709.6	Glutathione S-transferase Mu 7 OS=Mus musculus OX=10090 GN=Gstm7 PE=1 SV=1
559	FALSE	Q01102|LYAM3_MOUSE	85.6427	0.91	0.91	1	80282.8	1	1		83098.7	P-selectin OS=Mus musculus OX=10090 GN=Selp PE=1 SV=1
16	FALSE	P42230|STA5A_MOUSE	85.6002	0.76	0.76	1	2.79362e+06	1	2		90831.3	Signal transducer and activator of transcription 5A OS=Mus musculus OX=10090 GN=Stat5a PE=1 SV=1
16	FALSE	P42232|STA5B_MOUSE	85.6002	0.76	0.76	1	2.79362e+06	1	2		90002.1	Signal transducer and activator of transcription 5B OS=Mus musculus OX=10090 GN=Stat5b PE=1 SV=1
1198	TRUE	Q8BM72|HSP13_MOUSE	85.4563	2.12	2.12	1	32895.7	1	1		51709.3	Heat shock 70 kDa protein 13 OS=Mus musculus OX=10090 GN=Hspa13 PE=1 SV=1
1389	TRUE	Q9CWL8|CTBL1_MOUSE	85.2097	1.42	1.42	1	34892.9	1	1		64980.1	Beta-catenin-like protein 1 OS=Mus musculus OX=10090 GN=Ctnnbl1 PE=1 SV=1
53	FALSE	Q9DBH0|WWP2_MOUSE	85.1509	0.69	0.69	1	184679	1	1		98760.7	NEDD4-like E3 ubiquitin-protein ligase WWP2 OS=Mus musculus OX=10090 GN=Wwp2 PE=1 SV=1
53	FALSE	A2A5Z6|SMUF2_MOUSE	85.1509	0.8	0.8	1	184679	1	1		86174.8	E3 ubiquitin-protein ligase SMURF2 OS=Mus musculus OX=10090 GN=Smurf2 PE=1 SV=1
109	FALSE	Q03311|CHLE_MOUSE	84.8067	1.33	1.33	1	888024	1	1		68462.3	Cholinesterase OS=Mus musculus OX=10090 GN=Bche PE=1 SV=2
525	FALSE	Q99NI3|GT2D2_MOUSE	84.7574	0.96	0.96	1	12390.7	1	1		104578	General transcription factor II-I repeat domain-containing protein 2 OS=Mus musculus OX=10090 GN=Gtf2ird2 PE=2 SV=1
622	FALSE	Q9QY15|DDX25_MOUSE	84.5598	2.27	2.27	1	62649.3	1	1	Oxidation (M)	54876.2	ATP-dependent RNA helicase DDX25 OS=Mus musculus OX=10090 GN=Ddx25 PE=1 SV=2
146	FALSE	Q6NS59|F135A_MOUSE	84.5004	0.46	0.46	1	27678.2	1	1		166857	Protein FAM135A OS=Mus musculus OX=10090 GN=Fam135a PE=1 SV=2
146	FALSE	Q9CQG2|MET16_MOUSE	84.5004	1.27	1.27	1	27678.2	1	1		62340.5	RNA N6-adenosine-methyltransferase METTL16 OS=Mus musculus OX=10090 GN=Mettl16 PE=1 SV=1
1315	TRUE	Q6WVG3|KCD12_MOUSE	83.7563	3.67	3.67	1	36673.2	1	1		35892	BTB/POZ domain-containing protein KCTD12 OS=Mus musculus OX=10090 GN=Kctd12 PE=1 SV=1
14	FALSE	Q921F2|TADBP_MOUSE	83.4973	1.45	1.45	1	311259	1	2		44547.7	TAR DNA-binding protein 43 OS=Mus musculus OX=10090 GN=Tardbp PE=1 SV=1
1017	TRUE	P19157|GSTP1_MOUSE	83.4087	5.24	5.24	1	29881.2	1	1		23609.2	Glutathione S-transferase P 1 OS=Mus musculus OX=10090 GN=Gstp1 PE=1 SV=2
953	TRUE	Q03172|ZEP1_MOUSE	83.267	0.48	0.48	2	3.64642e+06	2	3		288344	Zinc finger protein 40 OS=Mus musculus OX=10090 GN=Hivep1 PE=1 SV=1
1009	TRUE	P62264|RS14_MOUSE	83.0924	7.28	7.28	1	57769.6	1	1		16272.7	40S ribosomal protein S14 OS=Mus musculus OX=10090 GN=Rps14 PE=1 SV=3
490	TRUE	O88738|BIRC6_MOUSE	82.906	0.37	0.37	3	78297	1	6	Deamidation (NQ)	532170	Baculoviral IAP repeat-containing protein 6 OS=Mus musculus OX=10090 GN=Birc6 PE=1 SV=2
1347	TRUE	Q9JK23|PSMG1_MOUSE	82.4716	3.46	3.46	1	358359	1	1	Acetylation (Protein N-term)	33104.2	Proteasome assembly chaperone 1 OS=Mus musculus OX=10090 GN=Psmg1 PE=1 SV=1
52	FALSE	Q9DCM2|GSTK1_MOUSE	82.4116	2.65	2.65	1	1615894	1	10		25704.1	Glutathione S-transferase kappa 1 OS=Mus musculus OX=10090 GN=Gstk1 PE=1 SV=3
52	FALSE	Q62468|VILI_MOUSE	82.4116	0.73	0.73	1	1615894	1	10		92775.1	Villin-1 OS=Mus musculus OX=10090 GN=Vil1 PE=1 SV=3
52	FALSE	P19070|CR2_MOUSE	82.4116	0.59	0.59	1	1615894	1	10		112995	Complement receptor type 2 OS=Mus musculus OX=10090 GN=Cr2 PE=1 SV=1
13	FALSE	Q9D5S7|LRGUK_MOUSE	82.3889	0.85	0.85	2	236305	1	2		93189.8	Leucine-rich repeat and guanylate kinase domain-containing protein OS=Mus musculus OX=10090 GN=Lrguk PE=1 SV=1
1233	TRUE	Q8VCN5|CGL_MOUSE	82.3641	2.76	2.76	1	167984	1	1	Deamidation (NQ)	43567.2	Cystathionine gamma-lyase OS=Mus musculus OX=10090 GN=Cth PE=1 SV=1
634	TRUE	Q8C170|MYO9A_MOUSE	82.3215	0.75	0.75	3	19236.8	1	3		292119	Unconventional myosin-IXa OS=Mus musculus OX=10090 GN=Myo9a PE=1 SV=2
1279	TRUE	Q8CB77|ELOA1_MOUSE	82.284	1.42	1.42	1	52013.8	1	1	Acetylation (Protein N-term)	87161.4	Elongin-A OS=Mus musculus OX=10090 GN=Eloa PE=1 SV=3
1133	TRUE	Q9D2M8|UB2V2_MOUSE	82.1701	6.9	6.9	1	71536.1	1	1	Acetylation (Protein N-term)	16366.7	Ubiquitin-conjugating enzyme E2 variant 2 OS=Mus musculus OX=10090 GN=Ube2v2 PE=1 SV=4
1328	TRUE	P25976|UBF1_MOUSE	82.0133	1.7	1.7	1	12602.5	1	1		89509	Nucleolar transcription factor 1 OS=Mus musculus OX=10090 GN=Ubtf PE=1 SV=1
1451	TRUE	Q8BKG3|PTK7_MOUSE	81.7819	1.13	1.13	1	34578.4	1	1		117532	Inactive tyrosine-protein kinase 7 OS=Mus musculus OX=10090 GN=Ptk7 PE=1 SV=1
1228	TRUE	Q91WS4|BHMT2_MOUSE	81.7194	2.75	2.75	1	264352	1	1		39871.6	S-methylmethionine--homocysteine S-methyltransferase BHMT2 OS=Mus musculus OX=10090 GN=Bhmt2 PE=1 SV=2
1228	TRUE	O35490|BHMT1_MOUSE	81.7194	2.46	2.46	1	264352	1	1		45020.5	Betaine--homocysteine S-methyltransferase 1 OS=Mus musculus OX=10090 GN=Bhmt PE=1 SV=1
1117	TRUE	P51880|FABP7_MOUSE	81.5537	6.82	6.82	1	62455.6	1	1	Acetylation (Protein N-term); Carbamidomethylation	14893	Fatty acid-binding protein, brain OS=Mus musculus OX=10090 GN=Fabp7 PE=1 SV=2
1421	TRUE	O55023|IMPA1_MOUSE	81.4904	3.97	3.97	1	75842.1	1	1		30436.2	Inositol monophosphatase 1 OS=Mus musculus OX=10090 GN=Impa1 PE=1 SV=1
1022	TRUE	Q9WTR5|CAD13_MOUSE	81.3947	1.96	1.96	1	8351.7	1	1		78185.6	Cadherin-13 OS=Mus musculus OX=10090 GN=Cdh13 PE=1 SV=2
1291	TRUE	Q9CT10|RANB3_MOUSE	81.3511	2.44	2.44	1	56550.2	1	1		52572.7	Ran-binding protein 3 OS=Mus musculus OX=10090 GN=Ranbp3 PE=1 SV=2
1103	TRUE	Q80XU3|NUCKS_MOUSE	80.9609	4.7	4.7	1	100692	1	2		26313.3	Nuclear ubiquitous casein and cyclin-dependent kinase substrate 1 OS=Mus musculus OX=10090 GN=Nucks1 PE=1 SV=1
825	TRUE	Q9R0P3|ESTD_MOUSE	80.7704	2.48	2.48	2	793043	2	2		31319.6	S-formylglutathione hydrolase OS=Mus musculus OX=10090 GN=Esd PE=1 SV=1
431	FALSE	Q9D9R0|RN125_MOUSE	80.5394	3.43	3.43	1	85762.6	1	1		26362	E3 ubiquitin-protein ligase RNF125 OS=Mus musculus OX=10090 GN=Rnf125 PE=2 SV=3
764	TRUE	Q8R016|BLMH_MOUSE	80.4844	4.84	4.84	2	35411.3	2	2		52511.1	Bleomycin hydrolase OS=Mus musculus OX=10090 GN=Blmh PE=1 SV=1
130	FALSE	Q80SW1|SAHH2_MOUSE	80.3866	1.7	1.7	1		1	1		58951.4	S-adenosylhomocysteine hydrolase-like protein 1 OS=Mus musculus OX=10090 GN=Ahcyl1 PE=1 SV=1
130	FALSE	Q68FL4|SAHH3_MOUSE	80.3866	1.47	1.47	1		1	1		66899.4	Putative adenosylhomocysteinase 3 OS=Mus musculus OX=10090 GN=Ahcyl2 PE=1 SV=1
512	FALSE	O09106|HDAC1_MOUSE	80.3351	2.9	2.9	2	165296	2	2	Oxidation (M)	55074.9	Histone deacetylase 1 OS=Mus musculus OX=10090 GN=Hdac1 PE=1 SV=1
612	TRUE	P97412|LYST_MOUSE	80.1914	0.48	0.48	3	180755	2	3		425287	Lysosomal-trafficking regulator OS=Mus musculus OX=10090 GN=Lyst PE=1 SV=1
1084	TRUE	Q569Z6|TR150_MOUSE	80.0579	0.95	0.95	1	60047.9	1	1		108178	Thyroid hormone receptor-associated protein 3 OS=Mus musculus OX=10090 GN=Thrap3 PE=1 SV=1
1134	TRUE	Q9WUV0|ORC5_MOUSE	79.9007	2.07	2.07	1	7437.36	1	1		50217.1	Origin recognition complex subunit 5 OS=Mus musculus OX=10090 GN=Orc5 PE=2 SV=1
68	FALSE	Q8BIG7|CMTD1_MOUSE	79.8361	2.67	2.67	1	122306	1	1		28960.8	Catechol O-methyltransferase domain-containing protein 1 OS=Mus musculus OX=10090 GN=Comtd1 PE=1 SV=1
781	TRUE	Q8C6G8|WDR26_MOUSE	79.5006	3.12	3.12	2	109528	2	2		70543.4	WD repeat-containing protein 26 OS=Mus musculus OX=10090 GN=Wdr26 PE=1 SV=3
184	FALSE	Q9CWV1|MCM8_MOUSE	79.0051	0.84	0.84	1	455346	1	1		92371.1	DNA helicase MCM8 OS=Mus musculus OX=10090 GN=Mcm8 PE=1 SV=3
199	FALSE	Q64321|ZBT7B_MOUSE	78.934	1.29	1.29	1	134148	1	1		58918	Zinc finger and BTB domain-containing protein 7B OS=Mus musculus OX=10090 GN=Zbtb7b PE=1 SV=2
199	FALSE	O88307|SORL_MOUSE	78.934	0.32	0.32	1	134148	1	1		247086	Sortilin-related receptor OS=Mus musculus OX=10090 GN=Sorl1 PE=1 SV=3
1092	TRUE	Q8BHN1|TXLNG_MOUSE	78.7432	1.72	1.72	1	37942.6	1	1		60308.5	Gamma-taxilin OS=Mus musculus OX=10090 GN=Txlng PE=1 SV=1
1086	TRUE	Q9QZM0|UBQL2_MOUSE	78.6551	2.66	2.66	1	62123.1	1	1		67351	Ubiquilin-2 OS=Mus musculus OX=10090 GN=Ubqln2 PE=1 SV=2
1086	TRUE	Q8R317|UBQL1_MOUSE	78.6551	2.92	2.92	1	62123.1	1	1		61976.4	Ubiquilin-1 OS=Mus musculus OX=10090 GN=Ubqln1 PE=1 SV=1
1000	TRUE	Q61792|LASP1_MOUSE	78.387	4.94	4.94	1	88423.5	1	1		29994.4	LIM and SH3 domain protein 1 OS=Mus musculus OX=10090 GN=Lasp1 PE=1 SV=1
1269	TRUE	P97300|NPTN_MOUSE	78.378	2.52	2.52	1	18641.9	1	1		44373.1	Neuroplastin OS=Mus musculus OX=10090 GN=Nptn PE=1 SV=3
550	TRUE	Q9WV92|E41L3_MOUSE	78.1714	3.88	3.88	4	27845.9	1	4	Oxidation (M)	103338	Band 4.1-like protein 3 OS=Mus musculus OX=10090 GN=Epb41l3 PE=1 SV=1
920	TRUE	Q70FJ1|AKAP9_MOUSE	77.6455	0.32	0.32	2	28092.7	1	2		436233	A-kinase anchor protein 9 OS=Mus musculus OX=10090 GN=Akap9 PE=1 SV=2
170	FALSE	Q9CYT6|CAP2_MOUSE	76.9689	1.68	1.68	1	397036	1	2		52862.1	Adenylyl cyclase-associated protein 2 OS=Mus musculus OX=10090 GN=Cap2 PE=1 SV=1
544	FALSE	P97441|ZNT3_MOUSE	76.9536	1.55	1.55	1	56893.9	1	1		41824.1	Probable proton-coupled zinc antiporter SLC30A3 OS=Mus musculus OX=10090 GN=Slc30a3 PE=1 SV=1
1330	TRUE	Q62351|TFR1_MOUSE	76.8801	1.83	1.83	1	80275.4	1	1		85731.4	Transferrin receptor protein 1 OS=Mus musculus OX=10090 GN=Tfrc PE=1 SV=1
862	TRUE	A2AQ19|RTF1_MOUSE	76.6898	2.52	2.52	2	20781.4	1	2		80797.1	RNA polymerase-associated protein RTF1 homolog OS=Mus musculus OX=10090 GN=Rtf1 PE=1 SV=1
1429	TRUE	Q9JK81|MYG1_MOUSE	76.6669	3.16	3.16	1	10767.4	1	1	Oxidation (M)	42722.5	MYG1 exonuclease OS=Mus musculus OX=10090 GN=Myg1 PE=1 SV=1
749	FALSE	Q9JKF1|IQGA1_MOUSE	76.5015	0.48	0.48	1	21803.7	1	1		188742	Ras GTPase-activating-like protein IQGAP1 OS=Mus musculus OX=10090 GN=Iqgap1 PE=1 SV=2
1057	TRUE	P62900|RL31_MOUSE	76.4492	7.2	7.2	1	93317.9	1	1		14462.9	60S ribosomal protein L31 OS=Mus musculus OX=10090 GN=Rpl31 PE=1 SV=1
1105	TRUE	Q9ET47|ESPN_MOUSE	76.3314	1.15	1.15	1	33572	1	1	Acetylation (Protein N-term)	94497.5	Espin OS=Mus musculus OX=10090 GN=Espn PE=1 SV=2
571	TRUE	Q91YW3|DNJC3_MOUSE	76.1237	5.36	5.36	3	197049	3	4	Oxidation (M)	57464	DnaJ homolog subfamily C member 3 OS=Mus musculus OX=10090 GN=Dnajc3 PE=1 SV=1
559	FALSE	Q8R0M8|MOT5_MOUSE	76.0416	1.4	1.4	1	27432.3	1	1		55678.2	Monocarboxylate transporter 5 OS=Mus musculus OX=10090 GN=Slc16a4 PE=2 SV=1
1087	TRUE	Q6PAR5|GAPD1_MOUSE	74.9524	0.69	0.69	1	18895.9	1	3		162402	GTPase-activating protein and VPS9 domain-containing protein 1 OS=Mus musculus OX=10090 GN=Gapvd1 PE=1 SV=2
235	FALSE	Q80VY9|DHX33_MOUSE	74.9087	1	1	1	251913	1	2		78346.7	ATP-dependent RNA helicase DHX33 OS=Mus musculus OX=10090 GN=Dhx33 PE=1 SV=1
1050	TRUE	O35459|ECH1_MOUSE	74.7657	2.14	2.14	1	166347	1	1		36118.5	Delta(3,5)-Delta(2,4)-dienoyl-CoA isomerase, mitochondrial OS=Mus musculus OX=10090 GN=Ech1 PE=1 SV=1
1327	TRUE	Q8VI84|NOC3L_MOUSE	74.5259	1.61	1.61	1	15435.9	1	1		93211.4	Nucleolar complex protein 3 homolog OS=Mus musculus OX=10090 GN=Noc3l PE=2 SV=2
930	TRUE	Q8BI71|EX3L1_MOUSE	74.3221	1.62	1.62	2	53424.2	1	2		81204	Exocyst complex component 3-like protein OS=Mus musculus OX=10090 GN=Exoc3l1 PE=1 SV=1
86	FALSE	Q6NWV3|IF122_MOUSE	74.0619	0.51	0.51	1	820000	1	3		134798	Intraflagellar transport protein 122 homolog OS=Mus musculus OX=10090 GN=Ift122 PE=1 SV=1
86	FALSE	Q9CZR2|NALD2_MOUSE	74.0619	0.81	0.81	1	820000	1	3		82801.1	N-acetylated-alpha-linked acidic dipeptidase 2 OS=Mus musculus OX=10090 GN=Naalad2 PE=1 SV=2
1368	TRUE	Q9JJN4|SCO2A_MOUSE	73.9472	2.31	2.31	1	34343.4	1	1		56472.6	Succinyl-CoA:3-ketoacid coenzyme A transferase 2A, mitochondrial OS=Mus musculus OX=10090 GN=Oxct2a PE=2 SV=2
1368	TRUE	Q9ESL0|SCO2B_MOUSE	73.9472	2.31	2.31	1	34343.4	1	1		56591.8	Succinyl-CoA:3-ketoacid coenzyme A transferase 2B, mitochondrial OS=Mus musculus OX=10090 GN=Oxct2b PE=2 SV=1
1010	TRUE	P28658|ATX10_MOUSE	73.895	1.47	1.47	1	148266	1	1		53706.9	Ataxin-10 OS=Mus musculus OX=10090 GN=Atxn10 PE=1 SV=2
791	TRUE	Q9QY53|NPHP1_MOUSE	73.8413	1.75	1.75	2	376661	1	4		77035.2	Nephrocystin-1 OS=Mus musculus OX=10090 GN=Nphp1 PE=1 SV=1
851	TRUE	P63154|CRNL1_MOUSE	73.775	2.75	2.75	2	22760.8	2	2		83415.7	Crooked neck-like protein 1 OS=Mus musculus OX=10090 GN=Crnkl1 PE=1 SV=1
1139	TRUE	Q99PW4|PRPKB_MOUSE	73.7688	3.69	3.69	1	36477.5	1	1		27393.5	EKC/KEOPS complex subunit Tp53rkb OS=Mus musculus OX=10090 GN=Tp53rkb PE=2 SV=1
1292	TRUE	P83887|TBG1_MOUSE	73.7273	2	2	1	209104	1	1		51100.9	Tubulin gamma-1 chain OS=Mus musculus OX=10090 GN=Tubg1 PE=1 SV=1
1292	TRUE	Q8VCK3|TBG2_MOUSE	73.7273	2	2	1	209104	1	1		51121.8	Tubulin gamma-2 chain OS=Mus musculus OX=10090 GN=Tubg2 PE=1 SV=1
30	FALSE	P58390|KCNN2_MOUSE	73.5978	0.83	0.83	1	1312362	1	1		91604.4	Small conductance calcium-activated potassium channel protein 2 OS=Mus musculus OX=10090 GN=Kcnn2 PE=1 SV=2
83	FALSE	Q8R3F5|FABD_MOUSE	73.511	1.84	1.84	1	87638.7	1	1		41928.2	Malonyl-CoA-acyl carrier protein transacylase, mitochondrial OS=Mus musculus OX=10090 GN=Mcat PE=1 SV=3
1318	TRUE	Q9D7H3|RTCA_MOUSE	73.2105	3.55	3.55	1	13460.8	1	1		39254.4	RNA 3'-terminal phosphate cyclase OS=Mus musculus OX=10090 GN=RtcA PE=1 SV=2
985	TRUE	Q7M6Y3|PICAL_MOUSE	73.0203	3.94	3.94	2	15527.4	1	2		71543.4	Phosphatidylinositol-binding clathrin assembly protein OS=Mus musculus OX=10090 GN=Picalm PE=1 SV=1
1277	TRUE	Q9Z172|SUMO3_MOUSE	72.5875	10.91	10.91	1	56941.9	1	1		12430	Small ubiquitin-related modifier 3 OS=Mus musculus OX=10090 GN=Sumo3 PE=1 SV=1
1277	TRUE	P61957|SUMO2_MOUSE	72.5875	12.63	12.63	1	56941.9	1	1		10871.2	Small ubiquitin-related modifier 2 OS=Mus musculus OX=10090 GN=Sumo2 PE=1 SV=1
128	FALSE	Q80TB7|ZSWM6_MOUSE	72.4868	0.58	0.58	1	19544.2	1	1		133109	Zinc finger SWIM domain-containing protein 6 OS=Mus musculus OX=10090 GN=Zswim6 PE=1 SV=3
128	FALSE	Q80TC6|ZSWM5_MOUSE	72.4868	0.59	0.59	1	19544.2	1	1		130927	Zinc finger SWIM domain-containing protein 5 OS=Mus musculus OX=10090 GN=Zswim5 PE=2 SV=2
12	FALSE	P12961|7B2_MOUSE	72.4161	2.83	2.83	1	162076	1	2		23865.9	Neuroendocrine protein 7B2 OS=Mus musculus OX=10090 GN=Scg5 PE=1 SV=1
12	FALSE	Q3UY96|CFA74_MOUSE	72.4161	0.38	0.38	1	162076	1	2		178928	Cilia- and flagella-associated protein 74 OS=Mus musculus OX=10090 GN=Cfap74 PE=2 SV=3
734	FALSE	Q149F3|ERF3B_MOUSE	72.1739	1.42	1.42	1	41211.4	1	1	Oxidation (M)	69146.8	Eukaryotic peptide chain release factor GTP-binding subunit ERF3B OS=Mus musculus OX=10090 GN=Gspt2 PE=1 SV=1
921	TRUE	Q8R2U2|NEPRO_MOUSE	71.8529	2.13	2.13	2	6485.97	1	3	Carbamidomethylation	63393.8	Nucleolus and neural progenitor protein OS=Mus musculus OX=10090 GN=Nepro PE=2 SV=1
716	TRUE	C8YR32|LOXH1_MOUSE	71.5603	0.73	0.73	2	637415	2	2		235757	Lipoxygenase homology domain-containing protein 1 OS=Mus musculus OX=10090 GN=Loxhd1 PE=2 SV=1
885	TRUE	Q8BI06|CEMIP_MOUSE	71.4309	0.88	0.88	2	43506.7	1	2		153034	Cell migration-inducing and hyaluronan-binding protein OS=Mus musculus OX=10090 GN=Cemip PE=1 SV=4
883	TRUE	A2AM05|CNTLN_MOUSE	71.3734	0.86	0.86	2		1	2		160747	Centlein OS=Mus musculus OX=10090 GN=Cntln PE=1 SV=1
1138	TRUE	A3KGV1|ODFP2_MOUSE	71.0394	1.69	1.69	1	145901	1	1		95541.4	Outer dense fiber protein 2 OS=Mus musculus OX=10090 GN=Odf2 PE=1 SV=1
284	FALSE	Q3UZ57|AXDN1_MOUSE	71.0147	1.65	1.65	1	82075.3	1	1		49806.4	Axonemal dynein light chain domain-containing protein 1 OS=Mus musculus OX=10090 GN=Axdnd1 PE=1 SV=1
811	TRUE	Q5SYL1|KS6R_MOUSE	70.9247	4.32	4.32	2	11959.2	1	2		31681.8	Ribosomal protein S6 kinase-related protein OS=Mus musculus OX=10090 GN=Rskr PE=3 SV=1
761	TRUE	Q6R5P0|TLR11_MOUSE	70.7853	1.3	1.3	2	102730	1	2	Deamidation (NQ)	105873	Toll-like receptor 11 OS=Mus musculus OX=10090 GN=Tlr11 PE=1 SV=1
380	FALSE	P52194|CLGN_MOUSE	70.733	1.31	1.31	1	53703.2	1	1	Oxidation (M)	69431	Calmegin OS=Mus musculus OX=10090 GN=Clgn PE=1 SV=2
1097	TRUE	Q3V1L4|5NTC_MOUSE	70.6259	2.14	2.14	1	18966.8	1	1		64808.6	Cytosolic purine 5'-nucleotidase OS=Mus musculus OX=10090 GN=Nt5c2 PE=1 SV=2
713	TRUE	Q8K297|GT251_MOUSE	70.2915	2.59	2.59	2	96593.9	2	2	Oxidation (M)	71060.5	Procollagen galactosyltransferase 1 OS=Mus musculus OX=10090 GN=Colgalt1 PE=1 SV=2
874	TRUE	O35381|AN32A_MOUSE	70.2065	4.05	4.05	2		1	2		28537.6	Acidic leucine-rich nuclear phosphoprotein 32 family member A OS=Mus musculus OX=10090 GN=Anp32a PE=1 SV=1
33	FALSE	Q6P1D7|SLX4_MOUSE	70.1991	0.38	0.38	1	256319	1	2		172412	Structure-specific endonuclease subunit SLX4 OS=Mus musculus OX=10090 GN=Slx4 PE=1 SV=1
33	FALSE	P97499|TEP1_MOUSE	70.1991	0.23	0.23	1	256319	1	2		291460	Telomerase protein component 1 OS=Mus musculus OX=10090 GN=Tep1 PE=1 SV=1
58	FALSE	P49222|EPB42_MOUSE	70.0953	0.87	0.87	1	77287.7	1	3		76755.7	Protein 4.2 OS=Mus musculus OX=10090 GN=Epb42 PE=1 SV=3
58	FALSE	Q8CHY3|DYM_MOUSE	70.0953	0.9	0.9	1	77287.7	1	3		75848.1	Dymeclin OS=Mus musculus OX=10090 GN=Dym PE=1 SV=1
1136	TRUE	Q01730|RSU1_MOUSE	70.0898	3.25	3.25	1	83667	1	2		31550.3	Ras suppressor protein 1 OS=Mus musculus OX=10090 GN=Rsu1 PE=1 SV=3
782	TRUE	Q920Q4|VPS16_MOUSE	69.9864	1.43	1.43	2	55207.1	1	2		94928.2	Vacuolar protein sorting-associated protein 16 homolog OS=Mus musculus OX=10090 GN=Vps16 PE=1 SV=3
633	TRUE	Q9CQ10|CHMP3_MOUSE	69.6105	12.5	12.5	3	87138.3	3	3	Oxidation (M)	25219.1	Charged multivesicular body protein 3 OS=Mus musculus OX=10090 GN=Chmp3 PE=1 SV=3
1200	TRUE	Q03249|GALT_MOUSE	69.5974	1.58	1.58	1	58608	1	1		43232.2	Galactose-1-phosphate uridylyltransferase OS=Mus musculus OX=10090 GN=Galt PE=1 SV=3
1200	TRUE	Q62311|TAF6_MOUSE	69.5974	0.88	0.88	1	58608	1	1		72673.4	Transcription initiation factor TFIID subunit 6 OS=Mus musculus OX=10090 GN=Taf6 PE=1 SV=1
773	TRUE	Q60902|EP15R_MOUSE	69.5563	1.98	1.98	2	9491490	2	2		99308.7	Epidermal growth factor receptor substrate 15-like 1 OS=Mus musculus OX=10090 GN=Eps15l1 PE=1 SV=3
1332	TRUE	Q08288|LYAR_MOUSE	69.3129	3.61	3.61	1	83032	1	1	Deamidation (NQ)	43735.6	Cell growth-regulating nucleolar protein OS=Mus musculus OX=10090 GN=Lyar PE=1 SV=2
298	FALSE	Q08351|TPOR_MOUSE	69.1518	1.12	1.12	1	116007	1	1		69787.7	Thrombopoietin receptor OS=Mus musculus OX=10090 GN=Mpl PE=2 SV=2
558	FALSE	Q91YH6|VATB1_MOUSE	69.0845	1.95	1.95	1	35508.8	1	2	Oxidation (M)	56790.6	V-type proton ATPase subunit B, kidney isoform OS=Mus musculus OX=10090 GN=Atp6v1b1 PE=1 SV=1
1427	TRUE	P62852|RS25_MOUSE	69.0056	7.2	7.2	1	30719	1	1		13742.1	40S ribosomal protein S25 OS=Mus musculus OX=10090 GN=Rps25 PE=1 SV=1
993	TRUE	P62311|LSM3_MOUSE	68.9896	13.73	13.73	1	28206	1	1		11845.4	U6 snRNA-associated Sm-like protein LSm3 OS=Mus musculus OX=10090 GN=Lsm3 PE=1 SV=2
744	TRUE	Q6NZK5|K1328_MOUSE	68.8306	1.63	1.63	2	72944.4	1	2		69793	Protein hinderin OS=Mus musculus OX=10090 GN=Kiaa1328 PE=1 SV=2
1338	TRUE	Q9CR26|VTA1_MOUSE	68.7915	4.53	4.53	1	16768.2	1	1	Acetylation (Protein N-term)	33913.2	Vacuolar protein sorting-associated protein VTA1 homolog OS=Mus musculus OX=10090 GN=Vta1 PE=1 SV=1
969	TRUE	Q8C0R7|ZMY15_MOUSE	68.7068	1.63	1.63	2	44962.7	1	3		81603.8	Zinc finger MYND domain-containing protein 15 OS=Mus musculus OX=10090 GN=Zmynd15 PE=1 SV=1
1003	TRUE	P62855|RS26_MOUSE	68.5749	6.09	6.09	1	15921.4	1	2		13015.4	40S ribosomal protein S26 OS=Mus musculus OX=10090 GN=Rps26 PE=1 SV=3
1095	TRUE	Q9CWX9|DDX47_MOUSE	68.541	2.86	2.86	1	4436.39	1	1		50638.6	Probable ATP-dependent RNA helicase DDX47 OS=Mus musculus OX=10090 GN=Ddx47 PE=2 SV=2
1337	TRUE	Q8R146|APEH_MOUSE	68.4571	1.23	1.23	1	33641.8	1	1		81580.9	Acylamino-acid-releasing enzyme OS=Mus musculus OX=10090 GN=Apeh PE=1 SV=3
1434	TRUE	Q9R112|SQOR_MOUSE	68.4536	3.11	3.11	1	2159.41	1	1		50282.4	Sulfide:quinone oxidoreductase, mitochondrial OS=Mus musculus OX=10090 GN=Sqor PE=1 SV=3
929	TRUE	P47856|GFPT1_MOUSE	68.4052	2.01	2.01	2	43133.9	1	2		78539.1	Glutamine--fructose-6-phosphate aminotransferase [isomerizing] 1 OS=Mus musculus OX=10090 GN=Gfpt1 PE=1 SV=3
1445	TRUE	O35887|CALU_MOUSE	68.2509	2.22	2.22	1	182396	1	1		37063.7	Calumenin OS=Mus musculus OX=10090 GN=Calu PE=1 SV=1
886	TRUE	Q5SSH7|ZZEF1_MOUSE	68.1257	0.41	0.41	2	59870.9	1	2		328312	Zinc finger ZZ-type and EF-hand domain-containing protein 1 OS=Mus musculus OX=10090 GN=Zzef1 PE=1 SV=2
58	FALSE	Q62053|PE2R2_MOUSE	68.0605	1.66	1.66	1	1.44321e+06	1	2		40478.5	Prostaglandin E2 receptor EP2 subtype OS=Mus musculus OX=10090 GN=Ptger2 PE=2 SV=1
112	FALSE	Q9DBQ7|PACE1_MOUSE	67.8468	0.82	0.82	1	2032030	1	1		81333.2	Protein-associating with the carboxyl-terminal domain of ezrin OS=Mus musculus OX=10090 GN=Scyl3 PE=1 SV=3
12	FALSE	Q9D8M4|RL7L_MOUSE	67.7621	2.44	2.44	1	7184895	1	2		28543.7	60S ribosomal protein L7-like 1 OS=Mus musculus OX=10090 GN=Rpl7l1 PE=1 SV=1
893	TRUE	P61161|ARP2_MOUSE	67.7078	4.57	4.57	2	63494.4	1	2	Oxidation (M)	44760.8	Actin-related protein 2 OS=Mus musculus OX=10090 GN=Actr2 PE=1 SV=1
1333	TRUE	O35350|CAN1_MOUSE	67.544	1.26	1.26	1	70594.7	1	1		82106.3	Calpain-1 catalytic subunit OS=Mus musculus OX=10090 GN=Capn1 PE=1 SV=1
70	FALSE	E9Q9R9|DLG5_MOUSE	67.4957	0.36	0.36	1	529307	1	1		214386	Disks large homolog 5 OS=Mus musculus OX=10090 GN=Dlg5 PE=1 SV=1
1376	TRUE	Q8K0V4|CNOT3_MOUSE	67.4659	1.2	1.2	1	87832.5	1	1		81945.8	CCR4-NOT transcription complex subunit 3 OS=Mus musculus OX=10090 GN=Cnot3 PE=1 SV=1
15	FALSE	P70278|STRA8_MOUSE	67.4371	1.78	1.78	1	248464	1	1	Oxidation (M)	44554.7	Stimulated by retinoic acid gene 8 protein OS=Mus musculus OX=10090 GN=Stra8 PE=1 SV=1
139	FALSE	Q6RUT8|CC154_MOUSE	67.3919	1.05	1.05	1	89447.6	1	1		76127.9	Coiled-coil domain-containing protein 154 OS=Mus musculus OX=10090 GN=Ccdc154 PE=2 SV=3
1123	TRUE	Q9R1C7|PR40A_MOUSE	67.165	1.68	1.68	1	38846.2	1	1		108481	Pre-mRNA-processing factor 40 homolog A OS=Mus musculus OX=10090 GN=Prpf40a PE=1 SV=1
87	FALSE	Q80Y50|CMTA2_MOUSE	66.8987	0.5	0.5	1	101933	1	1		132010	Calmodulin-binding transcription activator 2 OS=Mus musculus OX=10090 GN=Camta2 PE=2 SV=1
87	FALSE	Q7TPD2|F185A_MOUSE	66.8987	1.59	1.59	1	101933	1	1		39992.2	Protein FAM185A OS=Mus musculus OX=10090 GN=Fam185a PE=2 SV=1
87	FALSE	Q66JT0|WEE2_MOUSE	66.8987	1.08	1.08	1	101933	1	1		62342.6	Wee1-like protein kinase 2 OS=Mus musculus OX=10090 GN=Wee2 PE=1 SV=2
87	FALSE	A2A891|CMTA1_MOUSE	66.8987	0.36	0.36	1	101933	1	1		184319	Calmodulin-binding transcription activator 1 OS=Mus musculus OX=10090 GN=Camta1 PE=2 SV=1
87	FALSE	Q99J27|ACATN_MOUSE	66.8987	1.09	1.09	1	101933	1	1		61075.4	Acetyl-coenzyme A transporter 1 OS=Mus musculus OX=10090 GN=Slc33a1 PE=1 SV=1
1352	TRUE	Q61206|PA1B2_MOUSE	66.7948	3.93	3.93	1	72139.3	1	1		25581.3	Platelet-activating factor acetylhydrolase IB subunit alpha2 OS=Mus musculus OX=10090 GN=Pafah1b2 PE=1 SV=2
1268	TRUE	Q9EQ06|DHB11_MOUSE	66.5758	3.69	3.69	1	38315.4	1	1		32880.7	Estradiol 17-beta-dehydrogenase 11 OS=Mus musculus OX=10090 GN=Hsd17b11 PE=1 SV=1
1356	TRUE	Q8CGC6|RBM28_MOUSE	66.5639	1.2	1.2	1	53132.6	1	1	Acetylation (Protein N-term)	84214.1	RNA-binding protein 28 OS=Mus musculus OX=10090 GN=Rbm28 PE=1 SV=4
1323	TRUE	P52825|CPT2_MOUSE	66.4788	1.67	1.67	1	48538.1	1	1		73980.5	Carnitine O-palmitoyltransferase 2, mitochondrial OS=Mus musculus OX=10090 GN=Cpt2 PE=1 SV=2
33	FALSE	A2BFL2|ZY11A_MOUSE	66.4647	1.12	1.12	1	360945	1	1		70404.3	Protein zyg-11 homolog A OS=Mus musculus OX=10090 GN=Zyg11a PE=2 SV=1
515	TRUE	Q8R0W0|EPIPL_MOUSE	66.4484	0.41	0.41	4	12300000	3	4	Deamidation (NQ)	724737	Epiplakin OS=Mus musculus OX=10090 GN=Eppk1 PE=1 SV=2
26	FALSE	Q5EBJ4|ERMIN_MOUSE	66.447	3.2	3.2	1	52537.8	1	1	Oxidation (M)	32147.9	Ermin OS=Mus musculus OX=10090 GN=Ermn PE=1 SV=1
982	TRUE	O08601|MTP_MOUSE	66.4293	1.34	1.34	2	1.2638e+06	1	3		99098.9	Microsomal triglyceride transfer protein large subunit OS=Mus musculus OX=10090 GN=Mttp PE=1 SV=2
657	TRUE	Q60770|STXB3_MOUSE	66.336	4.22	4.22	3	4561.36	1	3		67942.5	Syntaxin-binding protein 3 OS=Mus musculus OX=10090 GN=Stxbp3 PE=1 SV=1
873	TRUE	Q6PH08|ERC2_MOUSE	66.2785	1.88	1.88	2	2917.41	1	2		110639	ERC protein 2 OS=Mus musculus OX=10090 GN=Erc2 PE=1 SV=2
115	FALSE	Q8VCZ2|TM45B_MOUSE	65.632	2.52	2.52	1	98197.3	1	1		32388.1	Transmembrane protein 45B OS=Mus musculus OX=10090 GN=Tmem45b PE=1 SV=1
780	TRUE	Q8CH18|CCAR1_MOUSE	65.4104	1.22	1.22	2	111415	1	2		132060	Cell division cycle and apoptosis regulator protein 1 OS=Mus musculus OX=10090 GN=Ccar1 PE=1 SV=1
1104	TRUE	Q8BU30|SYIC_MOUSE	65.223	0.79	0.79	1	77098	1	1		144271	Isoleucine--tRNA ligase, cytoplasmic OS=Mus musculus OX=10090 GN=Iars1 PE=1 SV=2
204	FALSE	Q99MX0|TKTL1_MOUSE	64.6232	1.01	1.01	1	69667.9	1	1		65244.6	Transketolase-like protein 1 OS=Mus musculus OX=10090 GN=Tktl1 PE=1 SV=2
204	FALSE	Q923Z4|FER3L_MOUSE	64.6232	3.57	3.57	1	69667.9	1	1		19463	Fer3-like protein OS=Mus musculus OX=10090 GN=Ferd3l PE=1 SV=1
204	FALSE	P48985|ATOH1_MOUSE	64.6232	1.71	1.71	1	69667.9	1	1		37854.3	Transcription factor Atoh1 OS=Mus musculus OX=10090 GN=Atoh1 PE=1 SV=1
204	FALSE	Q9D4D4|TKTL2_MOUSE	64.6232	0.96	0.96	1	69667.9	1	1		68447.5	Transketolase-like protein 2 OS=Mus musculus OX=10090 GN=Tktl2 PE=1 SV=1
204	FALSE	Q6P926|SPA24_MOUSE	64.6232	2.93	2.93	1	69667.9	1	1		23769.2	Spermatogenesis-associated protein 24 OS=Mus musculus OX=10090 GN=Spata24 PE=1 SV=1
132	FALSE	Q9D9I4|TBC20_MOUSE	64.5741	1.49	1.49	1	199693	1	1		45825	TBC1 domain family member 20 OS=Mus musculus OX=10090 GN=Tbc1d20 PE=1 SV=1
132	FALSE	Q64096|MCF2L_MOUSE	64.5741	0.52	0.52	1	199693	1	1		129113	Guanine nucleotide exchange factor DBS OS=Mus musculus OX=10090 GN=Mcf2l PE=1 SV=2
938	FALSE	Q8K4D3|S36A1_MOUSE	64.4378	1.26	1.26	1	256773	1	1		52465.8	Proton-coupled amino acid transporter 1 OS=Mus musculus OX=10090 GN=Slc36a1 PE=1 SV=1
938	FALSE	Q91YD3|DCP1A_MOUSE	64.4378	1	1	1	256773	1	1		65218.7	mRNA-decapping enzyme 1A OS=Mus musculus OX=10090 GN=Dcp1a PE=1 SV=1
938	FALSE	O35227|ADAM7_MOUSE	64.4378	0.76	0.76	1	256773	1	1		89187.8	Disintegrin and metalloproteinase domain-containing protein 7 OS=Mus musculus OX=10090 GN=Adam7 PE=2 SV=2
938	FALSE	Q3TQQ9|CA112_MOUSE	64.4378	0.66	0.66	1	256773	1	1		101222	Uncharacterized protein C1orf112 homolog OS=Mus musculus OX=10090 PE=1 SV=2
938	FALSE	Q32NY4|CNNM3_MOUSE	64.4378	0.84	0.84	1	256773	1	1		76279.2	Metal transporter CNNM3 OS=Mus musculus OX=10090 GN=Cnnm3 PE=1 SV=2
938	FALSE	Q5DTX6|JCAD_MOUSE	64.4378	0.45	0.45	1	256773	1	1		144798	Junctional cadherin 5-associated protein OS=Mus musculus OX=10090 GN=Jcad PE=1 SV=2
938	FALSE	Q99LC2|CSTF1_MOUSE	64.4378	1.39	1.39	1	256773	1	1		48381.7	Cleavage stimulation factor subunit 1 OS=Mus musculus OX=10090 GN=Cstf1 PE=1 SV=1
938	FALSE	Q6P3A9|ARL11_MOUSE	64.4378	3.41	3.41	1	256773	1	1		19212.1	ADP-ribosylation factor-like protein 11 OS=Mus musculus OX=10090 GN=Arl11 PE=2 SV=1
306	FALSE	Q571G4|LIN54_MOUSE	64.3873	0.93	0.93	1	33749.1	1	1		79566.3	Protein lin-54 homolog OS=Mus musculus OX=10090 GN=Lin54 PE=2 SV=2
742	TRUE	P49025|CTRO_MOUSE	64.2398	0.58	0.58	2	126201	1	2		235389	Citron Rho-interacting kinase OS=Mus musculus OX=10090 GN=Cit PE=1 SV=3
6	FALSE	P86793|CC21C_MOUSE	64.1186	5.26	5.26	1	4.00806e+06	1	2		14584	C-C motif chemokine 21c OS=Mus musculus OX=10090 GN=Ccl21c PE=1 SV=1
6	FALSE	P86792|CC21B_MOUSE	64.1186	5.26	5.26	1	4.00806e+06	1	2		14584	C-C motif chemokine 21b OS=Mus musculus OX=10090 GN=Ccl21b PE=1 SV=1
1271	TRUE	Q9WUM4|COR1C_MOUSE	63.5082	2.11	2.11	1	45422.1	1	1		53120.9	Coronin-1C OS=Mus musculus OX=10090 GN=Coro1c PE=1 SV=2
949	TRUE	Q8QZY1|EIF3L_MOUSE	63.4543	2.84	2.84	2	93237	2	2	Oxidation (M)	66612.9	Eukaryotic translation initiation factor 3 subunit L OS=Mus musculus OX=10090 GN=Eif3l PE=1 SV=1
114	FALSE	Q8VEH5|EPMIP_MOUSE	63.2248	1.16	1.16	1	373060	1	2		70096.2	EPM2A-interacting protein 1 OS=Mus musculus OX=10090 GN=Epm2aip1 PE=1 SV=1
309	FALSE	Q9QZ25|VNN3_MOUSE	63.1743	1.4	1.4	1	434241	1	1		56305.1	Vascular non-inflammatory molecule 3 OS=Mus musculus OX=10090 GN=Vnn3 PE=2 SV=3
971	TRUE	O35218|CPSF2_MOUSE	63.1598	1.66	1.66	2	44001.5	1	3		88382.6	Cleavage and polyadenylation specificity factor subunit 2 OS=Mus musculus OX=10090 GN=Cpsf2 PE=1 SV=1
748	TRUE	Q8BMP6|GCP60_MOUSE	63.0359	2.86	2.86	2	37130.2	1	2	Oxidation (M)	60180.8	Golgi resident protein GCP60 OS=Mus musculus OX=10090 GN=Acbd3 PE=1 SV=3
1221	TRUE	Q60716|P4HA2_MOUSE	62.9636	1.86	1.86	1	35135.6	1	2		61002.1	Prolyl 4-hydroxylase subunit alpha-2 OS=Mus musculus OX=10090 GN=P4ha2 PE=1 SV=1
932	TRUE	Q8R4P9|MRP7_MOUSE	62.9557	1.07	1.07	2	144386	1	2		163735	ATP-binding cassette sub-family C member 10 OS=Mus musculus OX=10090 GN=Abcc10 PE=1 SV=1
878	TRUE	Q9WU84|CCS_MOUSE	62.9254	6.2	6.2	2	66231.8	2	2	Carbamidomethylation	28911.6	Copper chaperone for superoxide dismutase OS=Mus musculus OX=10090 GN=Ccs PE=1 SV=1
750	TRUE	Q7SIG6|ASAP2_MOUSE	62.7721	1.67	1.67	2	5.42276e+06	1	2		106805	Arf-GAP with SH3 domain, ANK repeat and PH domain-containing protein 2 OS=Mus musculus OX=10090 GN=Asap2 PE=1 SV=3
1238	TRUE	Q9DB34|CHM2A_MOUSE	62.7336	4.05	4.05	1	48454.3	1	1		25134	Charged multivesicular body protein 2a OS=Mus musculus OX=10090 GN=Chmp2a PE=1 SV=1
784	TRUE	Q1HFZ0|NSUN2_MOUSE	62.597	2.51	2.51	2	35553	2	2		85451.6	RNA cytosine C(5)-methyltransferase NSUN2 OS=Mus musculus OX=10090 GN=Nsun2 PE=1 SV=2
1460	TRUE	O70422|TF2H4_MOUSE	62.5652	1.51	1.51	1	8972.62	1	1	Oxidation (M)	52224.4	General transcription factor IIH subunit 4 OS=Mus musculus OX=10090 GN=Gtf2h4 PE=1 SV=1
1011	TRUE	P24815|3BHS1_MOUSE	62.3871	2.68	2.68	1	90200000	1	2		42062.5	3 beta-hydroxysteroid dehydrogenase/Delta 5-->4-isomerase type 1 OS=Mus musculus OX=10090 GN=Hsd3b1 PE=1 SV=3
1283	TRUE	P35979|RL12_MOUSE	62.3596	5.45	5.45	1	78481.2	1	1		17804.6	60S ribosomal protein L12 OS=Mus musculus OX=10090 GN=Rpl12 PE=1 SV=2
340	FALSE	Q91YN0|CL004_MOUSE	62.3542	1.09	1.09	1	29010.7	1	2		63644.2	Protein C12orf4 homolog OS=Mus musculus OX=10090 GN=D6Wsu163e PE=1 SV=1
1366	TRUE	P84099|RL19_MOUSE	62.3087	4.59	4.59	1	62320.4	1	1		23466	60S ribosomal protein L19 OS=Mus musculus OX=10090 GN=Rpl19 PE=1 SV=1
466	FALSE	Q8K2U2|ALKB6_MOUSE	62.2419	2.94	2.94	1	135260	1	1		26775.8	Alpha-ketoglutarate-dependent dioxygenase alkB homolog 6 OS=Mus musculus OX=10090 GN=Alkbh6 PE=2 SV=3
1197	TRUE	Q6ZQ88|KDM1A_MOUSE	61.8801	1.76	1.76	1	59027.1	1	1		92850.6	Lysine-specific histone demethylase 1A OS=Mus musculus OX=10090 GN=Kdm1a PE=1 SV=2
1452	TRUE	P52432|RPAC1_MOUSE	61.7785	3.76	3.76	1	17073.9	1	1	Oxidation (M)	39106.6	DNA-directed RNA polymerases I and III subunit RPAC1 OS=Mus musculus OX=10090 GN=Polr1c PE=1 SV=3
15	FALSE	Q5QNV8|HEAT9_MOUSE	61.7768	1.23	1.23	1	1.2638e+06	1	1		65861.2	Protein HEATR9 OS=Mus musculus OX=10090 GN=Heatr9 PE=4 SV=1
888	TRUE	Q99LI8|HGS_MOUSE	61.6709	1.68	1.68	2	37613.7	1	2		86014.9	Hepatocyte growth factor-regulated tyrosine kinase substrate OS=Mus musculus OX=10090 GN=Hgs PE=1 SV=2
890	TRUE	P22907|HEM3_MOUSE	61.6437	4.16	4.16	2	48879.7	1	2		39344.4	Porphobilinogen deaminase OS=Mus musculus OX=10090 GN=Hmbs PE=1 SV=2
23	FALSE	Q8CGS6|DPOLQ_MOUSE	61.529	0.24	0.24	1	76997.1	1	2		280714	DNA polymerase theta OS=Mus musculus OX=10090 GN=Polq PE=1 SV=2
730	TRUE	P47963|RL13_MOUSE	61.283	6.64	6.64	2	156745	2	2		24305.5	60S ribosomal protein L13 OS=Mus musculus OX=10090 GN=Rpl13 PE=1 SV=3
1340	TRUE	Q04207|TF65_MOUSE	61.0442	2.55	2.55	1	22440.9	1	1		60211.9	Transcription factor p65 OS=Mus musculus OX=10090 GN=Rela PE=1 SV=1
656	TRUE	O08795|GLU2B_MOUSE	61.0114	4.03	4.03	3	199681	2	4		58792.7	Glucosidase 2 subunit beta OS=Mus musculus OX=10090 GN=Prkcsh PE=1 SV=1
128	FALSE	Q91XL3|UXS1_MOUSE	60.8815	1.43	1.43	1	41536.1	1	1		47552.7	UDP-glucuronic acid decarboxylase 1 OS=Mus musculus OX=10090 GN=Uxs1 PE=1 SV=1
1175	TRUE	Q8BWQ6|VP35L_MOUSE	60.5491	1.25	1.25	1	7705.67	1	1		109077	VPS35 endosomal protein-sorting factor-like OS=Mus musculus OX=10090 GN=Vps35l PE=1 SV=2
900	TRUE	P28741|KIF3A_MOUSE	60.5459	2.28	2.28	2	7151.61	1	2		80169.9	Kinesin-like protein KIF3A OS=Mus musculus OX=10090 GN=Kif3a PE=1 SV=2
1162	TRUE	A2APF3|CTCFL_MOUSE	60.3996	0.94	0.94	1	200030	1	1		73108.3	Transcriptional repressor CTCFL OS=Mus musculus OX=10090 GN=Ctcfl PE=1 SV=1
1162	TRUE	E9PZ36|PKHD1_MOUSE	60.3996	0.15	0.15	1	200030	1	1		444882	Fibrocystin OS=Mus musculus OX=10090 GN=Pkhd1 PE=1 SV=1
1162	TRUE	P58006|SESN1_MOUSE	60.3996	1.22	1.22	1	200030	1	1		56637.2	Sestrin-1 OS=Mus musculus OX=10090 GN=Sesn1 PE=1 SV=3
1162	TRUE	Q91ZK4|DMBX1_MOUSE	60.3996	1.57	1.57	1	200030	1	1		41115	Diencephalon/mesencephalon homeobox protein 1 OS=Mus musculus OX=10090 GN=Dmbx1 PE=1 SV=1
1162	TRUE	Q9CZ49|KLH35_MOUSE	60.3996	1.05	1.05	1	200030	1	1		62372.2	Kelch-like protein 35 OS=Mus musculus OX=10090 GN=Klhl35 PE=2 SV=2
1162	TRUE	P58043|SESN2_MOUSE	60.3996	1.25	1.25	1	200030	1	1		54376.7	Sestrin-2 OS=Mus musculus OX=10090 GN=Sesn2 PE=1 SV=1
1075	TRUE	Q99NF8|RBP17_MOUSE	60.099	1.01	1.01	1	13542.1	1	1		124054	Ran-binding protein 17 OS=Mus musculus OX=10090 GN=Ranbp17 PE=1 SV=1
958	TRUE	Q8CGB3|UACA_MOUSE	59.9747	0.85	0.85	2	6170.66	1	2	Deamidation (NQ)	160813	Uveal autoantigen with coiled-coil domains and ankyrin repeats OS=Mus musculus OX=10090 GN=Uaca PE=1 SV=2
902	TRUE	Q3UX62|ODAD1_MOUSE	59.9331	1.82	1.82	2	29412.5	1	2		74120	Outer dynein arm-docking complex subunit 1 OS=Mus musculus OX=10090 GN=Odad1 PE=2 SV=1
1463	TRUE	A0A1D9BZF0|GCNA_MOUSE	59.9213	1.78	1.78	1	85959.3	1	1		53393.7	Germ cell nuclear acidic protein OS=Mus musculus OX=10090 GN=Gcna PE=1 SV=1
735	TRUE	Q640L5|CCD18_MOUSE	59.908	0.82	0.82	2	17258.3	1	2		169741	Coiled-coil domain-containing protein 18 OS=Mus musculus OX=10090 GN=Ccdc18 PE=1 SV=1
1362	TRUE	Q9EPK7|XPO7_MOUSE	59.8569	0.83	0.83	1	32701.3	1	1		123810	Exportin-7 OS=Mus musculus OX=10090 GN=Xpo7 PE=1 SV=3
90	FALSE	O88413|TULP3_MOUSE	59.7839	1.52	1.52	1	152014	1	2	Deamidation (NQ)	51230.6	Tubby-related protein 3 OS=Mus musculus OX=10090 GN=Tulp3 PE=1 SV=1
1080	TRUE	Q9CRC8|LRC40_MOUSE	59.5706	1.66	1.66	1	79693	1	2		68075.6	Leucine-rich repeat-containing protein 40 OS=Mus musculus OX=10090 GN=Lrrc40 PE=1 SV=2
180	FALSE	Q5KU39|VPS41_MOUSE	59.5381	0.7	0.7	1		1	1		98602.1	Vacuolar protein sorting-associated protein 41 homolog OS=Mus musculus OX=10090 GN=Vps41 PE=1 SV=1
180	FALSE	Q63886|UD11_MOUSE	59.5381	1.12	1.12	1		1	1		60047.3	UDP-glucuronosyltransferase 1A1 OS=Mus musculus OX=10090 GN=Ugt1a1 PE=1 SV=2
180	FALSE	Q9JHI7|EXOS9_MOUSE	59.5381	1.37	1.37	1		1	1		48936.7	Exosome complex component RRP45 OS=Mus musculus OX=10090 GN=Exosc9 PE=1 SV=1
180	FALSE	Q9D180|CFA57_MOUSE	59.5381	0.48	0.48	1		1	1		144934	Cilia- and flagella-associated protein 57 OS=Mus musculus OX=10090 GN=Cfap57 PE=1 SV=3
1343	TRUE	P70296|PEBP1_MOUSE	59.5379	4.28	4.28	1	10442.6	1	3		20830.4	Phosphatidylethanolamine-binding protein 1 OS=Mus musculus OX=10090 GN=Pebp1 PE=1 SV=3
47	FALSE	P70211|DCC_MOUSE	59.426	0.48	0.48	1	84091.5	1	1		158341	Netrin receptor DCC OS=Mus musculus OX=10090 GN=Dcc PE=1 SV=2
31	FALSE	Q9WUS4|CXA10_MOUSE	59.1128	1.19	1.19	1	305014	1	1		57127.1	Gap junction alpha-10 protein OS=Mus musculus OX=10090 GN=Gja10 PE=1 SV=2
31	FALSE	Q505G8|ZN827_MOUSE	59.1128	0.56	0.56	1	305014	1	1		118536	Zinc finger protein 827 OS=Mus musculus OX=10090 GN=Znf827 PE=1 SV=2
1063	TRUE	Q9CYZ2|TPD54_MOUSE	59.0152	4.55	4.55	1	33536.8	1	1		24042.9	Tumor protein D54 OS=Mus musculus OX=10090 GN=Tpd52l2 PE=1 SV=1
250	FALSE	Q8BPN8|DMXL2_MOUSE	58.808	0.2	0.2	1	47054.8	1	1		338209	DmX-like protein 2 OS=Mus musculus OX=10090 GN=Dmxl2 PE=1 SV=3
250	FALSE	P59240|NPHP4_MOUSE	58.808	0.42	0.42	1	47054.8	1	1		157269	Nephrocystin-4 OS=Mus musculus OX=10090 GN=Nphp4 PE=1 SV=2
250	FALSE	Q64446|ATP7B_MOUSE	58.808	0.41	0.41	1	47054.8	1	1		157190	Copper-transporting ATPase 2 OS=Mus musculus OX=10090 GN=Atp7b PE=1 SV=2
338	FALSE	A3KGB4|TBC8B_MOUSE	58.641	0.63	0.63	1	284103	1	2		127893	TBC1 domain family member 8B OS=Mus musculus OX=10090 GN=Tbc1d8b PE=1 SV=1
838	TRUE	Q9Z1F9|SAE2_MOUSE	58.6172	2.35	2.35	2	238674	2	2		70568.9	SUMO-activating enzyme subunit 2 OS=Mus musculus OX=10090 GN=Uba2 PE=1 SV=1
1023	TRUE	Q8BGT7|SPF30_MOUSE	58.5099	4.2	4.2	1	111160	1	1		26753.2	Survival of motor neuron-related-splicing factor 30 OS=Mus musculus OX=10090 GN=Smndc1 PE=1 SV=1
1043	TRUE	P02762|MUP6_MOUSE	58.379	6.11	6.11	1	123328	1	1		20649.4	Major urinary protein 6 OS=Mus musculus OX=10090 GN=Mup6 PE=1 SV=2
1043	TRUE	P11588|MUP1_MOUSE	58.379	6.11	6.11	1	123328	1	1		20648.5	Major urinary protein 1 OS=Mus musculus OX=10090 GN=Mup1 PE=1 SV=1
1043	TRUE	B5X0G2|MUP17_MOUSE	58.379	6.11	6.11	1	123328	1	1		20638.4	Major urinary protein 17 OS=Mus musculus OX=10090 GN=Mup17 PE=2 SV=2
1043	TRUE	P11589|MUP2_MOUSE	58.379	6.11	6.11	1	123328	1	1		20663.5	Major urinary protein 2 OS=Mus musculus OX=10090 GN=Mup2 PE=1 SV=1
1043	TRUE	A2BIM8|MUP18_MOUSE	58.379	6.08	6.08	1	123328	1	1		20762.6	Major urinary protein 18 OS=Mus musculus OX=10090 GN=Mup18 PE=3 SV=1
1043	TRUE	P04938|MUP11_MOUSE	58.379	6.08	6.08	1	123328	1	1		20762.6	Major urinary protein 11 OS=Mus musculus OX=10090 GN=Mup11 PE=1 SV=2
1043	TRUE	P11591|MUP5_MOUSE	58.379	6.11	6.11	1	123328	1	1		20932.8	Major urinary protein 5 OS=Mus musculus OX=10090 GN=Mup5 PE=2 SV=2
904	TRUE	O70589|CSKP_MOUSE	58.2888	1.4	1.4	2	26331	1	4		105109	Peripheral plasma membrane protein CASK OS=Mus musculus OX=10090 GN=Cask PE=1 SV=2
883	FALSE	Q60806|PLK3_MOUSE	58.1711	0.95	0.95	1		1	1		70012.3	Serine/threonine-protein kinase PLK3 OS=Mus musculus OX=10090 GN=Plk3 PE=1 SV=2
883	FALSE	Q8BY02|NKRF_MOUSE	58.1711	0.87	0.87	1		1	1		77739.2	NF-kappa-B-repressing factor OS=Mus musculus OX=10090 GN=Nkrf PE=2 SV=3
883	FALSE	Q8BVF4|CCD30_MOUSE	58.1711	0.92	0.92	1		1	1		76047.9	Coiled-coil domain-containing protein 30 OS=Mus musculus OX=10090 GN=Ccdc30 PE=1 SV=1
894	TRUE	Q7TQH0|ATX2L_MOUSE	58.0852	1.91	1.91	2	144435	2	2		110649	Ataxin-2-like protein OS=Mus musculus OX=10090 GN=Atxn2l PE=1 SV=1
743	TRUE	Q6NZF1|ZC11A_MOUSE	57.9744	1.14	1.14	2	76581	2	2		86491.7	Zinc finger CCCH domain-containing protein 11A OS=Mus musculus OX=10090 GN=Zc3h11a PE=1 SV=1
671	TRUE	Q8CJ40|CROCC_MOUSE	57.7894	1	1	3	481634	1	3	Deamidation (NQ)	226944	Rootletin OS=Mus musculus OX=10090 GN=Crocc PE=1 SV=2
607	FALSE	Q9R0R1|TRFM_MOUSE	57.7888	0.95	0.95	1	64423.5	1	2		81293.2	Melanotransferrin OS=Mus musculus OX=10090 GN=Meltf PE=2 SV=1
885	FALSE	Q8BGN5|NPAL3_MOUSE	57.7148	1.46	1.46	1	43506.7	1	1		44807.8	NIPA-like protein 3 OS=Mus musculus OX=10090 GN=Nipal3 PE=2 SV=1
144	FALSE	Q9JID9|SH2B2_MOUSE	57.5994	0.97	0.97	1	147630	1	1	Oxidation (M)	66557.3	SH2B adapter protein 2 OS=Mus musculus OX=10090 GN=Sh2b2 PE=1 SV=2
1096	TRUE	Q9QZD9|EIF3I_MOUSE	57.4677	2.77	2.77	1	15674.1	1	1		36460.8	Eukaryotic translation initiation factor 3 subunit I OS=Mus musculus OX=10090 GN=Eif3i PE=1 SV=1
1099	TRUE	Q2MH31|SMRP1_MOUSE	57.4002	3.46	3.46	1	10983.7	1	1		29939.1	Spermatid-specific manchette-related protein 1 OS=Mus musculus OX=10090 GN=Smrp1 PE=1 SV=1
189	FALSE	P53564|CUX1_MOUSE	57.1167	0.4	0.4	1	102015	1	1		165596	Homeobox protein cut-like 1 OS=Mus musculus OX=10090 GN=Cux1 PE=1 SV=3
189	FALSE	P70298|CUX2_MOUSE	57.1167	0.42	0.42	1	102015	1	1		154664	Homeobox protein cut-like 2 OS=Mus musculus OX=10090 GN=Cux2 PE=2 SV=2
825	FALSE	Q9QZH6|ECSIT_MOUSE	56.928	1.38	1.38	1	73832.8	1	1		49799	Evolutionarily conserved signaling intermediate in Toll pathway, mitochondrial OS=Mus musculus OX=10090 GN=Ecsit PE=1 SV=2
841	TRUE	P61264|STX1B_MOUSE	56.8567	4.51	4.51	2	56747.5	1	2		33244.7	Syntaxin-1B OS=Mus musculus OX=10090 GN=Stx1b PE=1 SV=1
841	TRUE	Q00262|STX2_MOUSE	56.8567	4.5	4.5	2	56747.5	1	2		33177.8	Syntaxin-2 OS=Mus musculus OX=10090 GN=Stx2 PE=1 SV=1
841	TRUE	O35526|STX1A_MOUSE	56.8567	4.51	4.51	2	56747.5	1	2		33054.5	Syntaxin-1A OS=Mus musculus OX=10090 GN=Stx1a PE=1 SV=3
186	FALSE	Q67BT3|S13A5_MOUSE	56.6662	1.05	1.05	1	59573.7	1	1		63823	Na(+)/citrate cotransporter OS=Mus musculus OX=10090 GN=Slc13a5 PE=1 SV=1
186	FALSE	Q9CS00|CATIN_MOUSE	56.6662	0.78	0.78	1	59573.7	1	1		90661.4	Splicing factor Cactin OS=Mus musculus OX=10090 GN=Cactin PE=1 SV=2
186	FALSE	Q8BG51|MIRO1_MOUSE	56.6662	0.95	0.95	1	59573.7	1	1		72241.8	Mitochondrial Rho GTPase 1 OS=Mus musculus OX=10090 GN=Rhot1 PE=1 SV=1
186	FALSE	P17532|TPH1_MOUSE	56.6662	1.34	1.34	1	59573.7	1	1		51343.4	Tryptophan 5-hydroxylase 1 OS=Mus musculus OX=10090 GN=Tph1 PE=1 SV=1
9	FALSE	Q8BUR3|FOXJ3_MOUSE	56.655	0.96	0.96	1	168249	1	2	Oxidation (M)	68954.5	Forkhead box protein J3 OS=Mus musculus OX=10090 GN=Foxj3 PE=1 SV=1
665	FALSE	P28571|SC6A9_MOUSE	56.5884	0.87	0.87	1	6814.88	1	1		76544.2	Sodium- and chloride-dependent glycine transporter 1 OS=Mus musculus OX=10090 GN=Slc6a9 PE=1 SV=3
57	FALSE	Q99MV7|RNF17_MOUSE	56.2932	0.37	0.37	1	323400	1	2		185600	RING finger protein 17 OS=Mus musculus OX=10090 GN=Rnf17 PE=1 SV=2
374	FALSE	Q62415|ASPP1_MOUSE	56.2593	0.64	0.64	1	193458	1	1		119170	Apoptosis-stimulating of p53 protein 1 OS=Mus musculus OX=10090 GN=Ppp1r13b PE=1 SV=2
793	TRUE	P70388|RAD50_MOUSE	56.1957	1.3	1.3	2	52331.8	1	2	Deamidation (NQ)	153488	DNA repair protein RAD50 OS=Mus musculus OX=10090 GN=Rad50 PE=1 SV=1
265	FALSE	Q9D0B0|SRSF9_MOUSE	56.1288	3.15	3.15	1	297656	1	1		25661.4	Serine/arginine-rich splicing factor 9 OS=Mus musculus OX=10090 GN=Srsf9 PE=1 SV=1
189	FALSE	Q6VGS5|DAPLE_MOUSE	56.009	0.3	0.3	1	102343	1	1		226535	Protein Daple OS=Mus musculus OX=10090 GN=Ccdc88c PE=1 SV=1
189	FALSE	Q9R0M4|PODXL_MOUSE	56.009	1.19	1.19	1	102343	1	1		53389.3	Podocalyxin OS=Mus musculus OX=10090 GN=Podxl PE=1 SV=2
189	FALSE	Q3UXZ6|FA81A_MOUSE	56.009	1.65	1.65	1	102343	1	1		41709.7	Protein FAM81A OS=Mus musculus OX=10090 GN=Fam81a PE=1 SV=2
189	FALSE	P97299|SFRP2_MOUSE	56.009	2.03	2.03	1	102343	1	1		33469.1	Secreted frizzled-related protein 2 OS=Mus musculus OX=10090 GN=Sfrp2 PE=1 SV=2
189	FALSE	P11881|ITPR1_MOUSE	56.009	0.22	0.22	1	102343	1	1		313167	Inositol 1,4,5-trisphosphate receptor type 1 OS=Mus musculus OX=10090 GN=Itpr1 PE=1 SV=2
881	FALSE	Q6P5D3|DHX57_MOUSE	55.9105	0.65	0.65	1	35284.7	1	1		155762	Putative ATP-dependent RNA helicase DHX57 OS=Mus musculus OX=10090 GN=Dhx57 PE=1 SV=2
846	TRUE	Q8BH53|CFA69_MOUSE	55.8554	1.27	1.27	2	35850.1	1	2		106233	Cilia- and flagella-associated protein 69 OS=Mus musculus OX=10090 GN=Cfap69 PE=1 SV=1
1257	TRUE	Q8R3C0|MCMBP_MOUSE	55.7003	1.71	1.71	1	50273.3	1	2		72891	Mini-chromosome maintenance complex-binding protein OS=Mus musculus OX=10090 GN=Mcmbp PE=1 SV=1
224	FALSE	Q2LKU9|NLR1A_MOUSE	55.6845	0.51	0.51	1	248711	1	1		134308	NACHT, LRR and PYD domains-containing protein 1a OS=Mus musculus OX=10090 GN=Nlrp1a PE=1 SV=1
224	FALSE	Q8C0Y0|PP4R4_MOUSE	55.6845	0.69	0.69	1	248711	1	1		99480.9	Serine/threonine-protein phosphatase 4 regulatory subunit 4 OS=Mus musculus OX=10090 GN=Ppp4r4 PE=1 SV=2
224	FALSE	Q69ZK6|JHD2C_MOUSE	55.6845	0.26	0.26	1	248711	1	1		260639	Probable JmjC domain-containing histone demethylation protein 2C OS=Mus musculus OX=10090 GN=Jmjd1c PE=1 SV=3
224	FALSE	Q9D9S2|TM225_MOUSE	55.6845	2.61	2.61	1	248711	1	1		26482.5	Transmembrane protein 225 OS=Mus musculus OX=10090 GN=Tmem225 PE=1 SV=1
211	FALSE	Q8R4U7|LUZP1_MOUSE	55.5928	0.56	0.56	1	56640.1	1	1		119311	Leucine zipper protein 1 OS=Mus musculus OX=10090 GN=Luzp1 PE=1 SV=2
211	FALSE	P51432|PLCB3_MOUSE	55.5928	0.49	0.49	1	56640.1	1	1		139487	1-phosphatidylinositol 4,5-bisphosphate phosphodiesterase beta-3 OS=Mus musculus OX=10090 GN=Plcb3 PE=1 SV=2
437	FALSE	Q0VFX2|CF157_MOUSE	55.4222	1.34	1.34	1	7454.13	1	1		61048.1	Cilia- and flagella-associated protein 157 OS=Mus musculus OX=10090 GN=Cfap157 PE=1 SV=1
9	FALSE	Q3UKC1|TAXB1_MOUSE	55.4135	0.74	0.74	1	182805	1	1		93630.3	Tax1-binding protein 1 homolog OS=Mus musculus OX=10090 GN=Tax1bp1 PE=1 SV=2
320	FALSE	Q8BGG7|UBS3B_MOUSE	55.1031	0.94	0.94	1	5096.75	1	1		71443.5	Ubiquitin-associated and SH3 domain-containing protein B OS=Mus musculus OX=10090 GN=Ubash3b PE=1 SV=1
320	FALSE	Q99NH2|PARD3_MOUSE	55.1031	0.45	0.45	1	5096.75	1	1		149075	Partitioning defective 3 homolog OS=Mus musculus OX=10090 GN=Pard3 PE=1 SV=2
320	FALSE	Q6R891|NEB2_MOUSE	55.1031	0.73	0.73	1	5096.75	1	1		89520.3	Neurabin-2 OS=Mus musculus OX=10090 GN=Ppp1r9b PE=1 SV=1
320	FALSE	E9Q6I0|V2116_MOUSE	55.1031	0.7	0.7	1	5096.75	1	1		97704.5	Vomeronasal type-2 receptor 116 OS=Mus musculus OX=10090 GN=Vmn2r116 PE=1 SV=1
1320	TRUE	Q9DB07|IFT46_MOUSE	55.0673	1.99	1.99	1	10762	1	1		34053.7	Intraflagellar transport protein 46 homolog OS=Mus musculus OX=10090 GN=Ift46 PE=1 SV=1
1425	TRUE	Q3THG9|AASD1_MOUSE	54.972	1.94	1.94	1	13229.7	1	1		44970.9	Alanyl-tRNA editing protein Aarsd1 OS=Mus musculus OX=10090 GN=Aarsd1 PE=1 SV=2
1033	TRUE	Q8BH74|NU107_MOUSE	54.6363	1.19	1.19	1	28176.3	1	1		106717	Nuclear pore complex protein Nup107 OS=Mus musculus OX=10090 GN=Nup107 PE=1 SV=1
977	FALSE	Q8JZU0|NUD13_MOUSE	54.6266	1.7	1.7	1	207342	1	1		39136.9	NAD(P)H pyrophosphatase NUDT13, mitochondrial OS=Mus musculus OX=10090 GN=Nudt13 PE=1 SV=2
977	FALSE	Q9CXW4|RL11_MOUSE	54.6266	3.37	3.37	1	207342	1	1		20252.4	60S ribosomal protein L11 OS=Mus musculus OX=10090 GN=Rpl11 PE=1 SV=4
977	FALSE	Q9D902|T2EB_MOUSE	54.6266	2.05	2.05	1	207342	1	1		33046.8	General transcription factor IIE subunit 2 OS=Mus musculus OX=10090 GN=Gtf2e2 PE=1 SV=2
101	FALSE	P60334|CDO1_MOUSE	54.6099	3.5	3.5	1	250294	1	3		23025.9	Cysteine dioxygenase type 1 OS=Mus musculus OX=10090 GN=Cdo1 PE=1 SV=1
490	FALSE	Q8VFK7|O1020_MOUSE	54.5992	1.89	1.89	1	78297	1	2		35284	Olfactory receptor 1020 OS=Mus musculus OX=10090 GN=Olfr1020 PE=3 SV=1
490	FALSE	Q8VG03|OL482_MOUSE	54.5992	1.86	1.86	1	78297	1	2		35699.1	Olfactory receptor 482 OS=Mus musculus OX=10090 GN=Olfr482 PE=3 SV=1
490	FALSE	Q8VFC9|OL474_MOUSE	54.5992	1.94	1.94	1	78297	1	2		34423	Olfactory receptor 474 OS=Mus musculus OX=10090 GN=Olfr474 PE=3 SV=1
495	FALSE	Q6PE13|PRRT3_MOUSE	54.4796	0.62	0.62	1	1472570	1	2		101224	Proline-rich transmembrane protein 3 OS=Mus musculus OX=10090 GN=Prrt3 PE=1 SV=1
1072	TRUE	P60954|NOL4_MOUSE	54.3499	1.24	1.24	1	436322	1	3		53479.4	Nucleolar protein 4 OS=Mus musculus OX=10090 GN=Nol4 PE=2 SV=2
997	TRUE	O09131|GSTO1_MOUSE	54.2887	3.75	3.75	1	164640	1	1		27497.6	Glutathione S-transferase omega-1 OS=Mus musculus OX=10090 GN=Gsto1 PE=1 SV=2
997	TRUE	Q8K2Q2|GSTO2_MOUSE	54.2887	3.63	3.63	1	164640	1	1		28599.4	Glutathione S-transferase omega-2 OS=Mus musculus OX=10090 GN=Gsto2 PE=1 SV=1
512	FALSE	O88895|HDAC3_MOUSE	54.2471	1.87	1.87	1	69609.3	1	1	Oxidation (M)	48820.7	Histone deacetylase 3 OS=Mus musculus OX=10090 GN=Hdac3 PE=1 SV=2
1300	TRUE	Q0VBK2|K2C80_MOUSE	54.2274	1.55	1.55	1	7677.45	1	2		50660.4	Keratin, type II cytoskeletal 80 OS=Mus musculus OX=10090 GN=Krt80 PE=1 SV=1
725	TRUE	Q99KI3|EMC3_MOUSE	54.2267	5.75	5.75	2	47185.5	2	2		29980	ER membrane protein complex subunit 3 OS=Mus musculus OX=10090 GN=Emc3 PE=1 SV=3
1190	TRUE	P26645|MARCS_MOUSE	54.0789	2.27	2.27	1	41685.6	1	1		29661.3	Myristoylated alanine-rich C-kinase substrate OS=Mus musculus OX=10090 GN=Marcks PE=1 SV=2
1151	TRUE	Q8CGY8|OGT1_MOUSE	54.015	0.96	0.96	1	41786.4	1	1		116952	UDP-N-acetylglucosamine--peptide N-acetylglucosaminyltransferase 110 kDa subunit OS=Mus musculus OX=10090 GN=Ogt PE=1 SV=2
1047	TRUE	Q8K1A6|C2D1A_MOUSE	53.8054	1.7	1.7	1	24806.3	1	1		103698	Coiled-coil and C2 domain-containing protein 1A OS=Mus musculus OX=10090 GN=Cc2d1a PE=1 SV=2
1446	TRUE	Q9Z2Y8|PLPHP_MOUSE	53.7893	2.92	2.92	1	69766.3	1	1		30048.6	Pyridoxal phosphate homeostasis protein OS=Mus musculus OX=10090 GN=Plpbp PE=1 SV=1
1196	TRUE	Q6VV64|KCNKI_MOUSE	53.752	1.52	1.52	1	68127.1	1	1		44403.4	Potassium channel subfamily K member 18 OS=Mus musculus OX=10090 GN=Kcnk18 PE=1 SV=1
1196	TRUE	Q9CQA1|TPPC5_MOUSE	53.752	3.19	3.19	1	68127.1	1	1		20795.1	Trafficking protein particle complex subunit 5 OS=Mus musculus OX=10090 GN=Trappc5 PE=1 SV=1
1276	TRUE	Q3TPX4|EXOC5_MOUSE	53.5465	1.41	1.41	1	13699.5	1	1		81737.8	Exocyst complex component 5 OS=Mus musculus OX=10090 GN=Exoc5 PE=1 SV=2
201	FALSE	Q8BWU3|F131A_MOUSE	53.5207	1.66	1.66	1	48607.5	1	1		39033.4	Protein FAM131A OS=Mus musculus OX=10090 GN=Fam131a PE=2 SV=1
201	FALSE	Q8R4V1|NFAM1_MOUSE	53.5207	2.27	2.27	1	48607.5	1	1		29987.7	NFAT activation molecule 1 OS=Mus musculus OX=10090 GN=Nfam1 PE=1 SV=1
201	FALSE	Q9Z1M4|KS6B2_MOUSE	53.5207	1.24	1.24	1	48607.5	1	1		53538.2	Ribosomal protein S6 kinase beta-2 OS=Mus musculus OX=10090 GN=Rps6kb2 PE=1 SV=1
1203	TRUE	Q00PI9|HNRL2_MOUSE	53.1282	1.74	1.74	1	13949.6	1	1	Carbamidomethylation	84940.2	Heterogeneous nuclear ribonucleoprotein U-like protein 2 OS=Mus musculus OX=10090 GN=Hnrnpul2 PE=1 SV=2
1414	TRUE	Q8R5H6|WASF1_MOUSE	53.0144	2.33	2.33	1	18827.2	1	1		61509	Actin-binding protein WASF1 OS=Mus musculus OX=10090 GN=Wasf1 PE=1 SV=2
1	FALSE	Q8K1R3|PNPT1_MOUSE	52.9944	0.77	0.77	1	1927744	1	1		85682.7	Polyribonucleotide nucleotidyltransferase 1, mitochondrial OS=Mus musculus OX=10090 GN=Pnpt1 PE=1 SV=1
1201	TRUE	P09470|ACE_MOUSE	52.9592	0.61	0.61	1	39655.3	1	1		150918	Angiotensin-converting enzyme OS=Mus musculus OX=10090 GN=Ace PE=1 SV=3
16	FALSE	Q5I043|UBP28_MOUSE	52.9548	0.57	0.57	1	161859	1	1		119318	Ubiquitin carboxyl-terminal hydrolase 28 OS=Mus musculus OX=10090 GN=Usp28 PE=1 SV=1
16	FALSE	Q91XQ5|CHSTF_MOUSE	52.9548	1.07	1.07	1	161859	1	1		64986.3	Carbohydrate sulfotransferase 15 OS=Mus musculus OX=10090 GN=Chst15 PE=2 SV=1
16	FALSE	Q9JKX3|TFR2_MOUSE	52.9548	0.75	0.75	1	161859	1	1		88402.1	Transferrin receptor protein 2 OS=Mus musculus OX=10090 GN=Tfr2 PE=1 SV=2
275	FALSE	Q9R0Q6|ARC1A_MOUSE	52.8751	1.62	1.62	1	253980	1	1		41626.3	Actin-related protein 2/3 complex subunit 1A OS=Mus musculus OX=10090 GN=Arpc1a PE=1 SV=1
275	FALSE	Q9WV32|ARC1B_MOUSE	52.8751	1.61	1.61	1	253980	1	1		41063.9	Actin-related protein 2/3 complex subunit 1B OS=Mus musculus OX=10090 GN=Arpc1b PE=1 SV=4
1163	TRUE	Q8CCJ3|UFL1_MOUSE	52.7201	1.39	1.39	1	1066.17	1	1		89520.2	E3 UFM1-protein ligase 1 OS=Mus musculus OX=10090 GN=Ufl1 PE=1 SV=2
1326	TRUE	O89079|COPE_MOUSE	52.3234	1.95	1.95	1	14834.2	1	1		34567.1	Coatomer subunit epsilon OS=Mus musculus OX=10090 GN=Cope PE=1 SV=3
662	TRUE	Q8R418|DICER_MOUSE	52.3113	0.99	0.99	3	24654.2	2	3		216821	Endoribonuclease Dicer OS=Mus musculus OX=10090 GN=Dicer1 PE=1 SV=3
1066	TRUE	Q8BPY9|FIGL1_MOUSE	52.1367	1.76	1.76	1	94352	1	1		74850.5	Fidgetin-like protein 1 OS=Mus musculus OX=10090 GN=Fignl1 PE=1 SV=1
1066	TRUE	Q8VEJ9|VPS4A_MOUSE	52.1367	2.75	2.75	1	94352	1	1		48906.9	Vacuolar protein sorting-associated protein 4A OS=Mus musculus OX=10090 GN=Vps4a PE=1 SV=1
1066	TRUE	P46467|VPS4B_MOUSE	52.1367	2.7	2.7	1	94352	1	1		49419.3	Vacuolar protein sorting-associated protein 4B OS=Mus musculus OX=10090 GN=Vps4b PE=1 SV=2
628	FALSE	Q9Z306|S22A4_MOUSE	51.9855	1.08	1.08	1	22845.8	1	1		62290.2	Solute carrier family 22 member 4 OS=Mus musculus OX=10090 GN=Slc22a4 PE=1 SV=1
628	FALSE	Q9WVS7|MP2K5_MOUSE	51.9855	1.34	1.34	1	22845.8	1	1		50104.7	Dual specificity mitogen-activated protein kinase kinase 5 OS=Mus musculus OX=10090 GN=Map2k5 PE=1 SV=1
1124	TRUE	Q3URD3|SLMAP_MOUSE	51.858	1.07	1.07	1	12806.5	1	1		96933.4	Sarcolemmal membrane-associated protein OS=Mus musculus OX=10090 GN=Slmap PE=1 SV=2
522	FALSE	P45591|COF2_MOUSE	51.8081	6.63	6.63	1	7299.35	1	1		18709.6	Cofilin-2 OS=Mus musculus OX=10090 GN=Cfl2 PE=1 SV=1
596	TRUE	Q91ZU6|DYST_MOUSE	51.7916	0.26	0.26	3	599301	1	3		834218	Dystonin OS=Mus musculus OX=10090 GN=Dst PE=1 SV=2
1216	TRUE	Q9CXF7|CHD1L_MOUSE	51.7673	0.67	0.67	1	75324	1	2		101438	Chromodomain-helicase-DNA-binding protein 1-like OS=Mus musculus OX=10090 GN=Chd1l PE=1 SV=1
1216	TRUE	Q8BUR4|DOCK1_MOUSE	51.7673	0.32	0.32	1	75324	1	2		215085	Dedicator of cytokinesis protein 1 OS=Mus musculus OX=10090 GN=Dock1 PE=1 SV=3
1216	TRUE	O70252|HMOX2_MOUSE	51.7673	1.9	1.9	1	75324	1	2		35738.5	Heme oxygenase 2 OS=Mus musculus OX=10090 GN=Hmox2 PE=1 SV=1
1216	TRUE	Q8R3B7|BRD8_MOUSE	51.7673	0.63	0.63	1	75324	1	2		102610	Bromodomain-containing protein 8 OS=Mus musculus OX=10090 GN=Brd8 PE=1 SV=2
1216	TRUE	Q5DTW7|RESF1_MOUSE	51.7673	0.39	0.39	1	75324	1	2		169044	Retroelement silencing factor 1 OS=Mus musculus OX=10090 GN=Resf1 PE=1 SV=2
1216	TRUE	A7L9Z8|AT2C2_MOUSE	51.7673	0.64	0.64	1	75324	1	2		102528	Calcium-transporting ATPase type 2C member 2 OS=Mus musculus OX=10090 GN=Atp2c2 PE=1 SV=1
880	FALSE	Q60972|RBBP4_MOUSE	51.761	1.88	1.88	1	119055	1	1		47655.7	Histone-binding protein RBBP4 OS=Mus musculus OX=10090 GN=Rbbp4 PE=1 SV=5
1225	TRUE	Q8BLH5|TSP50_MOUSE	51.3421	2.28	2.28	1	14837.5	1	1		48676.4	Probable threonine protease PRSS50 OS=Mus musculus OX=10090 GN=Prss50 PE=1 SV=1
922	FALSE	A2AJ76|HMCN2_MOUSE	51.3016	0.14	0.14	1	147963	1	1		547198	Hemicentin-2 OS=Mus musculus OX=10090 GN=Hmcn2 PE=1 SV=1
1260	TRUE	Q7TMY8|HUWE1_MOUSE	51.2603	0.27	0.27	1	23744.5	1	1	Oxidation (M)	482635	E3 ubiquitin-protein ligase HUWE1 OS=Mus musculus OX=10090 GN=Huwe1 PE=1 SV=5
447	FALSE	O88485|DC1I1_MOUSE	51.1736	1.27	1.27	1	10593.4	1	1		70724.8	Cytoplasmic dynein 1 intermediate chain 1 OS=Mus musculus OX=10090 GN=Dync1i1 PE=1 SV=2
1032	TRUE	Q99KQ4|NAMPT_MOUSE	51.0946	1.22	1.22	1	15899.5	1	1		55446.9	Nicotinamide phosphoribosyltransferase OS=Mus musculus OX=10090 GN=Nampt PE=1 SV=1
1032	TRUE	Q9R0L1|HSF4_MOUSE	51.0946	1.22	1.22	1	15899.5	1	1		53255.5	Heat shock factor protein 4 OS=Mus musculus OX=10090 GN=Hsf4 PE=1 SV=2
1032	TRUE	Q8CE46|PUS7L_MOUSE	51.0946	0.85	0.85	1	15899.5	1	1		79196.9	Pseudouridylate synthase PUS7L OS=Mus musculus OX=10090 GN=Pus7l PE=1 SV=1
1032	TRUE	Q8R1Y2|MERB1_MOUSE	51.0946	2.96	2.96	1	15899.5	1	1		23465.3	bMERB domain-containing protein 1 OS=Mus musculus OX=10090 GN=Bmerb1 PE=1 SV=1
1410	TRUE	Q8BJ71|NUP93_MOUSE	51.0434	1.22	1.22	1	9979.07	1	1		93281.1	Nuclear pore complex protein Nup93 OS=Mus musculus OX=10090 GN=Nup93 PE=1 SV=1
1314	TRUE	Q80X82|SYMPK_MOUSE	50.9479	0.62	0.62	1	21459.2	1	1		142620	Symplekin OS=Mus musculus OX=10090 GN=Sympk PE=1 SV=2
1370	TRUE	Q8R1Q8|DC1L1_MOUSE	50.8817	1.53	1.53	1	55209.8	1	1		56614.2	Cytoplasmic dynein 1 light intermediate chain 1 OS=Mus musculus OX=10090 GN=Dync1li1 PE=1 SV=1
926	TRUE	Q62446|FKBP3_MOUSE	50.838	6.25	6.25	2	56568.2	1	4		25147.8	Peptidyl-prolyl cis-trans isomerase FKBP3 OS=Mus musculus OX=10090 GN=Fkbp3 PE=1 SV=2
815	TRUE	Q9EST5|AN32B_MOUSE	50.2664	5.51	5.51	2	250112	1	2		31078.7	Acidic leucine-rich nuclear phosphoprotein 32 family member B OS=Mus musculus OX=10090 GN=Anp32b PE=1 SV=1
1312	TRUE	P24452|CAPG_MOUSE	49.9186	3.69	3.69	1	73889.7	1	1		39240.4	Macrophage-capping protein OS=Mus musculus OX=10090 GN=Capg PE=1 SV=2
1351	TRUE	Q99MD6|TRXR3_MOUSE	49.8942	1.84	1.84	1		1	1		71287.8	Thioredoxin reductase 3 OS=Mus musculus OX=10090 GN=Txnrd3 PE=1 SV=3
920	FALSE	Q8C1B1|CAMP2_MOUSE	49.777	0.41	0.41	1	28092.7	1	1		164333	Calmodulin-regulated spectrin-associated protein 2 OS=Mus musculus OX=10090 GN=Camsap2 PE=1 SV=3
920	FALSE	Q149C2|MIPT3_MOUSE	49.777	0.96	0.96	1	28092.7	1	1		71037.4	TRAF3-interacting protein 1 OS=Mus musculus OX=10090 GN=Traf3ip1 PE=1 SV=2
1247	TRUE	P33611|DPOA2_MOUSE	49.7023	2.17	2.17	1	39712.6	1	1		66214.1	DNA polymerase alpha subunit B OS=Mus musculus OX=10090 GN=Pola2 PE=1 SV=2
745	TRUE	Q9Z315|SNUT1_MOUSE	49.6277	2.11	2.11	2	64518.4	1	2		90885.4	U4/U6.U5 tri-snRNP-associated protein 1 OS=Mus musculus OX=10090 GN=Sart1 PE=1 SV=1
761	FALSE	Q5SPW0|VPS54_MOUSE	49.6176	0.61	0.61	1	102730	1	1		110397	Vacuolar protein sorting-associated protein 54 OS=Mus musculus OX=10090 GN=Vps54 PE=1 SV=1
1246	TRUE	P31786|ACBP_MOUSE	49.521	16.09	16.09	1	181857	1	1	Acetylation (Protein N-term)	10000.4	Acyl-CoA-binding protein OS=Mus musculus OX=10090 GN=Dbi PE=1 SV=2
1222	TRUE	Q8K2V6|IPO11_MOUSE	49.4105	0.72	0.72	1	20401.4	1	1		112416	Importin-11 OS=Mus musculus OX=10090 GN=Ipo11 PE=1 SV=1
1275	TRUE	Q9JI11|STK4_MOUSE	49.4093	2.87	2.87	1	36585.2	1	1	Oxidation (M)	55541.1	Serine/threonine-protein kinase 4 OS=Mus musculus OX=10090 GN=Stk4 PE=1 SV=1
1275	TRUE	Q9JI10|STK3_MOUSE	49.4093	2.82	2.82	1	36585.2	1	1	Oxidation (M)	56855.3	Serine/threonine-protein kinase 3 OS=Mus musculus OX=10090 GN=Stk3 PE=1 SV=1
713	FALSE	Q8JZM0|TFB1M_MOUSE	49.3452	1.74	1.74	1	49078.6	1	1		38961.6	Dimethyladenosine transferase 1, mitochondrial OS=Mus musculus OX=10090 GN=Tfb1m PE=1 SV=1
713	FALSE	Q6NVG7|GT252_MOUSE	49.3452	0.96	0.96	1	49078.6	1	1		72788.3	Procollagen galactosyltransferase 2 OS=Mus musculus OX=10090 GN=Colgalt2 PE=2 SV=2
713	FALSE	Q8BUB6|UST_MOUSE	49.3452	1.47	1.47	1	49078.6	1	1		47730	Uronyl 2-sulfotransferase OS=Mus musculus OX=10090 GN=Ust PE=2 SV=3
216	FALSE	Q05AA6|DRP2_MOUSE	49.3353	0.63	0.63	1	114684	1	2		108050	Dystrophin-related protein 2 OS=Mus musculus OX=10090 GN=Drp2 PE=1 SV=1
1309	TRUE	Q7TQK4|EXOS3_MOUSE	49.3103	2.19	2.19	1	159151	1	2		29546.3	Exosome complex component RRP40 OS=Mus musculus OX=10090 GN=Exosc3 PE=1 SV=3
1129	TRUE	P59235|NUP43_MOUSE	49.2974	2.63	2.63	1	234924	1	1		41989.6	Nucleoporin Nup43 OS=Mus musculus OX=10090 GN=Nup43 PE=1 SV=2
1218	TRUE	P00920|CAH2_MOUSE	49.2707	3.85	3.85	1	31152.8	1	1		29032.6	Carbonic anhydrase 2 OS=Mus musculus OX=10090 GN=Ca2 PE=1 SV=4
987	TRUE	O88447|KLC1_MOUSE	48.8845	2.22	2.22	2	228899	2	2	Deamidation (NQ)	61450.1	Kinesin light chain 1 OS=Mus musculus OX=10090 GN=Klc1 PE=1 SV=3
1093	TRUE	Q9DCU9|HOGA1_MOUSE	48.8181	3.12	3.12	1	31051.9	1	1		34643.9	4-hydroxy-2-oxoglutarate aldolase, mitochondrial OS=Mus musculus OX=10090 GN=Hoga1 PE=1 SV=1
729	TRUE	Q5S003|SPG17_MOUSE	48.4744	0.52	0.52	2	45284.8	1	2		263102	Sperm-associated antigen 17 OS=Mus musculus OX=10090 GN=Spag17 PE=1 SV=2
419	FALSE	Q9QYB2|DACH1_MOUSE	48.3834	0.8	0.8	1	176471	1	1		77971.6	Dachshund homolog 1 OS=Mus musculus OX=10090 GN=Dach1 PE=1 SV=1
419	FALSE	Q6P1E1|ZMIZ1_MOUSE	48.3834	0.56	0.56	1	176471	1	1		115851	Zinc finger MIZ domain-containing protein 1 OS=Mus musculus OX=10090 GN=Zmiz1 PE=1 SV=1
419	FALSE	Q61941|NNTM_MOUSE	48.3834	0.55	0.55	1	176471	1	1		113838	NAD(P) transhydrogenase, mitochondrial OS=Mus musculus OX=10090 GN=Nnt PE=1 SV=2
419	FALSE	Q925Q8|DACH2_MOUSE	48.3834	0.95	0.95	1	176471	1	1		68588.5	Dachshund homolog 2 OS=Mus musculus OX=10090 GN=Dach2 PE=1 SV=1
419	FALSE	Q5EBH1|RASF5_MOUSE	48.3834	1.45	1.45	1	176471	1	1		46713.6	Ras association domain-containing protein 5 OS=Mus musculus OX=10090 GN=Rassf5 PE=1 SV=1
419	FALSE	Q91VW9|ZKSC3_MOUSE	48.3834	1.08	1.08	1	176471	1	1		62642	Zinc finger protein with KRAB and SCAN domains 3 OS=Mus musculus OX=10090 GN=Zkscan3 PE=1 SV=1
419	FALSE	Q8CIE2|ZMIZ2_MOUSE	48.3834	0.65	0.65	1	176471	1	1		96719.3	Zinc finger MIZ domain-containing protein 2 OS=Mus musculus OX=10090 GN=Zmiz2 PE=1 SV=2
419	FALSE	D3Z2X2|DNHD1_MOUSE	48.3834	0.13	0.13	1	176471	1	1		536436	Dynein heavy chain domain-containing protein 1 OS=Mus musculus OX=10090 GN=Dnhd1 PE=1 SV=3
1214	TRUE	P49182|HEP2_MOUSE	48.2595	1.46	1.46	1	59564.3	1	1		54496.7	Heparin cofactor 2 OS=Mus musculus OX=10090 GN=Serpind1 PE=1 SV=1
991	TRUE	D3YV10|CCD13_MOUSE	48.1164	1.69	1.69	2		1	2		79750.2	Coiled-coil domain-containing protein 13 OS=Mus musculus OX=10090 GN=Ccdc13 PE=1 SV=1
178	FALSE	Q6ZPY2|SMG5_MOUSE	48.0591	0.69	0.69	1	102920	1	1		114071	Nonsense-mediated mRNA decay factor SMG5 OS=Mus musculus OX=10090 GN=Smg5 PE=1 SV=2
22	FALSE	Q8K083|ZN536_MOUSE	47.8672	0.46	0.46	1	56916.4	1	1		141576	Zinc finger protein 536 OS=Mus musculus OX=10090 GN=Znf536 PE=1 SV=1
1244	TRUE	Q8VHI5|VITRN_MOUSE	47.832	0.92	0.92	1	6.31359e+06	1	6		70698.5	Vitrin OS=Mus musculus OX=10090 GN=Vit PE=1 SV=2
1244	TRUE	P11247|PERM_MOUSE	47.832	0.84	0.84	1	6.31359e+06	1	6		81181.7	Myeloperoxidase OS=Mus musculus OX=10090 GN=Mpo PE=1 SV=2
1244	TRUE	Q2MHE5|DOK6_MOUSE	47.832	1.81	1.81	1	6.31359e+06	1	6		38286.6	Docking protein 6 OS=Mus musculus OX=10090 GN=Dok6 PE=1 SV=1
1172	TRUE	Q9CW46|RAVR1_MOUSE	47.8124	1.47	1.47	1	17211	1	1	Carbamidomethylation	79381.9	Ribonucleoprotein PTB-binding 1 OS=Mus musculus OX=10090 GN=Raver1 PE=1 SV=2
817	TRUE	Q2VIS4|FILA2_MOUSE	47.7965	0.55	0.55	2	32249.8	1	2		251372	Filaggrin-2 OS=Mus musculus OX=10090 GN=Flg2 PE=1 SV=2
1355	TRUE	Q9EQC5|SCYL1_MOUSE	47.7375	0.99	0.99	1	59306.7	1	1	Oxidation (M)	89159.8	N-terminal kinase-like protein OS=Mus musculus OX=10090 GN=Scyl1 PE=1 SV=1
1258	TRUE	P70408|CAD10_MOUSE	47.7146	0.76	0.76	1	240298	1	1		88312	Cadherin-10 OS=Mus musculus OX=10090 GN=Cdh10 PE=1 SV=3
1301	TRUE	Q99J36|THUM1_MOUSE	47.5521	4.29	4.29	1	26497.3	1	1		38884.9	THUMP domain-containing protein 1 OS=Mus musculus OX=10090 GN=Thumpd1 PE=1 SV=1
873	FALSE	Q99MI1|RB6I2_MOUSE	47.4697	1.07	1.07	1	2917.41	1	1		128331	ELKS/Rab6-interacting/CAST family member 1 OS=Mus musculus OX=10090 GN=Erc1 PE=1 SV=1
712	TRUE	A2AUY4|BAZ2B_MOUSE	47.4162	0.61	0.61	2	137440	2	2		234001	Bromodomain adjacent to zinc finger domain protein 2B OS=Mus musculus OX=10090 GN=Baz2b PE=1 SV=1
821	TRUE	Q9JJN2|ZFHX4_MOUSE	47.1028	0.34	0.34	2	328251	1	2		392323	Zinc finger homeobox protein 4 OS=Mus musculus OX=10090 GN=Zfhx4 PE=1 SV=1
911	TRUE	E9Q555|RN213_MOUSE	46.9204	0.29	0.29	2	97212.1	1	2		584258	E3 ubiquitin-protein ligase RNF213 OS=Mus musculus OX=10090 GN=Rnf213 PE=1 SV=3
728	TRUE	Q04683|CXCR5_MOUSE	46.8407	3.21	3.21	2	62987.8	1	5		42114.6	C-X-C chemokine receptor type 5 OS=Mus musculus OX=10090 GN=Cxcr5 PE=1 SV=2
271	FALSE	Q8BL66|EEA1_MOUSE	46.8269	0.43	0.43	1	44550.5	1	1		160915	Early endosome antigen 1 OS=Mus musculus OX=10090 GN=Eea1 PE=1 SV=2
271	FALSE	Q9D7V2|LYSM2_MOUSE	46.8269	2.79	2.79	1	44550.5	1	1		23693.6	LysM and putative peptidoglycan-binding domain-containing protein 2 OS=Mus musculus OX=10090 GN=Lysmd2 PE=1 SV=2
271	FALSE	Q9Z207|DIAP3_MOUSE	46.8269	0.51	0.51	1	44550.5	1	1		133686	Protein diaphanous homolog 3 OS=Mus musculus OX=10090 GN=Diaph3 PE=1 SV=1
271	FALSE	O54910|IKBE_MOUSE	46.8269	1.65	1.65	1	44550.5	1	1		39200	NF-kappa-B inhibitor epsilon OS=Mus musculus OX=10090 GN=Nfkbie PE=1 SV=2
176	FALSE	Q8CEC0|NUP88_MOUSE	46.8037	0.93	0.93	1	2980.92	1	1		84937.7	Nuclear pore complex protein Nup88 OS=Mus musculus OX=10090 GN=Nup88 PE=1 SV=1
1180	TRUE	Q9JIG7|CCD22_MOUSE	46.801	1.44	1.44	1	10012.2	1	1		70843.5	Coiled-coil domain-containing protein 22 OS=Mus musculus OX=10090 GN=Ccdc22 PE=1 SV=1
867	TRUE	Q3UM18|LSG1_MOUSE	46.7868	2.95	2.95	2	35858.7	2	2		73156.5	Large subunit GTPase 1 homolog OS=Mus musculus OX=10090 GN=Lsg1 PE=1 SV=2
54	FALSE	O88623|UBP2_MOUSE	46.7003	0.97	0.97	1	642984	1	1		69525.2	Ubiquitin carboxyl-terminal hydrolase 2 OS=Mus musculus OX=10090 GN=Usp2 PE=1 SV=3
67	FALSE	Q5SXJ3|FANCJ_MOUSE	46.2308	0.51	0.51	1	475407	1	1		131360	Fanconi anemia group J protein homolog OS=Mus musculus OX=10090 GN=Brip1 PE=2 SV=1
67	FALSE	Q922G7|TEKT2_MOUSE	46.2308	1.4	1.4	1	475407	1	1		50311.1	Tektin-2 OS=Mus musculus OX=10090 GN=Tekt2 PE=1 SV=1
110	FALSE	P59644|PI5PA_MOUSE	46.2057	0.6	0.6	1	34954	1	1		107544	Phosphatidylinositol 4,5-bisphosphate 5-phosphatase A OS=Mus musculus OX=10090 GN=Inpp5j PE=1 SV=2
110	FALSE	Q8C5L6|INP5K_MOUSE	46.2057	1.28	1.28	1	34954	1	1		54158.9	Inositol polyphosphate 5-phosphatase K OS=Mus musculus OX=10090 GN=Inpp5k PE=1 SV=2
1195	TRUE	Q9WUA3|PFKAP_MOUSE	46.1719	1.15	1.15	1	37125.9	1	1		85455	ATP-dependent 6-phosphofructokinase, platelet type OS=Mus musculus OX=10090 GN=Pfkp PE=1 SV=1
1065	TRUE	Q69ZZ6|TMCC1_MOUSE	46.0095	0.92	0.92	1	125585	1	1		71642.4	Transmembrane and coiled-coil domains protein 1 OS=Mus musculus OX=10090 GN=Tmcc1 PE=1 SV=2
1065	TRUE	B7ZNG0|KIF7_MOUSE	46.0095	0.45	0.45	1	125585	1	1		151624	Kinesin-like protein KIF7 OS=Mus musculus OX=10090 GN=Kif7 PE=1 SV=1
1005	TRUE	P35585|AP1M1_MOUSE	45.9443	2.84	2.84	1		1	1		48542.8	AP-1 complex subunit mu-1 OS=Mus musculus OX=10090 GN=Ap1m1 PE=1 SV=3
1056	TRUE	O55029|COPB2_MOUSE	45.781	1.1	1.1	1	13154	1	2		102449	Coatomer subunit beta' OS=Mus musculus OX=10090 GN=Copb2 PE=1 SV=2
1019	TRUE	Q8K4K1|CETN4_MOUSE	45.7713	3.57	3.57	1	82811.6	1	1		19199.8	Centrin-4 OS=Mus musculus OX=10090 GN=Cetn4 PE=1 SV=1
1019	TRUE	Q9Z1L4|XLRS1_MOUSE	45.7713	2.68	2.68	1	82811.6	1	1		25575	Retinoschisin OS=Mus musculus OX=10090 GN=Rs1 PE=1 SV=1
1019	TRUE	Q9JI19|FIBP_MOUSE	45.7713	1.68	1.68	1	82811.6	1	1		41204.3	Acidic fibroblast growth factor intracellular-binding protein OS=Mus musculus OX=10090 GN=Fibp PE=1 SV=1
1019	TRUE	Q64GA5|PA24C_MOUSE	45.7713	1.01	1.01	1	82811.6	1	1		67882.2	Cytosolic phospholipase A2 gamma OS=Mus musculus OX=10090 GN=Pla2g4c PE=1 SV=1
1019	TRUE	Q7M6U3|TEX14_MOUSE	45.7713	0.41	0.41	1	82811.6	1	1		162541	Inactive serine/threonine-protein kinase TEX14 OS=Mus musculus OX=10090 GN=Tex14 PE=1 SV=2
1019	TRUE	Q8BMK4|CKAP4_MOUSE	45.7713	1.04	1.04	1	82811.6	1	1		63692.1	Cytoskeleton-associated protein 4 OS=Mus musculus OX=10090 GN=Ckap4 PE=1 SV=2
1019	TRUE	Q9R1K9|CETN2_MOUSE	45.7713	3.49	3.49	1	82811.6	1	1		19796.5	Centrin-2 OS=Mus musculus OX=10090 GN=Cetn2 PE=1 SV=1
1447	TRUE	Q9JII5|DAZP1_MOUSE	45.7007	2.46	2.46	1	68527.8	1	1	Carbamidomethylation	43214.2	DAZ-associated protein 1 OS=Mus musculus OX=10090 GN=Dazap1 PE=1 SV=2
799	TRUE	Q9D483|RPC3_MOUSE	45.4531	3.19	3.19	2	208750	2	2		60705.9	DNA-directed RNA polymerase III subunit RPC3 OS=Mus musculus OX=10090 GN=Polr3c PE=1 SV=1
1039	TRUE	Q9D279|MISP_MOUSE	45.1398	0.93	0.93	1	17771.1	1	1		72281.2	Mitotic interactor and substrate of PLK1 OS=Mus musculus OX=10090 GN=Misp PE=1 SV=1
1039	TRUE	Q9CYQ7|NARF_MOUSE	45.1398	1.3	1.3	1	17771.1	1	1		51815.7	Nuclear prelamin A recognition factor OS=Mus musculus OX=10090 GN=Narf PE=2 SV=1
1039	TRUE	Q8R5L3|VPS39_MOUSE	45.1398	0.68	0.68	1	17771.1	1	1		101693	Vam6/Vps39-like protein OS=Mus musculus OX=10090 GN=Vps39 PE=1 SV=1
203	FALSE	Q8C8H8|KY_MOUSE	45.0857	0.91	0.91	1	10961.8	1	1		75090.3	Kyphoscoliosis peptidase OS=Mus musculus OX=10090 GN=Ky PE=1 SV=1
1028	TRUE	Q60936|COQ8A_MOUSE	45.0743	0.93	0.93	1	42152.4	1	1		71743	Atypical kinase COQ8A, mitochondrial OS=Mus musculus OX=10090 GN=Coq8a PE=1 SV=2
454	FALSE	Q9QZ05|E2AK4_MOUSE	45.054	0.36	0.36	1	40027.6	1	1		186487	eIF-2-alpha kinase GCN2 OS=Mus musculus OX=10090 GN=Eif2ak4 PE=1 SV=2
120	FALSE	A2A3V1|AK17B_MOUSE	45.009	0.63	0.63	1	10774.5	1	2		111066	A-kinase anchor protein 17B OS=Mus musculus OX=10090 GN=Akap17b PE=1 SV=2
846	FALSE	Q8BYA0|TBCD_MOUSE	44.9676	0.5	0.5	1	35850.1	1	1		133321	Tubulin-specific chaperone D OS=Mus musculus OX=10090 GN=Tbcd PE=1 SV=1
846	FALSE	Q99MY8|ASH1L_MOUSE	44.9676	0.2	0.2	1	35850.1	1	1		331333	Histone-lysine N-methyltransferase ASH1L OS=Mus musculus OX=10090 GN=Ash1l PE=1 SV=3
846	FALSE	Q5SSE9|ABCAD_MOUSE	44.9676	0.12	0.12	1	35850.1	1	1		568897	ATP-binding cassette sub-family A member 13 OS=Mus musculus OX=10090 GN=Abca13 PE=1 SV=1
610	FALSE	P01029|CO4B_MOUSE	44.7603	0.4	0.4	1	133423	1	1		192915	Complement C4-B OS=Mus musculus OX=10090 GN=C4b PE=1 SV=3
773	FALSE	Q8CIV8|TBCE_MOUSE	44.7163	1.53	1.53	1	52362.9	1	1		59085.7	Tubulin-specific chaperone E OS=Mus musculus OX=10090 GN=Tbce PE=1 SV=1
1100	TRUE	Q8CCC3|CL056_MOUSE	44.7103	1.13	1.13	1		1	1		59886	Uncharacterized protein C12orf56 homolog OS=Mus musculus OX=10090 PE=2 SV=1
1100	TRUE	P39429|TRAF2_MOUSE	44.7103	1.2	1.2	1		1	1		56026.3	TNF receptor-associated factor 2 OS=Mus musculus OX=10090 GN=Traf2 PE=1 SV=1
1231	TRUE	O35719|RA51B_MOUSE	44.6771	1.71	1.71	1	11205.7	1	2		38152.1	DNA repair protein RAD51 homolog 2 OS=Mus musculus OX=10090 GN=Rad51b PE=2 SV=2
1231	TRUE	Q9D8I3|GLOD5_MOUSE	44.6771	4.05	4.05	1	11205.7	1	2		16595.1	Glyoxalase domain-containing protein 5 OS=Mus musculus OX=10090 GN=Glod5 PE=1 SV=1
1026	TRUE	B1AWN4|AT10B_MOUSE	44.5578	0.41	0.41	1	179956	1	3		166437	Phospholipid-transporting ATPase VB OS=Mus musculus OX=10090 GN=Atp10b PE=1 SV=1
1026	TRUE	Q3UHN9|NDST1_MOUSE	44.5578	0.68	0.68	1	179956	1	3		100726	Bifunctional heparan sulfate N-deacetylase/N-sulfotransferase 1 OS=Mus musculus OX=10090 GN=Ndst1 PE=1 SV=2
1026	TRUE	Q61161|M4K2_MOUSE	44.5578	0.73	0.73	1	179956	1	3		91265.4	Mitogen-activated protein kinase kinase kinase kinase 2 OS=Mus musculus OX=10090 GN=Map4k2 PE=1 SV=1
1026	TRUE	Q8BWT5|DIP2A_MOUSE	44.5578	0.39	0.39	1	179956	1	3		165255	Disco-interacting protein 2 homolog A OS=Mus musculus OX=10090 GN=Dip2a PE=1 SV=3
840	TRUE	Q922B2|SYDC_MOUSE	44.5377	4.19	4.19	2	69704.4	2	2	Carbamidomethylation; Oxidation (M)	57147.2	Aspartate--tRNA ligase, cytoplasmic OS=Mus musculus OX=10090 GN=Dars1 PE=1 SV=2
1341	TRUE	Q6NZQ2|DDX31_MOUSE	44.4014	1.89	1.89	1	60514	1	1		76912.8	Probable ATP-dependent RNA helicase DDX31 OS=Mus musculus OX=10090 GN=Ddx31 PE=2 SV=2
1060	TRUE	P14115|RL27A_MOUSE	44.336	7.43	7.43	1	47139.5	1	1		16605.5	60S ribosomal protein L27a OS=Mus musculus OX=10090 GN=Rpl27a PE=1 SV=5
1211	TRUE	O55106|STRN_MOUSE	44.3132	2.82	2.82	1	16750	1	1		85965.8	Striatin OS=Mus musculus OX=10090 GN=Strn PE=1 SV=2
311	FALSE	Q60696|PMEL_MOUSE	44.2515	1.12	1.12	1	38906.6	1	2		66301.2	Melanocyte protein PMEL OS=Mus musculus OX=10090 GN=Pmel PE=1 SV=2
24	FALSE	A6PWD2|FHAD1_MOUSE	44.2156	0.42	0.42	1	89464.9	1	1		163728	Forkhead-associated domain-containing protein 1 OS=Mus musculus OX=10090 GN=Fhad1 PE=2 SV=1
1101	TRUE	Q9Z2R6|U119A_MOUSE	44.1243	3.75	3.75	1	64758.9	1	1		27010.4	Protein unc-119 homolog A OS=Mus musculus OX=10090 GN=Unc119 PE=1 SV=1
1101	TRUE	Q8C4B4|U119B_MOUSE	44.1243	3.59	3.59	1	64758.9	1	1		28302.8	Protein unc-119 homolog B OS=Mus musculus OX=10090 GN=Unc119b PE=1 SV=1
1082	TRUE	A6PWV3|IZUM3_MOUSE	43.9852	2.28	2.28	1	85594.3	1	1		30314.2	Izumo sperm-egg fusion protein 3 OS=Mus musculus OX=10090 GN=Izumo3 PE=1 SV=1
1082	TRUE	Q9QZ85|IIGP1_MOUSE	43.9852	1.45	1.45	1	85594.3	1	1		47571.7	Interferon-inducible GTPase 1 OS=Mus musculus OX=10090 GN=Iigp1 PE=1 SV=2
1082	TRUE	Q6PB70|ANO8_MOUSE	43.9852	0.57	0.57	1	85594.3	1	1		119101	Anoctamin-8 OS=Mus musculus OX=10090 GN=Ano8 PE=1 SV=3
1082	TRUE	A2AHL1|ANO3_MOUSE	43.9852	0.61	0.61	1	85594.3	1	1		114568	Anoctamin-3 OS=Mus musculus OX=10090 GN=Ano3 PE=1 SV=1
1082	TRUE	Q6P9J9|ANO6_MOUSE	43.9852	0.66	0.66	1	85594.3	1	1		106255	Anoctamin-6 OS=Mus musculus OX=10090 GN=Ano6 PE=1 SV=1
1082	TRUE	Q6Q473|CLA4A_MOUSE	43.9852	0.65	0.65	1	85594.3	1	1		101872	Calcium-activated chloride channel regulator 4A OS=Mus musculus OX=10090 GN=Clca4a PE=1 SV=2
1082	TRUE	Q6ZQA6|IGSF3_MOUSE	43.9852	0.5	0.5	1	85594.3	1	1		134710	Immunoglobulin superfamily member 3 OS=Mus musculus OX=10090 GN=Igsf3 PE=1 SV=2
1082	TRUE	Q8BHY3|ANO1_MOUSE	43.9852	0.62	0.62	1	85594.3	1	1		110916	Anoctamin-1 OS=Mus musculus OX=10090 GN=Ano1 PE=1 SV=2
1082	TRUE	Q9WV06|ANKR2_MOUSE	43.9852	1.83	1.83	1	85594.3	1	1		36706.8	Ankyrin repeat domain-containing protein 2 OS=Mus musculus OX=10090 GN=Ankrd2 PE=1 SV=3
1082	TRUE	Q8C5H1|ANO4_MOUSE	43.9852	0.63	0.63	1	85594.3	1	1		111544	Anoctamin-4 OS=Mus musculus OX=10090 GN=Ano4 PE=1 SV=2
1208	TRUE	Q8BIJ6|SYIM_MOUSE	43.9008	0.99	0.99	1	123003	1	1		112804	Isoleucine--tRNA ligase, mitochondrial OS=Mus musculus OX=10090 GN=Iars2 PE=1 SV=1
203	FALSE	Q9QZS3|NUMB_MOUSE	43.4962	0.92	0.92	1	15752.7	1	1		70812.9	Protein numb homolog OS=Mus musculus OX=10090 GN=Numb PE=1 SV=1
203	FALSE	Q3UPH7|ARH40_MOUSE	43.4962	0.4	0.4	1	15752.7	1	1		165132	Rho guanine nucleotide exchange factor 40 OS=Mus musculus OX=10090 GN=Arhgef40 PE=1 SV=1
203	FALSE	Q6DFV7|NCOA7_MOUSE	43.4962	0.64	0.64	1	15752.7	1	1		106357	Nuclear receptor coactivator 7 OS=Mus musculus OX=10090 GN=Ncoa7 PE=1 SV=2
707	TRUE	P97384|ANX11_MOUSE	43.1233	2.78	2.78	2	3957.38	1	2		54079.3	Annexin A11 OS=Mus musculus OX=10090 GN=Anxa11 PE=1 SV=2
1346	TRUE	Q8K284|TF3C1_MOUSE	42.9553	0.29	0.29	1	92302.3	1	1		237476	General transcription factor 3C polypeptide 1 OS=Mus musculus OX=10090 GN=Gtf3c1 PE=1 SV=2
1135	TRUE	P12246|SAMP_MOUSE	42.7577	2.68	2.68	1	57888.1	1	1		26247	Serum amyloid P-component OS=Mus musculus OX=10090 GN=Apcs PE=1 SV=2
1243	TRUE	P09602|HMGN2_MOUSE	42.4131	16.67	16.67	1	171092	1	1		9422.69	Non-histone chromosomal protein HMG-17 OS=Mus musculus OX=10090 GN=Hmgn2 PE=1 SV=2
897	TRUE	Q3UPL0|SC31A_MOUSE	42.2511	1.22	1.22	2	60183	2	2		133569	Protein transport protein Sec31A OS=Mus musculus OX=10090 GN=Sec31a PE=1 SV=2
907	TRUE	P97393|RHG05_MOUSE	42.0986	0.86	0.86	2	38039.7	1	2		172472	Rho GTPase-activating protein 5 OS=Mus musculus OX=10090 GN=Arhgap5 PE=1 SV=3
732	TRUE	Q924T7|RNF31_MOUSE	42.0891	1.13	1.13	2	992079	1	2		119314	E3 ubiquitin-protein ligase RNF31 OS=Mus musculus OX=10090 GN=Rnf31 PE=1 SV=2
1062	TRUE	Q80TL7|MON2_MOUSE	42.0315	0.35	0.35	1	138295	1	1		189078	Protein MON2 homolog OS=Mus musculus OX=10090 GN=Mon2 PE=1 SV=2
1062	TRUE	Q8VHI3|OFUT2_MOUSE	42.0315	1.4	1.4	1	138295	1	1		49429.3	GDP-fucose protein O-fucosyltransferase 2 OS=Mus musculus OX=10090 GN=Pofut2 PE=1 SV=1
1062	TRUE	Q62172|RBP1_MOUSE	42.0315	0.93	0.93	1	138295	1	1		75043.2	RalA-binding protein 1 OS=Mus musculus OX=10090 GN=Ralbp1 PE=1 SV=4
1062	TRUE	P43137|LIT1_MOUSE	42.0315	3.64	3.64	1	138295	1	1		18518.6	Lithostathine-1 OS=Mus musculus OX=10090 GN=Reg1 PE=1 SV=1
1062	TRUE	P70259|GP143_MOUSE	42.0315	1.48	1.48	1	138295	1	1		44564.2	G-protein coupled receptor 143 OS=Mus musculus OX=10090 GN=Gpr143 PE=2 SV=1
1062	TRUE	Q8CIV3|LIPH_MOUSE	42.0315	1.33	1.33	1	138295	1	1		50675.2	Lipase member H OS=Mus musculus OX=10090 GN=Liph PE=2 SV=2
1062	TRUE	Q8BYW1|RHG25_MOUSE	42.0315	0.93	0.93	1	138295	1	1		73382.7	Rho GTPase-activating protein 25 OS=Mus musculus OX=10090 GN=Arhgap25 PE=1 SV=2
1062	TRUE	Q8BL80|RHG22_MOUSE	42.0315	0.85	0.85	1	138295	1	1		77785.5	Rho GTPase-activating protein 22 OS=Mus musculus OX=10090 GN=Arhgap22 PE=1 SV=2
1062	TRUE	Q8C4V1|RHG24_MOUSE	42.0315	0.8	0.8	1	138295	1	1		84100	Rho GTPase-activating protein 24 OS=Mus musculus OX=10090 GN=Arhgap24 PE=1 SV=2
1062	TRUE	P55200|KMT2A_MOUSE	42.0315	0.15	0.15	1	138295	1	1		429649	Histone-lysine N-methyltransferase 2A OS=Mus musculus OX=10090 GN=Kmt2a PE=1 SV=3
1177	TRUE	Q05895|TSP3_MOUSE	41.9895	0.63	0.63	1	8232.8	1	1		104119	Thrombospondin-3 OS=Mus musculus OX=10090 GN=Thbs3 PE=1 SV=2
1177	TRUE	Q9R0G6|COMP_MOUSE	41.9895	0.79	0.79	1	8232.8	1	1		82342.1	Cartilage oligomeric matrix protein OS=Mus musculus OX=10090 GN=Comp PE=1 SV=2
1177	TRUE	Q9Z1T2|TSP4_MOUSE	41.9895	0.62	0.62	1	8232.8	1	1		106366	Thrombospondin-4 OS=Mus musculus OX=10090 GN=Thbs4 PE=1 SV=1
36	FALSE	Q9JIG4|PPR3F_MOUSE	41.9401	0.75	0.75	1	486531	1	3		84120.4	Protein phosphatase 1 regulatory subunit 3F OS=Mus musculus OX=10090 GN=Ppp1r3f PE=1 SV=3
1090	TRUE	O70475|UGDH_MOUSE	41.8815	2.03	2.03	1	28377	1	1		54832	UDP-glucose 6-dehydrogenase OS=Mus musculus OX=10090 GN=Ugdh PE=1 SV=1
730	FALSE	Q9CQ44|TM218_MOUSE	41.6486	5.22	5.22	1	97210.7	1	1		12464.3	Transmembrane protein 218 OS=Mus musculus OX=10090 GN=Tmem218 PE=3 SV=1
683	FALSE	Q61301|CTNA2_MOUSE	41.5223	0.94	0.94	1		1	1	Carbamidomethylation	105286	Catenin alpha-2 OS=Mus musculus OX=10090 GN=Ctnna2 PE=1 SV=3
527	FALSE	Q8K1G2|LBN_MOUSE	41.2226	0.49	0.49	1		1	1	Oxidation (M)	137639	Limbin OS=Mus musculus OX=10090 GN=Evc2 PE=1 SV=1
527	FALSE	Q8BV79|TRNK1_MOUSE	41.2226	0.2	0.2	1		1	1	Oxidation (M)	343320	TPR and ankyrin repeat-containing protein 1 OS=Mus musculus OX=10090 GN=Trank1 PE=2 SV=3
527	FALSE	P43117|PF2R_MOUSE	41.2226	1.64	1.64	1		1	1	Oxidation (M)	40699.8	Prostaglandin F2-alpha receptor OS=Mus musculus OX=10090 GN=Ptgfr PE=2 SV=1
860	TRUE	Q8BX70|VP13C_MOUSE	41.1588	0.32	0.32	2	14388.6	1	3		420089	Intermembrane lipid transfer protein VPS13C OS=Mus musculus OX=10090 GN=Vps13c PE=1 SV=2
958	FALSE	Q6JPI3|MD13L_MOUSE	41.0337	0.27	0.27	1	6170.66	1	1	Deamidation (NQ)	241758	Mediator of RNA polymerase II transcription subunit 13-like OS=Mus musculus OX=10090 GN=Med13l PE=1 SV=2
1455	TRUE	Q9DCB4|ARP21_MOUSE	40.999	0.74	0.74	1	83802.1	1	2		88567	cAMP-regulated phosphoprotein 21 OS=Mus musculus OX=10090 GN=Arpp21 PE=1 SV=2
280	FALSE	P36423|THAS_MOUSE	40.9942	1.13	1.13	1	29412.5	1	1		60391	Thromboxane-A synthase OS=Mus musculus OX=10090 GN=Tbxas1 PE=1 SV=2
280	FALSE	B9EJV3|GRB1L_MOUSE	40.9942	0.31	0.31	1	29412.5	1	1		213628	GREB1-like protein OS=Mus musculus OX=10090 GN=Greb1l PE=2 SV=1
1365	TRUE	Q8K2K6|AGFG1_MOUSE	40.9178	2.14	2.14	1	73087	1	1		58042.8	Arf-GAP domain and FG repeat-containing protein 1 OS=Mus musculus OX=10090 GN=Agfg1 PE=1 SV=2
815	FALSE	Q3UYI6|FUZZY_MOUSE	40.8474	1.45	1.45	1	250112	1	1		45588.2	Protein fuzzy homolog OS=Mus musculus OX=10090 GN=Fuz PE=1 SV=2
414	FALSE	Q6PDG8|MON1A_MOUSE	40.5806	1.08	1.08	1	57847.2	1	1	Oxidation (M)	62131.2	Vacuolar fusion protein MON1 homolog A OS=Mus musculus OX=10090 GN=Mon1a PE=1 SV=3
989	TRUE	Q923D5|WBP11_MOUSE	40.1953	3.28	3.28	2	67955	2	2		69874.5	WW domain-binding protein 11 OS=Mus musculus OX=10090 GN=Wbp11 PE=1 SV=2
1070	TRUE	Q9JKN6|NOVA1_MOUSE	40.085	1.18	1.18	1	12562.2	1	1	Deamidation (NQ)	51755.5	RNA-binding protein Nova-1 OS=Mus musculus OX=10090 GN=Nova1 PE=1 SV=2
1070	TRUE	A0A1W2P872|NOVA2_MOUSE	40.085	1.22	1.22	1	12562.2	1	1	Deamidation (NQ)	49066.7	RNA-binding protein Nova-2 OS=Mus musculus OX=10090 GN=Nova2 PE=1 SV=1
1325	TRUE	O35250|EXOC7_MOUSE	40.0057	1.43	1.43	1	28992.2	1	1		79960.2	Exocyst complex component 7 OS=Mus musculus OX=10090 GN=Exoc7 PE=1 SV=2
1393	TRUE	P01902|HA1D_MOUSE	39.6333	1.63	1.63	1	47586.4	1	1		41489.9	H-2 class I histocompatibility antigen, K-D alpha chain OS=Mus musculus OX=10090 GN=H2-K1 PE=1 SV=1
401	FALSE	Q9JL99|CLC1B_MOUSE	39.6018	2.62	2.62	1		1	1		26239.1	C-type lectin domain family 1 member B OS=Mus musculus OX=10090 GN=Clec1b PE=1 SV=1
1457	TRUE	P07759|SPA3K_MOUSE	39.5894	2.39	2.39	1	52518.8	1	1		46879.9	Serine protease inhibitor A3K OS=Mus musculus OX=10090 GN=Serpina3k PE=1 SV=2
32	FALSE	Q3UQ28|PXDN_MOUSE	39.4057	0.47	0.47	1	32219.3	1	1		165103	Peroxidasin homolog OS=Mus musculus OX=10090 GN=Pxdn PE=1 SV=2
747	TRUE	Q00898|A1AT5_MOUSE	39.3729	3.63	3.63	2	329555	2	2		45891.4	Alpha-1-antitrypsin 1-5 OS=Mus musculus OX=10090 GN=Serpina1e PE=1 SV=1
747	TRUE	Q00897|A1AT4_MOUSE	39.3729	3.63	3.63	2	329555	2	2		45998.3	Alpha-1-antitrypsin 1-4 OS=Mus musculus OX=10090 GN=Serpina1d PE=1 SV=1
747	TRUE	Q00896|A1AT3_MOUSE	39.3729	3.64	3.64	2	329555	2	2		45823.3	Alpha-1-antitrypsin 1-3 OS=Mus musculus OX=10090 GN=Serpina1c PE=1 SV=2
747	TRUE	P22599|A1AT2_MOUSE	39.3729	3.63	3.63	2	329555	2	2		45974.6	Alpha-1-antitrypsin 1-2 OS=Mus musculus OX=10090 GN=Serpina1b PE=1 SV=2
1261	TRUE	B1AVZ0|UPP_MOUSE	38.9727	2.26	2.26	1	44000.5	1	1		34277.9	Uracil phosphoribosyltransferase homolog OS=Mus musculus OX=10090 GN=Uprt PE=1 SV=1
1146	TRUE	Q62141|SIN3B_MOUSE	38.7883	0.55	0.55	1	78811.3	1	1		126405	Paired amphipathic helix protein Sin3b OS=Mus musculus OX=10090 GN=Sin3b PE=1 SV=2
656	FALSE	Q8BMC4|NOP9_MOUSE	38.3402	0.94	0.94	1	83754.2	1	1		70046.5	Nucleolar protein 9 OS=Mus musculus OX=10090 GN=Nop9 PE=1 SV=1
1186	TRUE	Q9ERG0|LIMA1_MOUSE	37.8854	1.46	1.46	1	53001.2	1	1	Oxidation (M)	84059.8	LIM domain and actin-binding protein 1 OS=Mus musculus OX=10090 GN=Lima1 PE=1 SV=3
497	FALSE	Q921M4|GOGA2_MOUSE	37.8527	0.7	0.7	1	175911	1	1		113278	Golgin subfamily A member 2 OS=Mus musculus OX=10090 GN=Golga2 PE=1 SV=3
497	FALSE	P70186|EPYC_MOUSE	37.8527	2.17	2.17	1	175911	1	1		36762.6	Epiphycan OS=Mus musculus OX=10090 GN=Epyc PE=2 SV=1
497	FALSE	Q80WC9|ACSF4_MOUSE	37.8527	0.64	0.64	1	175911	1	1		121569	Beta-alanine-activating enzyme OS=Mus musculus OX=10090 GN=Aasdh PE=1 SV=1
729	FALSE	Q8VCB2|MED25_MOUSE	37.7104	0.81	0.81	1	45284.8	1	1		78112.7	Mediator of RNA polymerase II transcription subunit 25 OS=Mus musculus OX=10090 GN=Med25 PE=1 SV=1
729	FALSE	P46686|TULP2_MOUSE	37.7104	1.07	1.07	1	45284.8	1	1		62724.2	Tubby-related protein 2 OS=Mus musculus OX=10090 GN=Tulp2 PE=1 SV=3
729	FALSE	Q99N13|HDAC9_MOUSE	37.7104	1.02	1.02	1	45284.8	1	1		65686.5	Histone deacetylase 9 OS=Mus musculus OX=10090 GN=Hdac9 PE=1 SV=2
1363	TRUE	P13634|CAH1_MOUSE	37.5775	5.36	5.36	1	5786.92	1	1		28330.6	Carbonic anhydrase 1 OS=Mus musculus OX=10090 GN=Ca1 PE=1 SV=4
930	FALSE	Q3UH66|WNK2_MOUSE	37.5178	0.28	0.28	1	53424.2	1	1		227527	Serine/threonine-protein kinase WNK2 OS=Mus musculus OX=10090 GN=Wnk2 PE=1 SV=2
1402	TRUE	Q91VR5|DDX1_MOUSE	37.3782	1.08	1.08	1	75526.6	1	1		82500.2	ATP-dependent RNA helicase DDX1 OS=Mus musculus OX=10090 GN=Ddx1 PE=1 SV=1
126	FALSE	Q6PFY8|TRI45_MOUSE	37.2041	1.03	1.03	1	2578.35	1	1		64257.3	Tripartite motif-containing protein 45 OS=Mus musculus OX=10090 GN=Trim45 PE=2 SV=2
814	TRUE	Q8K019|BCLF1_MOUSE	37.1514	1.41	1.41	2	60990.5	1	2		106002	Bcl-2-associated transcription factor 1 OS=Mus musculus OX=10090 GN=Bclaf1 PE=1 SV=2
857	TRUE	Q80UG8|TTLL4_MOUSE	37.0203	1.01	1.01	2	3.80157e+06	1	3		132530	Tubulin monoglutamylase TTLL4 OS=Mus musculus OX=10090 GN=Ttll4 PE=1 SV=3
1004	TRUE	Q80VP2|SPAT7_MOUSE	37.0007	1.2	1.2	1	5.37224e+06	1	3		65654.5	Spermatogenesis-associated protein 7 homolog OS=Mus musculus OX=10090 GN=Spata7 PE=1 SV=1
35	FALSE	P57016|LAD1_MOUSE	37.0005	1.14	1.14	1	16221.8	1	2		58864	Ladinin-1 OS=Mus musculus OX=10090 GN=Lad1 PE=1 SV=1
902	FALSE	A6X919|D19L1_MOUSE	36.9843	0.8	0.8	1	29412.5	1	1		84187	Probable C-mannosyltransferase DPY19L1 OS=Mus musculus OX=10090 GN=Dpy19l1 PE=1 SV=1
902	FALSE	Q8C147|DOCK8_MOUSE	36.9843	0.29	0.29	1	29412.5	1	1		238978	Dedicator of cytokinesis protein 8 OS=Mus musculus OX=10090 GN=Dock8 PE=1 SV=4
902	FALSE	Q9R1B9|SLIT2_MOUSE	36.9843	0.39	0.39	1	29412.5	1	1		168783	Slit homolog 2 protein OS=Mus musculus OX=10090 GN=Slit2 PE=2 SV=2
902	FALSE	F8VPU2|FARP1_MOUSE	36.9843	0.57	0.57	1	29412.5	1	1		118875	FERM, ARHGEF and pleckstrin domain-containing protein 1 OS=Mus musculus OX=10090 GN=Farp1 PE=1 SV=1
203	FALSE	Q9R062|GLYG_MOUSE	36.7931	2.1	2.1	1	12980.3	1	1		37402.1	Glycogenin-1 OS=Mus musculus OX=10090 GN=Gyg1 PE=1 SV=3
1367	TRUE	Q91YK8|LYPD3_MOUSE	36.7516	1.65	1.65	1	129355	1	1		37489.3	Ly6/PLAUR domain-containing protein 3 OS=Mus musculus OX=10090 GN=Lypd3 PE=2 SV=1
1081	TRUE	P49772|FLT3L_MOUSE	36.6776	2.59	2.59	1	109134	1	2		26140.8	Fms-related tyrosine kinase 3 ligand OS=Mus musculus OX=10090 GN=Flt3lg PE=2 SV=1
1081	TRUE	Q61361|PGCB_MOUSE	36.6776	0.68	0.68	1	109134	1	2		95815	Brevican core protein OS=Mus musculus OX=10090 GN=Bcan PE=1 SV=2
889	FALSE	Q61092|LAMC2_MOUSE	36.4751	0.5	0.5	1	23081.3	1	1	Deamidation (NQ)	130161	Laminin subunit gamma-2 OS=Mus musculus OX=10090 GN=Lamc2 PE=1 SV=2
889	FALSE	Q62192|CD180_MOUSE	36.4751	0.91	0.91	1	23081.3	1	1	Deamidation (NQ)	74302.4	CD180 antigen OS=Mus musculus OX=10090 GN=Cd180 PE=1 SV=2
30	FALSE	Q8R5F3|OARD1_MOUSE	36.4739	3.95	3.95	1	50411	1	1		17106.8	ADP-ribose glycohydrolase OARD1 OS=Mus musculus OX=10090 GN=Oard1 PE=1 SV=2
30	FALSE	P21180|CO2_MOUSE	36.4739	0.79	0.79	1	50411	1	1		84741.5	Complement C2 OS=Mus musculus OX=10090 GN=C2 PE=1 SV=2
30	FALSE	Q63850|NUP62_MOUSE	36.4739	1.14	1.14	1	50411	1	1		53254.7	Nuclear pore glycoprotein p62 OS=Mus musculus OX=10090 GN=Nup62 PE=1 SV=2
1381	TRUE	Q8BG81|PDIP3_MOUSE	36.424	3.1	3.1	1	12043.1	1	1		46132.5	Polymerase delta-interacting protein 3 OS=Mus musculus OX=10090 GN=Poldip3 PE=1 SV=1
987	FALSE	Q9ER00|STX12_MOUSE	36.1984	2.19	2.19	1	13974.1	1	1	Deamidation (NQ)	31195.3	Syntaxin-12 OS=Mus musculus OX=10090 GN=Stx12 PE=1 SV=1
1313	TRUE	Q8CAI1|CC142_MOUSE	36.1171	1.36	1.36	1	2.06675e+06	1	3	Carbamidomethylation	79817	Coiled-coil domain-containing protein 142 OS=Mus musculus OX=10090 GN=Ccdc142 PE=2 SV=2
1334	TRUE	P42128|FOXK1_MOUSE	35.6645	1.11	1.11	1	15501.9	1	1		74919.6	Forkhead box protein K1 OS=Mus musculus OX=10090 GN=Foxk1 PE=1 SV=2
1040	TRUE	P32067|LA_MOUSE	35.6341	1.45	1.45	1	166111	1	2		47756.5	Lupus La protein homolog OS=Mus musculus OX=10090 GN=Ssb PE=1 SV=1
1040	TRUE	E9Q4S1|PDE8B_MOUSE	35.6341	0.69	0.69	1	166111	1	2		96739.1	High affinity cAMP-specific and IBMX-insensitive 3',5'-cyclic phosphodiesterase 8B OS=Mus musculus OX=10090 GN=Pde8b PE=1 SV=1
1040	TRUE	P57725|SAMN1_MOUSE	35.6341	1.61	1.61	1	166111	1	2		41601.1	SAM domain-containing protein SAMSN-1 OS=Mus musculus OX=10090 GN=Samsn1 PE=1 SV=2
1299	TRUE	Q6P9R2|OXSR1_MOUSE	35.5266	1.52	1.52	1	54421.7	1	1		58213.5	Serine/threonine-protein kinase OSR1 OS=Mus musculus OX=10090 GN=Oxsr1 PE=1 SV=1
942	TRUE	Q62406|IRAK1_MOUSE	35.4819	2.96	2.96	2	17020.1	2	2		77269.4	Interleukin-1 receptor-associated kinase 1 OS=Mus musculus OX=10090 GN=Irak1 PE=1 SV=3
418	FALSE	O88986|KBL_MOUSE	35.3805	1.44	1.44	1	68848.9	1	1		44930.6	2-amino-3-ketobutyrate coenzyme A ligase, mitochondrial OS=Mus musculus OX=10090 GN=Gcat PE=1 SV=2
339	FALSE	Q5F259|AN13B_MOUSE	35.2235	0.96	0.96	1	34674.4	1	3	Deamidation (NQ)	70373.8	Ankyrin repeat domain-containing protein 13B OS=Mus musculus OX=10090 GN=Ankrd13b PE=2 SV=1
528	FALSE	Q8VC28|AK1CD_MOUSE	35.1579	2.48	2.48	1	10747	1	2		37057.8	Aldo-keto reductase family 1 member C13 OS=Mus musculus OX=10090 GN=Akr1c13 PE=1 SV=2
528	FALSE	Q8VCX1|AK1D1_MOUSE	35.1579	2.46	2.46	1	10747	1	2		37289.8	Aldo-keto reductase family 1 member D1 OS=Mus musculus OX=10090 GN=Akr1d1 PE=1 SV=1
528	FALSE	P45377|ALD2_MOUSE	35.1579	2.53	2.53	1	10747	1	2		36120.5	Aldose reductase-related protein 2 OS=Mus musculus OX=10090 GN=Akr1b8 PE=1 SV=2
528	FALSE	Q91WR5|AK1CL_MOUSE	35.1579	2.48	2.48	1	10747	1	2		36876.6	Aldo-keto reductase family 1 member C21 OS=Mus musculus OX=10090 GN=Akr1c21 PE=1 SV=2
528	FALSE	Q8K023|AKC1H_MOUSE	35.1579	2.48	2.48	1	10747	1	2		37176.8	Aldo-keto reductase family 1 member C18 OS=Mus musculus OX=10090 GN=Akr1c18 PE=1 SV=2
528	FALSE	P21300|ALD1_MOUSE	35.1579	2.53	2.53	1	10747	1	2		35988.4	Aldo-keto reductase family 1 member B7 OS=Mus musculus OX=10090 GN=Akr1b7 PE=1 SV=4
712	FALSE	Q8BMQ2|TF3C4_MOUSE	35.0399	0.86	0.86	1	110383	1	1		91613	General transcription factor 3C polypeptide 4 OS=Mus musculus OX=10090 GN=Gtf3c4 PE=1 SV=2
1148	TRUE	Q9QZB7|ARP10_MOUSE	35.0006	1.68	1.68	1	63300.6	1	1		46207.9	Actin-related protein 10 OS=Mus musculus OX=10090 GN=Actr10 PE=1 SV=2
998	TRUE	Q0VGB7|PP4R2_MOUSE	34.9971	2.16	2.16	1	18335.7	1	1	Carbamidomethylation	46478.7	Serine/threonine-protein phosphatase 4 regulatory subunit 2 OS=Mus musculus OX=10090 GN=Ppp4r2 PE=1 SV=1
1012	TRUE	Q8BQ33|TICRR_MOUSE	34.8352	0.32	0.32	1	609371	1	1		208335	Treslin OS=Mus musculus OX=10090 GN=Ticrr PE=1 SV=2
1012	TRUE	Q6P5F7|TTYH3_MOUSE	34.8352	1.15	1.15	1	609371	1	1		57713.9	Protein tweety homolog 3 OS=Mus musculus OX=10090 GN=Ttyh3 PE=1 SV=1
1068	TRUE	Q91X34|BAAT_MOUSE	34.8265	1.43	1.43	1	153903	1	1	Deamidation (NQ)	46481.7	Bile acid-CoA:amino acid N-acyltransferase OS=Mus musculus OX=10090 GN=Baat PE=1 SV=1
1068	TRUE	Q8R0K9|E2F4_MOUSE	34.8265	1.46	1.46	1	153903	1	1	Deamidation (NQ)	43833.4	Transcription factor E2F4 OS=Mus musculus OX=10090 GN=E2f4 PE=1 SV=1
833	TRUE	Q8BKX6|SMG1_MOUSE	34.8223	0.36	0.36	2	84265.5	1	2		409769	Serine/threonine-protein kinase SMG1 OS=Mus musculus OX=10090 GN=Smg1 PE=1 SV=3
1384	TRUE	Q9JHW2|NIT2_MOUSE	34.765	5.43	5.43	1	15818	1	1		30501.8	Omega-amidase NIT2 OS=Mus musculus OX=10090 GN=Nit2 PE=1 SV=1
1317	TRUE	P70178|SIX5_MOUSE	34.7622	0.97	0.97	1	34655.7	1	1		73717.3	Homeobox protein SIX5 OS=Mus musculus OX=10090 GN=Six5 PE=1 SV=2
751	TRUE	P70398|USP9X_MOUSE	34.7195	0.51	0.51	2	12102	1	2		290711	Probable ubiquitin carboxyl-terminal hydrolase FAF-X OS=Mus musculus OX=10090 GN=Usp9x PE=1 SV=2
405	FALSE	P25425|PO2F1_MOUSE	34.7142	0.78	0.78	1	58815.4	1	2		79546.9	POU domain, class 2, transcription factor 1 OS=Mus musculus OX=10090 GN=Pou2f1 PE=1 SV=3
405	FALSE	Q00196|PO2F2_MOUSE	34.7142	1.3	1.3	1	58815.4	1	2		49438.9	POU domain, class 2, transcription factor 2 OS=Mus musculus OX=10090 GN=Pou2f2 PE=2 SV=4
405	FALSE	P31362|PO2F3_MOUSE	34.7142	1.39	1.39	1	58815.4	1	2		46959.8	POU domain, class 2, transcription factor 3 OS=Mus musculus OX=10090 GN=Pou2f3 PE=2 SV=3
405	FALSE	Q9D752|MD2L2_MOUSE	34.7142	2.84	2.84	1	58815.4	1	2		24402.5	Mitotic spindle assembly checkpoint protein MAD2B OS=Mus musculus OX=10090 GN=Mad2l2 PE=1 SV=2
405	FALSE	P0C0P8|NPS_MOUSE	34.7142	6.74	6.74	1	58815.4	1	2		9860.81	Neuropeptide S OS=Mus musculus OX=10090 GN=Nps PE=3 SV=1
405	FALSE	O54792|HES2_MOUSE	34.7142	3.82	3.82	1	58815.4	1	2		17259.1	Transcription factor HES-2 OS=Mus musculus OX=10090 GN=Hes2 PE=2 SV=2
405	FALSE	Q0ZUP1|KLRB1_MOUSE	34.7142	2.8	2.8	1	58815.4	1	2		23909.5	Killer cell lectin-like receptor subfamily B member 1 OS=Mus musculus OX=10090 GN=Klrb1 PE=2 SV=1
367	FALSE	Q8BGF7|PAN2_MOUSE	34.7108	0.5	0.5	1	31655.3	1	1		135253	PAN2-PAN3 deadenylation complex catalytic subunit Pan2 OS=Mus musculus OX=10090 GN=Pan2 PE=1 SV=1
367	FALSE	P22777|PAI1_MOUSE	34.7108	1.49	1.49	1	31655.3	1	1		45170.1	Plasminogen activator inhibitor 1 OS=Mus musculus OX=10090 GN=Serpine1 PE=1 SV=1
367	FALSE	Q7TT41|MOXD2_MOUSE	34.7108	0.97	0.97	1	31655.3	1	1		69397.2	DBH-like monooxygenase protein 2 OS=Mus musculus OX=10090 GN=Moxd2 PE=2 SV=1
367	FALSE	Q78WZ7|RPA43_MOUSE	34.7108	1.82	1.82	1	31655.3	1	1		36721.2	DNA-directed RNA polymerase I subunit RPA43 OS=Mus musculus OX=10090 GN=Polr1f PE=1 SV=1
1052	TRUE	Q8BTT6|UTP25_MOUSE	34.6555	1.17	1.17	1	27781.3	1	1		88817.7	U3 small nucleolar RNA-associated protein 25 homolog OS=Mus musculus OX=10090 GN=Utp25 PE=1 SV=2
996	TRUE	O88874|CCNK_MOUSE	34.5592	1.44	1.44	1	56151.2	1	1		61363.4	Cyclin-K OS=Mus musculus OX=10090 GN=Ccnk PE=1 SV=3
95	FALSE	Q80X41|VRK1_MOUSE	34.5086	1.36	1.36	1	123760	1	1		49740.7	Serine/threonine-protein kinase VRK1 OS=Mus musculus OX=10090 GN=Vrk1 PE=1 SV=2
1250	TRUE	P53810|PIPNA_MOUSE	33.9102	2.21	2.21	1	79839.1	1	1		31893.4	Phosphatidylinositol transfer protein alpha isoform OS=Mus musculus OX=10090 GN=Pitpna PE=1 SV=2
1415	TRUE	P18155|MTDC_MOUSE	33.5542	2.29	2.29	1	24314	1	1		37862.9	Bifunctional methylenetetrahydrofolate dehydrogenase/cyclohydrolase, mitochondrial OS=Mus musculus OX=10090 GN=Mthfd2 PE=1 SV=1
34	FALSE	O88842|FGD3_MOUSE	33.4908	0.82	0.82	1	10481.3	1	1		80623.9	FYVE, RhoGEF and PH domain-containing protein 3 OS=Mus musculus OX=10090 GN=Fgd3 PE=1 SV=1
34	FALSE	Q6P1Y1|RTL3_MOUSE	33.4908	1.08	1.08	1	10481.3	1	1		61381.8	Retrotransposon Gag-like protein 3 OS=Mus musculus OX=10090 GN=Rtl3 PE=1 SV=1
34	FALSE	Q8CG47|SMC4_MOUSE	33.4908	0.47	0.47	1	10481.3	1	1		146895	Structural maintenance of chromosomes protein 4 OS=Mus musculus OX=10090 GN=Smc4 PE=1 SV=1
1194	TRUE	Q9JJ26|MEFV_MOUSE	33.4007	1.04	1.04	1	19120.5	1	1		86408.6	Pyrin OS=Mus musculus OX=10090 GN=Mefv PE=1 SV=2
641	FALSE	Q80UZ2|SDA1_MOUSE	33.341	0.87	0.87	1	16400000	1	2		79558.9	Protein SDA1 homolog OS=Mus musculus OX=10090 GN=Sdad1 PE=1 SV=1
1232	TRUE	Q01237|HMDH_MOUSE	33.2215	0.68	0.68	1	14749.5	1	1		97039.7	3-hydroxy-3-methylglutaryl-coenzyme A reductase OS=Mus musculus OX=10090 GN=Hmgcr PE=1 SV=3
1232	TRUE	Q3UD82|PARP8_MOUSE	33.2215	0.7	0.7	1	14749.5	1	1		95559.5	Protein mono-ADP-ribosyltransferase PARP8 OS=Mus musculus OX=10090 GN=Parp8 PE=2 SV=1
707	FALSE	Q68ED3|PAPD5_MOUSE	33.1913	1.11	1.11	1	3957.38	1	1		69704.2	Terminal nucleotidyltransferase 4B OS=Mus musculus OX=10090 GN=Tent4b PE=1 SV=2
1179	TRUE	P37913|DNLI1_MOUSE	33.0431	0.98	0.98	1	8098	1	1		102290	DNA ligase 1 OS=Mus musculus OX=10090 GN=Lig1 PE=1 SV=2
1297	TRUE	Q6ZPJ3|UBE2O_MOUSE	32.9995	0.54	0.54	1	7845.23	1	1		140834	(E3-independent) E2 ubiquitin-conjugating enzyme UBE2O OS=Mus musculus OX=10090 GN=Ube2o PE=1 SV=3
1391	TRUE	P70190|CAZA3_MOUSE	32.9699	3.01	3.01	1	29532.9	1	1		34952.4	F-actin-capping protein subunit alpha-3 OS=Mus musculus OX=10090 GN=Capza3 PE=2 SV=1
184	FALSE	Q6NVD0|FREM2_MOUSE	32.9502	0.19	0.19	1	1.72079e+06	1	2		350640	FRAS1-related extracellular matrix protein 2 OS=Mus musculus OX=10090 GN=Frem2 PE=1 SV=2
1345	TRUE	Q8CIS0|CAR11_MOUSE	32.9018	0.52	0.52	1	2702.94	1	2		134040	Caspase recruitment domain-containing protein 11 OS=Mus musculus OX=10090 GN=Card11 PE=1 SV=2
1226	TRUE	Q4VBE8|WDR18_MOUSE	32.8445	1.39	1.39	1	866860	1	2		47211.3	WD repeat-containing protein 18 OS=Mus musculus OX=10090 GN=Wdr18 PE=1 SV=1
1029	TRUE	Q8CDK3|IQUB_MOUSE	32.8206	0.76	0.76	1		1	1		92129.8	IQ and ubiquitin-like domain-containing protein OS=Mus musculus OX=10090 GN=Iqub PE=1 SV=2
1029	TRUE	Q9CQP8|CTSRZ_MOUSE	32.8206	3.09	3.09	1		1	1		22740.5	Cation channel sperm-associated auxiliary subunit zeta OS=Mus musculus OX=10090 GN=Catsperz PE=1 SV=1
1029	TRUE	Q9WV08|APJ_MOUSE	32.8206	1.59	1.59	1		1	1		42265.9	Apelin receptor OS=Mus musculus OX=10090 GN=Aplnr PE=1 SV=1
1029	TRUE	P59808|SASH1_MOUSE	32.8206	0.49	0.49	1		1	1		135591	SAM and SH3 domain-containing protein 1 OS=Mus musculus OX=10090 GN=Sash1 PE=1 SV=1
1029	TRUE	P97479|MYO7A_MOUSE	32.8206	0.27	0.27	1		1	1		254939	Unconventional myosin-VIIa OS=Mus musculus OX=10090 GN=Myo7a PE=1 SV=2
1029	TRUE	A2A4P0|DHX8_MOUSE	32.8206	0.48	0.48	1		1	1		142572	ATP-dependent RNA helicase DHX8 OS=Mus musculus OX=10090 GN=Dhx8 PE=2 SV=1
240	FALSE	P0C871|PA24B_MOUSE	32.8073	0.77	0.77	1	16568.8	1	1		88448.4	Cytosolic phospholipase A2 beta OS=Mus musculus OX=10090 GN=Pla2g4b PE=1 SV=1
887	TRUE	E9Q5M6|CFA44_MOUSE	32.7413	0.65	0.65	2	23009.3	1	2		211546	Cilia- and flagella-associated protein 44 OS=Mus musculus OX=10090 GN=Cfap44 PE=2 SV=1
2	FALSE	Q9EQW7|KI13A_MOUSE	32.7336	0.34	0.34	1	353130	1	2		195813	Kinesin-like protein KIF13A OS=Mus musculus OX=10090 GN=Kif13a PE=1 SV=1
2	FALSE	Q9ERB5|SO1C1_MOUSE	32.7336	0.84	0.84	1	353130	1	2		78320.2	Solute carrier organic anion transporter family member 1C1 OS=Mus musculus OX=10090 GN=Slco1c1 PE=1 SV=1
351	FALSE	Q8CAM5|RAB36_MOUSE	32.689	2.25	2.25	1	29249.4	1	1		29775.8	Ras-related protein Rab-36 OS=Mus musculus OX=10090 GN=Rab36 PE=1 SV=1
351	FALSE	P50295|ARY2_MOUSE	32.689	2.07	2.07	1	29249.4	1	1		33701.4	Arylamine N-acetyltransferase 2 OS=Mus musculus OX=10090 GN=Nat2 PE=1 SV=1
351	FALSE	Q9D666|SUN1_MOUSE	32.689	0.66	0.66	1	29249.4	1	1		101976	SUN domain-containing protein 1 OS=Mus musculus OX=10090 GN=Sun1 PE=1 SV=2
1253	TRUE	O89026|ROBO1_MOUSE	32.6492	0.43	0.43	1	11817.6	1	1		176407	Roundabout homolog 1 OS=Mus musculus OX=10090 GN=Robo1 PE=1 SV=1
196	FALSE	Q9DCB3|RN227_MOUSE	32.4202	3.16	3.16	1	33275	1	1		20820	RING finger protein 227 OS=Mus musculus OX=10090 GN=Rnf227 PE=2 SV=2
196	FALSE	P15066|JUND_MOUSE	32.4202	1.76	1.76	1	33275	1	1		34904.7	Transcription factor JunD OS=Mus musculus OX=10090 GN=Jund PE=1 SV=1
196	FALSE	Q9D394|RUFY3_MOUSE	32.4202	1.28	1.28	1	33275	1	1		53007	Protein RUFY3 OS=Mus musculus OX=10090 GN=Rufy3 PE=1 SV=1
196	FALSE	Q8R4A3|DACT1_MOUSE	32.4202	0.77	0.77	1	33275	1	1		84305.5	Dapper homolog 1 OS=Mus musculus OX=10090 GN=Dact1 PE=1 SV=1
196	FALSE	P49300|CLC10_MOUSE	32.4202	1.97	1.97	1	33275	1	1		34595.8	C-type lectin domain family 10 member A OS=Mus musculus OX=10090 GN=Clec10a PE=1 SV=1
662	FALSE	P17950|IER2_MOUSE	32.3463	2.71	2.71	1	24654.2	1	1		24459	Immediate early response gene 2 protein OS=Mus musculus OX=10090 GN=Ier2 PE=2 SV=3
662	FALSE	Q9D8Z1|ASCC1_MOUSE	32.3463	1.69	1.69	1	24654.2	1	1		41279.8	Activating signal cointegrator 1 complex subunit 1 OS=Mus musculus OX=10090 GN=Ascc1 PE=1 SV=1
1046	TRUE	E9Q6P5|TTC7B_MOUSE	32.3099	0.71	0.71	1	8340	1	1		94203.1	Tetratricopeptide repeat protein 7B OS=Mus musculus OX=10090 GN=Ttc7b PE=1 SV=1
560	FALSE	Q8R149|BUD13_MOUSE	32.2886	0.94	0.94	1	20133	1	1		72138.8	BUD13 homolog OS=Mus musculus OX=10090 GN=Bud13 PE=1 SV=1
1322	TRUE	Q8K2F8|LS14A_MOUSE	32.1634	1.3	1.3	1	51067.1	1	1		50546	Protein LSM14 homolog A OS=Mus musculus OX=10090 GN=Lsm14a PE=1 SV=1
732	FALSE	Q8BSQ9|PB1_MOUSE	32.1596	0.37	0.37	1	992079	1	1		187188	Protein polybromo-1 OS=Mus musculus OX=10090 GN=Pbrm1 PE=1 SV=4
732	FALSE	Q8C0C4|CCSE1_MOUSE	32.1596	0.67	0.67	1	992079	1	1		98217.5	Serine-rich coiled-coil domain-containing protein 1 OS=Mus musculus OX=10090 GN=Ccser1 PE=2 SV=2
1083	TRUE	Q8VDP2|STEEP_MOUSE	32.1056	3.15	3.15	1	82075.3	1	1		25594.5	STING ER exit protein OS=Mus musculus OX=10090 GN=Steep1 PE=1 SV=1
1083	TRUE	Q6QIY3|SCNAA_MOUSE	32.1056	0.36	0.36	1	82075.3	1	1		220552	Sodium channel protein type 10 subunit alpha OS=Mus musculus OX=10090 GN=Scn10a PE=1 SV=2
1083	TRUE	Q80ZI6|LRSM1_MOUSE	32.1056	0.96	0.96	1	82075.3	1	1		83976.5	E3 ubiquitin-protein ligase LRSAM1 OS=Mus musculus OX=10090 GN=Lrsam1 PE=1 SV=1
145	FALSE	Q3TC33|CC127_MOUSE	32.0532	2.31	2.31	1	28850.9	1	4		30509	Coiled-coil domain-containing protein 127 OS=Mus musculus OX=10090 GN=Ccdc127 PE=1 SV=2
145	FALSE	O88346|TNNT1_MOUSE	32.0532	2.29	2.29	1	28850.9	1	4		31344.3	Troponin T, slow skeletal muscle OS=Mus musculus OX=10090 GN=Tnnt1 PE=2 SV=3
1001	TRUE	Q922U1|PRPF3_MOUSE	31.8284	1.02	1.02	1	67826.7	1	1		77454.8	U4/U6 small nuclear ribonucleoprotein Prp3 OS=Mus musculus OX=10090 GN=Prpf3 PE=1 SV=1
42	FALSE	Q9DAS9|GBG12_MOUSE	31.698	8.33	8.33	1		1	1		7997.22	Guanine nucleotide-binding protein G(I)/G(S)/G(O) subunit gamma-12 OS=Mus musculus OX=10090 GN=Gng12 PE=1 SV=3
42	FALSE	Q9D0I4|STX17_MOUSE	31.698	1.99	1.99	1		1	1		33221.2	Syntaxin-17 OS=Mus musculus OX=10090 GN=Stx17 PE=1 SV=1
1112	TRUE	Q5IBH6|SPE4A_MOUSE	31.4795	2.24	2.24	1	113420	1	1		30977.3	Speedy protein E4A OS=Mus musculus OX=10090 GN=Spdye4a PE=1 SV=1
1112	TRUE	Q8BH06|I17RE_MOUSE	31.4795	0.94	0.94	1	113420	1	1		70832.8	Interleukin-17 receptor E OS=Mus musculus OX=10090 GN=Il17re PE=1 SV=1
15	FALSE	Q80X45|KISHB_MOUSE	31.4552	8.11	8.11	1	27184.8	1	1		8308.19	Protein kish-B OS=Mus musculus OX=10090 GN=Tmem167b PE=3 SV=1
15	FALSE	Q7TN60|TMC6_MOUSE	31.4552	0.74	0.74	1	27184.8	1	1		90545.5	Transmembrane channel-like protein 6 OS=Mus musculus OX=10090 GN=Tmc6 PE=1 SV=2
15	FALSE	P06332|CD4_MOUSE	31.4552	1.31	1.31	1	27184.8	1	1		51296.6	T-cell surface glycoprotein CD4 OS=Mus musculus OX=10090 GN=Cd4 PE=1 SV=1
15	FALSE	Q80XB4|NRAP_MOUSE	31.4552	0.35	0.35	1	27184.8	1	1		195756	Nebulin-related-anchoring protein OS=Mus musculus OX=10090 GN=Nrap PE=1 SV=3
502	FALSE	Q80Z71|TENN_MOUSE	31.4184	0.38	0.38	1	190216	1	1		173090	Tenascin-N OS=Mus musculus OX=10090 GN=Tnn PE=1 SV=2
502	FALSE	Q6P9L4|UBP49_MOUSE	31.4184	0.88	0.88	1	190216	1	1		78272.1	Ubiquitin carboxyl-terminal hydrolase 49 OS=Mus musculus OX=10090 GN=Usp49 PE=2 SV=1
742	FALSE	Q61124|CLN3_MOUSE	31.3822	1.37	1.37	1	126201	1	1		47657	Battenin OS=Mus musculus OX=10090 GN=Cln3 PE=1 SV=2
1379	TRUE	E9Q173|BTBDG_MOUSE	31.1263	1.15	1.15	1	229051	1	1		60278.7	BTB/POZ domain-containing protein 16 OS=Mus musculus OX=10090 GN=Btbd16 PE=4 SV=1
67	FALSE	B2RRD7|BRPF1_MOUSE	31.0144	0.5	0.5	1	21247	1	1		137310	Peregrin OS=Mus musculus OX=10090 GN=Brpf1 PE=1 SV=1
1045	TRUE	Q5S248|TM11E_MOUSE	30.9461	1.42	1.42	1	13695.4	1	1		48064.8	Transmembrane protease serine 11E OS=Mus musculus OX=10090 GN=Tmprss11e PE=1 SV=2
1045	TRUE	Q6NWW5|KIF24_MOUSE	30.9461	0.44	0.44	1	13695.4	1	1		150207	Kinesin-like protein KIF24 OS=Mus musculus OX=10090 GN=Kif24 PE=1 SV=2
1419	TRUE	Q80Y19|RHGBA_MOUSE	30.7071	0.61	0.61	1	17829.1	1	1		108436	Rho GTPase-activating protein 11A OS=Mus musculus OX=10090 GN=Arhgap11a PE=1 SV=2
612	FALSE	Q60676|PPP5_MOUSE	30.705	1.2	1.2	1	145159	1	1		56876.6	Serine/threonine-protein phosphatase 5 OS=Mus musculus OX=10090 GN=Ppp5c PE=1 SV=3
1270	TRUE	P01921|HB2D_MOUSE	30.6829	2.64	2.64	1	56389.2	1	1	Deamidation (NQ)	29954	H-2 class II histocompatibility antigen, A-D beta chain OS=Mus musculus OX=10090 GN=H2-Ab1 PE=1 SV=1
1395	TRUE	P56695|WFS1_MOUSE	30.5471	0.67	0.67	1	308226	1	1		100579	Wolframin OS=Mus musculus OX=10090 GN=Wfs1 PE=1 SV=1
1272	TRUE	P41105|RL28_MOUSE	30.4973	5.11	5.11	1	18416.9	1	1		15733.5	60S ribosomal protein L28 OS=Mus musculus OX=10090 GN=Rpl28 PE=1 SV=2
791	FALSE	Q69ZI1|SH3R1_MOUSE	30.4911	0.67	0.67	1	376661	1	2		93447.5	E3 ubiquitin-protein ligase SH3RF1 OS=Mus musculus OX=10090 GN=Sh3rf1 PE=1 SV=2
136	FALSE	Q9ERH8|S28A3_MOUSE	30.3019	0.85	0.85	1	19574.6	1	2		78310.1	Solute carrier family 28 member 3 OS=Mus musculus OX=10090 GN=Slc28a3 PE=2 SV=1
143	FALSE	Q6KCD5|NIPBL_MOUSE	30.0786	0.21	0.21	1	481634	1	1		315450	Nipped-B-like protein OS=Mus musculus OX=10090 GN=Nipbl PE=1 SV=1
1189	TRUE	Q6GQT1|A2MG_MOUSE	30.036	0.54	0.54	1	39773.6	1	1		164353	Alpha-2-macroglobulin-P OS=Mus musculus OX=10090 GN=A2m PE=2 SV=2
1224	TRUE	Q80XC2|TRM61_MOUSE	30.0061	3.45	3.45	1	24698.3	1	1	Acetylation (Protein N-term)	31639	tRNA (adenine(58)-N(1))-methyltransferase catalytic subunit TRMT61A OS=Mus musculus OX=10090 GN=Trmt61a PE=1 SV=1
1413	TRUE	B2RY50|ODAD2_MOUSE	29.8741	0.68	0.68	1	253870	1	1		115266	Outer dynein arm-docking complex subunit 2 OS=Mus musculus OX=10090 GN=Odad2 PE=1 SV=1
1069	TRUE	Q9D0F9|PGM1_MOUSE	29.8349	1.96	1.96	1	87570.7	1	1		61418.2	Phosphoglucomutase-1 OS=Mus musculus OX=10090 GN=Pgm1 PE=1 SV=4
481	FALSE	Q60649|CLPB_MOUSE	29.8058	0.89	0.89	1	17372.4	1	1		76003.7	Caseinolytic peptidase B protein homolog OS=Mus musculus OX=10090 GN=Clpb PE=1 SV=1
481	FALSE	Q91WG7|DGKG_MOUSE	29.8058	0.76	0.76	1	17372.4	1	1		88523.1	Diacylglycerol kinase gamma OS=Mus musculus OX=10090 GN=Dgkg PE=1 SV=1
481	FALSE	P30306|MPIP2_MOUSE	29.8058	1.04	1.04	1	17372.4	1	1		65490.1	M-phase inducer phosphatase 2 OS=Mus musculus OX=10090 GN=Cdc25b PE=1 SV=1
481	FALSE	Q9DAC9|PO5F2_MOUSE	29.8058	1.82	1.82	1	17372.4	1	1		36410.9	POU domain, class 5, transcription factor 2 OS=Mus musculus OX=10090 GN=Pou5f2 PE=2 SV=1
728	FALSE	A1Z198|NL1B2_MOUSE	29.7262	0.51	0.51	1	62987.8	1	1		134163	NACHT, LRR and PYD domains-containing protein 1b allele 2 OS=Mus musculus OX=10090 GN=Nlrp1b PE=1 SV=1
728	FALSE	Q8BN59|LARP6_MOUSE	29.7262	1.22	1.22	1	62987.8	1	1		54872.7	La-related protein 6 OS=Mus musculus OX=10090 GN=Larp6 PE=1 SV=1
1140	TRUE	Q9EQF2|KELL_MOUSE	29.5904	0.98	0.98	1	432687	1	1		80865.5	Kell blood group glycoprotein homolog OS=Mus musculus OX=10090 GN=Kel PE=1 SV=1
1091	TRUE	Q9CXB8|ALPK1_MOUSE	29.4451	0.49	0.49	1	294866	1	2		136134	Alpha-protein kinase 1 OS=Mus musculus OX=10090 GN=Alpk1 PE=2 SV=2
1404	TRUE	P35347|CRFR1_MOUSE	29.4174	1.45	1.45	1	33028.3	1	1		47769	Corticotropin-releasing factor receptor 1 OS=Mus musculus OX=10090 GN=Crhr1 PE=1 SV=1
1024	TRUE	Q62440|TLE1_MOUSE	29.3278	0.78	0.78	1	19283.7	1	1		83096.7	Transducin-like enhancer protein 1 OS=Mus musculus OX=10090 GN=Tle1 PE=1 SV=2
1024	TRUE	Q8C255|DPEP2_MOUSE	29.3278	1.26	1.26	1	19283.7	1	1		52664.3	Dipeptidase 2 OS=Mus musculus OX=10090 GN=Dpep2 PE=1 SV=1
1085	TRUE	Q62419|SH3G1_MOUSE	29.2108	3.26	3.26	1	91493.5	1	1		41518.2	Endophilin-A2 OS=Mus musculus OX=10090 GN=Sh3gl1 PE=1 SV=1
1289	TRUE	Q5XJE5|LEO1_MOUSE	29.1883	1.05	1.05	1	31068.9	1	1		75597	RNA polymerase-associated protein LEO1 OS=Mus musculus OX=10090 GN=Leo1 PE=1 SV=2
1152	TRUE	Q3UFY7|5NT3B_MOUSE	29.1803	3.67	3.67	1	28518.3	1	1		34425.3	7-methylguanosine phosphate-specific 5'-nucleotidase OS=Mus musculus OX=10090 GN=Nt5c3b PE=1 SV=3
1209	TRUE	Q9DCW4|ETFB_MOUSE	29.1512	3.53	3.53	1	27985.4	1	1	Oxidation (M)	27623.3	Electron transfer flavoprotein subunit beta OS=Mus musculus OX=10090 GN=Etfb PE=1 SV=3
859	TRUE	Q8VHN7|AGRV1_MOUSE	29.1202	0.22	0.22	2	142234	1	2		687458	Adhesion G-protein coupled receptor V1 OS=Mus musculus OX=10090 GN=Adgrv1 PE=1 SV=1
1422	TRUE	Q8BGW1|FTO_MOUSE	29.1098	1.79	1.79	1	114477	1	1		58006.8	Alpha-ketoglutarate-dependent dioxygenase FTO OS=Mus musculus OX=10090 GN=Fto PE=1 SV=1
1202	TRUE	Q64449|MRC2_MOUSE	29.0252	0.41	0.41	1	73499.6	1	1		167074	C-type mannose receptor 2 OS=Mus musculus OX=10090 GN=Mrc2 PE=1 SV=3
1202	TRUE	Q99MZ6|MYO7B_MOUSE	29.0252	0.28	0.28	1	73499.6	1	1		240859	Unconventional myosin-VIIb OS=Mus musculus OX=10090 GN=Myo7b PE=1 SV=3
1202	TRUE	Q8BK35|NOP53_MOUSE	29.0252	1.24	1.24	1	73499.6	1	1		55792.9	Ribosome biogenesis protein NOP53 OS=Mus musculus OX=10090 GN=Nop53 PE=1 SV=1
1307	TRUE	Q8C5W3|TBCEL_MOUSE	28.9138	1.42	1.42	1	63045.8	1	1		48031.8	Tubulin-specific chaperone cofactor E-like protein OS=Mus musculus OX=10090 GN=Tbcel PE=1 SV=1
1015	TRUE	P58544|BTBD1_MOUSE	28.9083	1.23	1.23	1	28214.5	1	1		53232.9	BTB/POZ domain-containing protein 1 OS=Mus musculus OX=10090 GN=Btbd1 PE=1 SV=3
1015	TRUE	Q91XF4|RN167_MOUSE	28.9083	1.73	1.73	1	28214.5	1	1		38014.2	E3 ubiquitin-protein ligase RNF167 OS=Mus musculus OX=10090 GN=Rnf167 PE=2 SV=1
1015	TRUE	Q8CB44|GRAM4_MOUSE	28.9083	0.95	0.95	1	28214.5	1	1		72263.5	GRAM domain-containing protein 4 OS=Mus musculus OX=10090 GN=Gramd4 PE=1 SV=1
1430	TRUE	P42228|STAT4_MOUSE	28.7921	1.87	1.87	1	114413	1	1	Deamidation (NQ)	85940.6	Signal transducer and activator of transcription 4 OS=Mus musculus OX=10090 GN=Stat4 PE=1 SV=1
1241	TRUE	Q02858|TIE2_MOUSE	28.553	0.62	0.62	1	38767.5	1	1		125701	Angiopoietin-1 receptor OS=Mus musculus OX=10090 GN=Tek PE=1 SV=2
1241	TRUE	A8C756|THADA_MOUSE	28.553	0.36	0.36	1	38767.5	1	1		217289	Thyroid adenoma-associated protein homolog OS=Mus musculus OX=10090 GN=Thada PE=1 SV=1
1459	TRUE	Q8BW10|NOB1_MOUSE	28.2778	2.23	2.23	1	61327.6	1	1	Deamidation (NQ)	45463.7	RNA-binding protein NOB1 OS=Mus musculus OX=10090 GN=Nob1 PE=1 SV=1
1193	TRUE	Q9WUM5|SUCA_MOUSE	27.8892	2.6	2.6	1	33857.5	1	1	Carbamidomethylation	36154.8	Succinate--CoA ligase [ADP/GDP-forming] subunit alpha, mitochondrial OS=Mus musculus OX=10090 GN=Suclg1 PE=1 SV=4
739	TRUE	Q6ZQH8|NU188_MOUSE	27.8857	0.4	0.4	1	51119.8	1	2	Deamidation (NQ)	196696	Nucleoporin NUP188 OS=Mus musculus OX=10090 GN=Nup188 PE=1 SV=2
739	TRUE	Q8R4F0|MCLN3_MOUSE	27.8857	1.27	1.27	1	51119.8	1	2	Deamidation (NQ)	63748.3	Mucolipin-3 OS=Mus musculus OX=10090 GN=Mcoln3 PE=1 SV=1
1165	TRUE	Q99KB8|GLO2_MOUSE	27.8203	2.59	2.59	1	1.34476e+06	1	3		34084.1	Hydroxyacylglutathione hydrolase, mitochondrial OS=Mus musculus OX=10090 GN=Hagh PE=1 SV=2
989	FALSE	O88561|S27A3_MOUSE	27.718	1.05	1.05	1	53497.5	1	1		72965.1	Long-chain fatty acid transport protein 3 OS=Mus musculus OX=10090 GN=Slc27a3 PE=1 SV=2
1293	TRUE	Q3V079|BBOF1_MOUSE	27.6207	1.5	1.5	1	28974.8	1	1		62498.6	Basal body-orientation factor 1 OS=Mus musculus OX=10090 GN=Bbof1 PE=2 SV=2
778	TRUE	Q2EMV9|PAR14_MOUSE	27.5339	0.66	0.66	2	69800.6	2	2		203802	Protein mono-ADP-ribosyltransferase PARP14 OS=Mus musculus OX=10090 GN=Parp14 PE=1 SV=3
803	TRUE	Q8K386|RAB15_MOUSE	27.2794	8.02	8.02	2	61204.3	1	2		24318.5	Ras-related protein Rab-15 OS=Mus musculus OX=10090 GN=Rab15 PE=1 SV=1
803	TRUE	Q9DD03|RAB13_MOUSE	27.2794	8.42	8.42	2	61204.3	1	2		22770.1	Ras-related protein Rab-13 OS=Mus musculus OX=10090 GN=Rab13 PE=1 SV=1
1453	TRUE	Q8CHT3|INT5_MOUSE	27.263	0.88	0.88	1	290065	1	1		108348	Integrator complex subunit 5 OS=Mus musculus OX=10090 GN=Ints5 PE=2 SV=1
1375	TRUE	Q00612|G6PD1_MOUSE	27.2608	1.94	1.94	1	7901.58	1	1	Oxidation (M)	59262.6	Glucose-6-phosphate 1-dehydrogenase X OS=Mus musculus OX=10090 GN=G6pdx PE=1 SV=3
1262	TRUE	Q8BWJ3|KPB2_MOUSE	27.1345	0.49	0.49	1	200827	1	1		138492	Phosphorylase b kinase regulatory subunit alpha, liver isoform OS=Mus musculus OX=10090 GN=Phka2 PE=1 SV=1
1008	TRUE	Q8C0R9|LRRD1_MOUSE	27.0331	0.7	0.7	1	50996.4	1	1		97132.1	Leucine-rich repeat and death domain-containing protein 1 OS=Mus musculus OX=10090 GN=Lrrd1 PE=2 SV=2
704	FALSE	P28652|KCC2B_MOUSE	26.8829	2.21	2.21	1	79414.7	1	1		60460.9	Calcium/calmodulin-dependent protein kinase type II subunit beta OS=Mus musculus OX=10090 GN=Camk2b PE=1 SV=2
196	FALSE	O35600|ABCA4_MOUSE	26.843	0.26	0.26	1	77101.7	1	1	Deamidation (NQ)	260209	Retinal-specific phospholipid-transporting ATPase ABCA4 OS=Mus musculus OX=10090 GN=Abca4 PE=1 SV=1
196	FALSE	Q3TZ89|SC31B_MOUSE	26.843	0.52	0.52	1	77101.7	1	1	Deamidation (NQ)	125633	Protein transport protein Sec31B OS=Mus musculus OX=10090 GN=Sec31b PE=1 SV=2
196	FALSE	Q4QQM5|MIGA1_MOUSE	26.843	1	1	1	77101.7	1	1	Deamidation (NQ)	67535.5	Mitoguardin 1 OS=Mus musculus OX=10090 GN=Miga1 PE=1 SV=1
196	FALSE	Q5SPX3|RN215_MOUSE	26.843	1.58	1.58	1	77101.7	1	1	Deamidation (NQ)	41610.1	RING finger protein 215 OS=Mus musculus OX=10090 GN=Rnf215 PE=2 SV=1
1048	TRUE	P82349|SGCB_MOUSE	26.692	1.88	1.88	1	21066.5	1	1		34872.8	Beta-sarcoglycan OS=Mus musculus OX=10090 GN=Sgcb PE=1 SV=1
1048	TRUE	Q91ZI0|CELR3_MOUSE	26.692	0.18	0.18	1	21066.5	1	1		358478	Cadherin EGF LAG seven-pass G-type receptor 3 OS=Mus musculus OX=10090 GN=Celsr3 PE=2 SV=2
1265	TRUE	Q9CU62|SMC1A_MOUSE	26.6338	0.65	0.65	1	676688	1	1		143235	Structural maintenance of chromosomes protein 1A OS=Mus musculus OX=10090 GN=Smc1a PE=1 SV=4
1110	TRUE	Q6PDK2|KMT2D_MOUSE	26.5767	0.13	0.13	1	13577.3	1	1		600245	Histone-lysine N-methyltransferase 2D OS=Mus musculus OX=10090 GN=Kmt2d PE=1 SV=2
1088	TRUE	E9Q5F9|SETD2_MOUSE	26.5185	0.24	0.24	1	168249	1	1		285663	Histone-lysine N-methyltransferase SETD2 OS=Mus musculus OX=10090 GN=Setd2 PE=1 SV=1
1088	TRUE	Q9R0B9|PLOD2_MOUSE	26.5185	0.81	0.81	1	168249	1	1		84488.3	Procollagen-lysine,2-oxoglutarate 5-dioxygenase 2 OS=Mus musculus OX=10090 GN=Plod2 PE=1 SV=2
1245	TRUE	Q8BVA4|LMOD1_MOUSE	26.4642	1.01	1.01	1	10048.6	1	1		66310.1	Leiomodin-1 OS=Mus musculus OX=10090 GN=Lmod1 PE=1 SV=1
1150	TRUE	Q8BKN5|GCP5_MOUSE	26.3762	0.59	0.59	1	8221.71	1	1	Deamidation (NQ)	117977	Gamma-tubulin complex component 5 OS=Mus musculus OX=10090 GN=Tubgcp5 PE=2 SV=2
1150	TRUE	O54890|ITB3_MOUSE	26.3762	0.76	0.76	1	8221.71	1	1	Deamidation (NQ)	86738.4	Integrin beta-3 OS=Mus musculus OX=10090 GN=Itgb3 PE=1 SV=2
1150	TRUE	Q6P1E8|EFCB6_MOUSE	26.3762	0.4	0.4	1	8221.71	1	1	Deamidation (NQ)	175771	EF-hand calcium-binding domain-containing protein 6 OS=Mus musculus OX=10090 GN=Efcab6 PE=1 SV=2
1150	TRUE	P13405|RB_MOUSE	26.3762	0.65	0.65	1	8221.71	1	1	Deamidation (NQ)	105367	Retinoblastoma-associated protein OS=Mus musculus OX=10090 GN=Rb1 PE=1 SV=2
1132	TRUE	O70405|ULK1_MOUSE	26.3603	0.67	0.67	1	39527.7	1	1		112463	Serine/threonine-protein kinase ULK1 OS=Mus musculus OX=10090 GN=Ulk1 PE=1 SV=1
1051	TRUE	Q8VHJ5|MARK1_MOUSE	26.3406	0.75	0.75	1	20415.2	1	1		88334.8	Serine/threonine-protein kinase MARK1 OS=Mus musculus OX=10090 GN=Mark1 PE=1 SV=2
1051	TRUE	B2RX88|CSPP1_MOUSE	26.3406	0.5	0.5	1	20415.2	1	1		138312	Centrosome and spindle pole associated protein 1 OS=Mus musculus OX=10090 GN=Cspp1 PE=1 SV=2
1051	TRUE	Q6XQH0|G3ST2_MOUSE	26.3406	1.52	1.52	1	20415.2	1	1		46908.8	Galactose-3-O-sulfotransferase 2 OS=Mus musculus OX=10090 GN=Gal3st2 PE=2 SV=1
1144	TRUE	O08784|TCOF_MOUSE	26.2096	0.45	0.45	1	15062	1	1		135001	Treacle protein OS=Mus musculus OX=10090 GN=Tcof1 PE=1 SV=1
1304	TRUE	Q5DU41|LRC8B_MOUSE	26.1664	0.75	0.75	1	164308	1	1		92186.4	Volume-regulated anion channel subunit LRRC8B OS=Mus musculus OX=10090 GN=Lrrc8b PE=1 SV=3
1282	TRUE	Q9JLB2|PALS1_MOUSE	26.1017	0.89	0.89	1	8937174	1	1		77229.5	Protein PALS1 OS=Mus musculus OX=10090 GN=Pals1 PE=1 SV=1
1308	TRUE	Q9JLZ6|HIC2_MOUSE	26.0855	1.62	1.62	1	207120	1	1		66766.5	Hypermethylated in cancer 2 protein OS=Mus musculus OX=10090 GN=Hic2 PE=2 SV=4
1158	TRUE	B1AY13|UBP24_MOUSE	26.0786	0.31	0.31	1	34782.3	1	1		294001	Ubiquitin carboxyl-terminal hydrolase 24 OS=Mus musculus OX=10090 GN=Usp24 PE=1 SV=1
253	FALSE	Q6PCL9|PAPOG_MOUSE	26.027	0.81	0.81	1	243593	1	1		82956.9	Poly(A) polymerase gamma OS=Mus musculus OX=10090 GN=Papolg PE=1 SV=1
233	FALSE	Q9WUH1|TM115_MOUSE	26.0235	1.71	1.71	1	62067.1	1	1		38098.9	Transmembrane protein 115 OS=Mus musculus OX=10090 GN=Tmem115 PE=1 SV=1
259	FALSE	Q6A037|N4BP1_MOUSE	25.9018	0.67	0.67	1	120630	1	1		99146.8	NEDD4-binding protein 1 OS=Mus musculus OX=10090 GN=N4bp1 PE=1 SV=2
122	FALSE	Q9JIK9|RT34_MOUSE	25.821	3.21	3.21	1	32411.9	1	1		25826.7	28S ribosomal protein S34, mitochondrial OS=Mus musculus OX=10090 GN=Mrps34 PE=1 SV=1
36	FALSE	Q8BG79|C19L2_MOUSE	25.5258	0.68	0.68	1	87210.9	1	1		103173	CWF19-like protein 2 OS=Mus musculus OX=10090 GN=Cwf19l2 PE=1 SV=1
1385	TRUE	Q6IRU7|CEP78_MOUSE	25.4839	0.76	0.76	1	25476.2	1	1		86889.6	Centrosomal protein of 78 kDa OS=Mus musculus OX=10090 GN=Cep78 PE=2 SV=1
1031	TRUE	P0DOV1|IFI5B_MOUSE	25.4509	1.41	1.41	1	8086.31	1	1		46977.1	Interferon-activable protein 205-B OS=Mus musculus OX=10090 GN=Mnda PE=1 SV=1
1031	TRUE	Q8R460|IL36G_MOUSE	25.4509	3.66	3.66	1	8086.31	1	1		18733.4	Interleukin-36 gamma OS=Mus musculus OX=10090 GN=Il36g PE=2 SV=1
1031	TRUE	Q8CGE8|IFI5A_MOUSE	25.4509	1.49	1.49	1	8086.31	1	1		45176.4	Interferon-activable protein 205-A OS=Mus musculus OX=10090 GN=Ifi205a PE=2 SV=1
987	FALSE	Q8BKW4|ZCHC4_MOUSE	25.3722	1.17	1.17	1	214925	1	1		58567.2	rRNA N6-adenosine-methyltransferase ZCCHC4 OS=Mus musculus OX=10090 GN=Zcchc4 PE=2 SV=1
987	FALSE	Q9DBS5|KLC4_MOUSE	25.3722	0.97	0.97	1	214925	1	1		68612.6	Kinesin light chain 4 OS=Mus musculus OX=10090 GN=Klc4 PE=1 SV=1
1373	TRUE	Q5XF89|AT133_MOUSE	25.363	0.49	0.49	1	266001	1	2		137469	Polyamine-transporting ATPase 13A3 OS=Mus musculus OX=10090 GN=Atp13a3 PE=1 SV=1
1303	TRUE	Q06318|UTER_MOUSE	25.2525	10.42	10.42	1	79351	1	1		10519.4	Uteroglobin OS=Mus musculus OX=10090 GN=Scgb1a1 PE=1 SV=1
1382	TRUE	Q60764|MKRN3_MOUSE	25.2213	1.29	1.29	1	323546	1	1	Deamidation (NQ)	59434.1	Probable E3 ubiquitin-protein ligase makorin-3 OS=Mus musculus OX=10090 GN=Mkrn3 PE=2 SV=2
1324	TRUE	Q80TE0|RPAP1_MOUSE	25.191	0.43	0.43	1	190112	1	1	Carbamidomethylation	155270	RNA polymerase II-associated protein 1 OS=Mus musculus OX=10090 GN=Rpap1 PE=1 SV=2
735	FALSE	Q9D9U9|CFA45_MOUSE	25.1102	1.09	1.09	1	17258.3	1	1		65825.6	Cilia- and flagella-associated protein 45 OS=Mus musculus OX=10090 GN=Cfap45 PE=1 SV=1
1168	TRUE	Q80X19|COEA1_MOUSE	25.1036	0.5	0.5	1	13316.6	1	1		193013	Collagen alpha-1(XIV) chain OS=Mus musculus OX=10090 GN=Col14a1 PE=1 SV=2
747	FALSE	P07758|A1AT1_MOUSE	25.0921	1.94	1.94	1	35688.2	1	1		46002.6	Alpha-1-antitrypsin 1-1 OS=Mus musculus OX=10090 GN=Serpina1a PE=1 SV=4
1054	TRUE	Q8BV66|IFI44_MOUSE	25.0724	1.42	1.42	1	14932.4	1	1		47852.3	Interferon-induced protein 44 OS=Mus musculus OX=10090 GN=Ifi44 PE=2 SV=1
1044	TRUE	Q8R0X7|SGPL1_MOUSE	24.9136	1.23	1.23	1	10110.1	1	1		63677.2	Sphingosine-1-phosphate lyase 1 OS=Mus musculus OX=10090 GN=Sgpl1 PE=1 SV=1
1021	TRUE	P12787|COX5A_MOUSE	24.8408	4.79	4.79	1	100061	1	1		16101.5	Cytochrome c oxidase subunit 5A, mitochondrial OS=Mus musculus OX=10090 GN=Cox5a PE=1 SV=2
712	FALSE	Q3TKY6|CWC27_MOUSE	24.7525	1.28	1.28	1	27056.7	1	1		53542.6	Spliceosome-associated protein CWC27 homolog OS=Mus musculus OX=10090 GN=Cwc27 PE=1 SV=1
756	FALSE	Q9QVP9|FAK2_MOUSE	24.6219	0.59	0.59	1		1	1		115794	Protein-tyrosine kinase 2-beta OS=Mus musculus OX=10090 GN=Ptk2b PE=1 SV=2
756	FALSE	P62046|LRCH1_MOUSE	24.6219	0.85	0.85	1		1	1		79076.2	Leucine-rich repeat and calponin homology domain-containing protein 1 OS=Mus musculus OX=10090 GN=Lrch1 PE=1 SV=2
756	FALSE	Q8BZR9|NCBP3_MOUSE	24.6219	0.98	0.98	1		1	1		70043.1	Nuclear cap-binding protein subunit 3 OS=Mus musculus OX=10090 GN=Ncbp3 PE=1 SV=1
724	FALSE	Q7TSC1|PRC2A_MOUSE	24.4612	0.37	0.37	1	22887.1	1	1		229203	Protein PRRC2A OS=Mus musculus OX=10090 GN=Prrc2a PE=1 SV=1
724	FALSE	Q3TLH4|PRC2C_MOUSE	24.4612	0.28	0.28	1	22887.1	1	1		310892	Protein PRRC2C OS=Mus musculus OX=10090 GN=Prrc2c PE=1 SV=3
1185	TRUE	P56960|EXOSX_MOUSE	24.2796	0.9	0.9	1	192482	1	1		100942	Exosome component 10 OS=Mus musculus OX=10090 GN=Exosc10 PE=1 SV=2
1102	TRUE	P62515|PO3F4_MOUSE	24.1115	2.22	2.22	1	183508	1	1		39417.1	POU domain, class 3, transcription factor 4 OS=Mus musculus OX=10090 GN=Pou3f4 PE=2 SV=1
995	TRUE	Q64378|FKBP5_MOUSE	24.0609	1.32	1.32	1	106055	1	1		50966.1	Peptidyl-prolyl cis-trans isomerase FKBP5 OS=Mus musculus OX=10090 GN=Fkbp5 PE=1 SV=1
206	FALSE	Q8C0M8|DNAI1_MOUSE	23.9266	0.86	0.86	1	23489.4	1	1		79758.1	Dynein axonemal intermediate chain 1 OS=Mus musculus OX=10090 GN=Dnai1 PE=1 SV=1
1439	TRUE	A2AGT5|CKAP5_MOUSE	23.9173	0.64	0.64	1	31003.7	1	1		225635	Cytoskeleton-associated protein 5 OS=Mus musculus OX=10090 GN=Ckap5 PE=1 SV=1
1166	TRUE	Q8K1J6|TRNT1_MOUSE	23.773	3.46	3.46	1	312497	1	1		49895.2	CCA tRNA nucleotidyltransferase 1, mitochondrial OS=Mus musculus OX=10090 GN=Trnt1 PE=1 SV=1
1377	TRUE	Q9D5W8|TEX47_MOUSE	23.769	3.16	3.16	1	130581	1	1		29423.3	Testis-expressed protein 47 OS=Mus musculus OX=10090 GN=Tex47 PE=2 SV=1
1450	TRUE	O55142|RL35A_MOUSE	23.7137	5.45	5.45	1	26125	1	2		12553.7	60S ribosomal protein L35a OS=Mus musculus OX=10090 GN=Rpl35a PE=1 SV=2
1020	TRUE	Q58NB6|DHRS9_MOUSE	23.7051	1.88	1.88	1	88202.9	1	1		35242.2	Dehydrogenase/reductase SDR family member 9 OS=Mus musculus OX=10090 GN=Dhrs9 PE=2 SV=2
1020	TRUE	Q04573|NPY1R_MOUSE	23.7051	1.57	1.57	1	88202.9	1	1		44014.7	Neuropeptide Y receptor type 1 OS=Mus musculus OX=10090 GN=Npy1r PE=1 SV=1
1020	TRUE	Q3U0D9|HACE1_MOUSE	23.7051	0.66	0.66	1	88202.9	1	1		102114	E3 ubiquitin-protein ligase HACE1 OS=Mus musculus OX=10090 GN=Hace1 PE=1 SV=1
1020	TRUE	Q9R1A8|COP1_MOUSE	23.7051	0.82	0.82	1	88202.9	1	1		80441.3	E3 ubiquitin-protein ligase COP1 OS=Mus musculus OX=10090 GN=Cop1 PE=1 SV=2
1020	TRUE	Q64471|GSTT1_MOUSE	23.7051	2.5	2.5	1	88202.9	1	1		27374.2	Glutathione S-transferase theta-1 OS=Mus musculus OX=10090 GN=Gstt1 PE=1 SV=4
1020	TRUE	Q8CGF6|WDR47_MOUSE	23.7051	0.65	0.65	1	88202.9	1	1		102312	WD repeat-containing protein 47 OS=Mus musculus OX=10090 GN=Wdr47 PE=1 SV=2
994	TRUE	P70248|MYO1F_MOUSE	23.7022	0.64	0.64	1	155982	1	1		125947	Unconventional myosin-If OS=Mus musculus OX=10090 GN=Myo1f PE=1 SV=1
994	TRUE	E9Q8T7|DYH1_MOUSE	23.7022	0.16	0.16	1	155982	1	1		487070	Dynein axonemal heavy chain 1 OS=Mus musculus OX=10090 GN=Dnah1 PE=1 SV=1
1215	TRUE	Q9DAK2|PACRG_MOUSE	23.6047	2.9	2.9	1	34557.7	1	1	Deamidation (NQ)	27726.3	Parkin coregulated gene protein homolog OS=Mus musculus OX=10090 GN=Pacrg PE=1 SV=1
1178	TRUE	Q7TPV4|MBB1A_MOUSE	23.5906	0.67	0.67	1	44441.5	1	1		152037	Myb-binding protein 1A OS=Mus musculus OX=10090 GN=Mybbp1a PE=1 SV=2
948	FALSE	Q8K274|KT3K_MOUSE	23.574	2.27	2.27	1		1	1		34468.3	Ketosamine-3-kinase OS=Mus musculus OX=10090 GN=Fn3krp PE=1 SV=2
1321	TRUE	P54823|DDX6_MOUSE	23.5317	2.07	2.07	1	28016.7	1	1	Carbamidomethylation	54191.6	Probable ATP-dependent RNA helicase DDX6 OS=Mus musculus OX=10090 GN=Ddx6 PE=1 SV=1
1461	TRUE	Q7TQK5|CCD93_MOUSE	23.2709	1.11	1.11	1	18006.5	1	1		72603	Coiled-coil domain-containing protein 93 OS=Mus musculus OX=10090 GN=Ccdc93 PE=1 SV=1
789	FALSE	P08122|CO4A2_MOUSE	23.2151	0.41	0.41	1	24540.7	1	1		167325	Collagen alpha-2(IV) chain OS=Mus musculus OX=10090 GN=Col4a2 PE=1 SV=4
556	FALSE	S4R2K0|DEFM_MOUSE	23.1613	2.6	2.6	1	325261	1	3	Oxidation (M)	25779.2	Peptide deformylase, mitochondrial OS=Mus musculus OX=10090 GN=Pdf PE=3 SV=1
556	FALSE	Q3UDF0|GTR6_MOUSE	23.1613	1.21	1.21	1	325261	1	3	Oxidation (M)	54433.2	Solute carrier family 2, facilitated glucose transporter member 6 OS=Mus musculus OX=10090 GN=Slc2a6 PE=1 SV=1
556	FALSE	P17809|GTR1_MOUSE	23.1613	1.22	1.22	1	325261	1	3	Oxidation (M)	53984.6	Solute carrier family 2, facilitated glucose transporter member 1 OS=Mus musculus OX=10090 GN=Slc2a1 PE=1 SV=4
1061	TRUE	P08071|TRFL_MOUSE	23.1325	1.27	1.27	1	19164.4	1	1		77837.8	Lactotransferrin OS=Mus musculus OX=10090 GN=Ltf PE=1 SV=4
1448	TRUE	Q8BHI4|KBTB3_MOUSE	23.1065	0.99	0.99	1	58532.5	1	1		69551	Kelch repeat and BTB domain-containing protein 3 OS=Mus musculus OX=10090 GN=Kbtbd3 PE=2 SV=1
1002	TRUE	A2A935|PRD16_MOUSE	23.0422	0.71	0.71	1	84643.6	1	1		140858	Histone-lysine N-methyltransferase PRDM16 OS=Mus musculus OX=10090 GN=Prdm16 PE=1 SV=1
1223	TRUE	Q8VDP4|CCAR2_MOUSE	23.023	0.87	0.87	1	17566	1	1		103002	Cell cycle and apoptosis regulator protein 2 OS=Mus musculus OX=10090 GN=Ccar2 PE=1 SV=2
632	FALSE	Q99PG4|RGS18_MOUSE	23.0147	2.55	2.55	1	27056.7	1	1		27610.5	Regulator of G-protein signaling 18 OS=Mus musculus OX=10090 GN=Rgs18 PE=1 SV=1
632	FALSE	E9Q8I9|FRY_MOUSE	23.0147	0.2	0.2	1	27056.7	1	1		339093	Protein furry homolog OS=Mus musculus OX=10090 GN=Fry PE=1 SV=1
632	FALSE	Q8JZL1|I17RD_MOUSE	23.0147	0.81	0.81	1	27056.7	1	1		82348.2	Interleukin-17 receptor D OS=Mus musculus OX=10090 GN=Il17rd PE=1 SV=1
1013	TRUE	Q8BSE0|RMD2_MOUSE	22.9744	1.46	1.46	1	1.33056e+06	1	8		47016.1	Regulator of microtubule dynamics protein 2 OS=Mus musculus OX=10090 GN=Rmdn2 PE=1 SV=1
1013	TRUE	Q7TT36|AGRA3_MOUSE	22.9744	0.46	0.46	1	1.33056e+06	1	8		144697	Adhesion G protein-coupled receptor A3 OS=Mus musculus OX=10090 GN=Adgra3 PE=2 SV=3
1013	TRUE	Q9D3G5|STX11_MOUSE	22.9744	2.09	2.09	1	1.33056e+06	1	8		33369	Syntaxin-11 OS=Mus musculus OX=10090 GN=Stx11 PE=1 SV=1
1013	TRUE	Q8C0P7|ZN451_MOUSE	22.9744	0.57	0.57	1	1.33056e+06	1	8		120070	E3 SUMO-protein ligase ZNF451 OS=Mus musculus OX=10090 GN=Znf451 PE=1 SV=1
1013	TRUE	Q5F293|ZBTB4_MOUSE	22.9744	0.61	0.61	1	1.33056e+06	1	8		102663	Zinc finger and BTB domain-containing protein 4 OS=Mus musculus OX=10090 GN=Zbtb4 PE=2 SV=1
170	FALSE	P62830|RL23_MOUSE	22.9593	4.29	4.29	1	10197.9	1	1		14865.4	60S ribosomal protein L23 OS=Mus musculus OX=10090 GN=Rpl23 PE=1 SV=1
1014	TRUE	Q61176|ARGI1_MOUSE	22.9049	2.48	2.48	1	28745.9	1	1		34807.9	Arginase-1 OS=Mus musculus OX=10090 GN=Arg1 PE=1 SV=1
907	FALSE	Q8K0S0|PHYIP_MOUSE	22.8735	1.82	1.82	1	38039.7	1	1		37554.6	Phytanoyl-CoA hydroxylase-interacting protein OS=Mus musculus OX=10090 GN=Phyhip PE=1 SV=1
907	FALSE	Q91YM2|RHG35_MOUSE	22.8735	0.4	0.4	1	38039.7	1	1		170393	Rho GTPase-activating protein 35 OS=Mus musculus OX=10090 GN=Arhgap35 PE=1 SV=3
907	FALSE	Q67E05|BPI_MOUSE	22.8735	1.24	1.24	1	38039.7	1	1		53940	Bactericidal permeability-increasing protein OS=Mus musculus OX=10090 GN=Bpi PE=1 SV=1
999	TRUE	P52332|JAK1_MOUSE	22.8659	0.52	0.52	1	609371	1	1		133367	Tyrosine-protein kinase JAK1 OS=Mus musculus OX=10090 GN=Jak1 PE=1 SV=1
999	TRUE	A2AQH4|BCORL_MOUSE	22.8659	0.34	0.34	1	609371	1	1		190487	BCL-6 corepressor-like protein 1 OS=Mus musculus OX=10090 GN=Bcorl1 PE=2 SV=1
999	TRUE	Q14B25|PRS48_MOUSE	22.8659	1.92	1.92	1	609371	1	1		34636.8	Serine protease 48 OS=Mus musculus OX=10090 GN=Prss48 PE=2 SV=2
999	TRUE	P26361|CFTR_MOUSE	22.8659	0.41	0.41	1	609371	1	1		167870	Cystic fibrosis transmembrane conductance regulator OS=Mus musculus OX=10090 GN=Cftr PE=1 SV=2
524	FALSE	Q05A80|CAPR2_MOUSE	22.6079	0.58	0.58	1	49389.1	1	1		114491	Caprin-2 OS=Mus musculus OX=10090 GN=Caprin2 PE=1 SV=1
524	FALSE	Q9WUL6|M3K14_MOUSE	22.6079	0.64	0.64	1	49389.1	1	1		103080	Mitogen-activated protein kinase kinase kinase 14 OS=Mus musculus OX=10090 GN=Map3k14 PE=1 SV=1
524	FALSE	Q811M1|RHG15_MOUSE	22.6079	1.25	1.25	1	49389.1	1	1		55339.2	Rho GTPase-activating protein 15 OS=Mus musculus OX=10090 GN=Arhgap15 PE=1 SV=1
1236	TRUE	Q99KP6|PRP19_MOUSE	22.5681	1.39	1.39	1	41825.9	1	1		55238.9	Pre-mRNA-processing factor 19 OS=Mus musculus OX=10090 GN=Prpf19 PE=1 SV=1
1205	TRUE	Q91WG8|GLCNE_MOUSE	22.5675	2.08	2.08	1	39704.6	1	1		79198.6	Bifunctional UDP-N-acetylglucosamine 2-epimerase/N-acetylmannosamine kinase OS=Mus musculus OX=10090 GN=Gne PE=1 SV=1
1171	TRUE	O08605|MKNK1_MOUSE	22.4334	1.41	1.41	1	42893.4	1	1		47914.6	MAP kinase-interacting serine/threonine-protein kinase 1 OS=Mus musculus OX=10090 GN=Mknk1 PE=1 SV=2
1171	TRUE	I7HJS4|ZN683_MOUSE	22.4334	1.31	1.31	1	42893.4	1	1		50418.8	Tissue-resident T-cell transcription regulator protein ZNF683 OS=Mus musculus OX=10090 GN=Znf683 PE=2 SV=1
1171	TRUE	Q5FW53|MBPHL_MOUSE	22.4334	1.69	1.69	1	42893.4	1	1		38760.3	Myosin-binding protein H-like OS=Mus musculus OX=10090 GN=Mybphl PE=1 SV=1
1171	TRUE	Q60636|PRDM1_MOUSE	22.4334	0.7	0.7	1	42893.4	1	1		95836.1	PR domain zinc finger protein 1 OS=Mus musculus OX=10090 GN=Prdm1 PE=1 SV=1
1154	TRUE	Q7TMQ7|WDR91_MOUSE	22.3611	0.8	0.8	1	7229.59	1	1		83420.7	WD repeat-containing protein 91 OS=Mus musculus OX=10090 GN=Wdr91 PE=1 SV=1
1436	TRUE	Q8CGU1|CACO1_MOUSE	22.3045	1.01	1.01	1	54896.7	1	1		77280.2	Calcium-binding and coiled-coil domain-containing protein 1 OS=Mus musculus OX=10090 GN=Calcoco1 PE=1 SV=2
1364	TRUE	Q64685|SIAT1_MOUSE	22.24	1.49	1.49	1	45323.2	1	1		46585.7	Beta-galactoside alpha-2,6-sialyltransferase 1 OS=Mus musculus OX=10090 GN=St6gal1 PE=1 SV=2
295	FALSE	O35161|CELR1_MOUSE	22.0295	0.2	0.2	1	47868	1	1		330471	Cadherin EGF LAG seven-pass G-type receptor 1 OS=Mus musculus OX=10090 GN=Celsr1 PE=1 SV=3
838	FALSE	Q9R0L6|PCM1_MOUSE	21.9573	0.3	0.3	1	117359	1	1		228847	Pericentriolar material 1 protein OS=Mus musculus OX=10090 GN=Pcm1 PE=1 SV=2
838	FALSE	Q8CJF7|ELYS_MOUSE	21.9573	0.27	0.27	1	117359	1	1		247646	Protein ELYS OS=Mus musculus OX=10090 GN=Ahctf1 PE=1 SV=1
1256	TRUE	P13864|DNMT1_MOUSE	21.8758	0.68	0.68	1	27496.5	1	1		183189	DNA (cytosine-5)-methyltransferase 1 OS=Mus musculus OX=10090 GN=Dnmt1 PE=1 SV=5
242	FALSE	Q9Z0U0|XPR1_MOUSE	21.8417	0.86	0.86	1	56730.4	1	1		81751.4	Xenotropic and polytropic retrovirus receptor 1 OS=Mus musculus OX=10090 GN=Xpr1 PE=1 SV=1
242	FALSE	Q61001|LAMA5_MOUSE	21.8417	0.16	0.16	1	56730.4	1	1		404054	Laminin subunit alpha-5 OS=Mus musculus OX=10090 GN=Lama5 PE=1 SV=4
242	FALSE	E9Q1U1|CC171_MOUSE	21.8417	0.45	0.45	1	56730.4	1	1		152309	Coiled-coil domain-containing protein 171 OS=Mus musculus OX=10090 GN=Ccdc171 PE=2 SV=1
242	FALSE	Q61789|LAMA3_MOUSE	21.8417	0.18	0.18	1	56730.4	1	1		366227	Laminin subunit alpha-3 OS=Mus musculus OX=10090 GN=Lama3 PE=1 SV=4
242	FALSE	Q8QZY2|GLCTK_MOUSE	21.8417	1.15	1.15	1	56730.4	1	1		55292.9	Glycerate kinase OS=Mus musculus OX=10090 GN=Glyctk PE=1 SV=1
1213	TRUE	P32233|DRG1_MOUSE	21.8322	3.27	3.27	1	11814.5	1	1		40512.1	Developmentally-regulated GTP-binding protein 1 OS=Mus musculus OX=10090 GN=Drg1 PE=1 SV=1
1078	TRUE	Q8C0E3|TRI47_MOUSE	21.771	1.25	1.25	1	47321	1	1		69912.3	E3 ubiquitin-protein ligase TRIM47 OS=Mus musculus OX=10090 GN=Trim47 PE=1 SV=2
1145	TRUE	Q9CQU0|TXD12_MOUSE	21.7021	5.29	5.29	1	158779	1	1		19048.6	Thioredoxin domain-containing protein 12 OS=Mus musculus OX=10090 GN=Txndc12 PE=1 SV=1
1191	TRUE	Q61701|ELAV4_MOUSE	21.6779	2.34	2.34	1	97157.1	1	1	Deamidation (NQ)	42368.2	ELAV-like protein 4 OS=Mus musculus OX=10090 GN=Elavl4 PE=1 SV=1
1191	TRUE	Q60899|ELAV2_MOUSE	21.6779	2.5	2.5	1	97157.1	1	1	Deamidation (NQ)	39577	ELAV-like protein 2 OS=Mus musculus OX=10090 GN=Elavl2 PE=1 SV=1
1160	TRUE	Q6P6L0|FIL1L_MOUSE	21.585	0.53	0.53	1	10808.3	1	1		129772	Filamin A-interacting protein 1-like OS=Mus musculus OX=10090 GN=Filip1l PE=1 SV=2
1160	TRUE	B2RPV6|MMRN1_MOUSE	21.585	0.5	0.5	1	10808.3	1	1		136106	Multimerin-1 OS=Mus musculus OX=10090 GN=Mmrn1 PE=1 SV=2
1329	TRUE	Q9Z248|AEBP2_MOUSE	21.5593	1.59	1.59	1	38502	1	1		52963	Zinc finger protein AEBP2 OS=Mus musculus OX=10090 GN=Aebp2 PE=1 SV=2
799	FALSE	Q924T3|XRCC4_MOUSE	21.5107	1.84	1.84	1	23497.5	1	1		37060.5	DNA repair protein XRCC4 OS=Mus musculus OX=10090 GN=Xrcc4 PE=1 SV=1
1127	TRUE	E9Q649|GCNT4_MOUSE	21.4956	1.32	1.32	1	151024	1	1	Deamidation (NQ)	52831.8	Beta-1,3-galactosyl-O-glycosyl-glycoprotein beta-1,6-N-acetylglucosaminyltransferase 4 OS=Mus musculus OX=10090 GN=Gcnt4 PE=3 SV=1
1357	TRUE	Q9CXG3|PPIL4_MOUSE	21.432	1.22	1.22	1	137100	1	1		57230.2	Peptidyl-prolyl cis-trans isomerase-like 4 OS=Mus musculus OX=10090 GN=Ppil4 PE=1 SV=2
1183	TRUE	Q8C4A5|ASXL3_MOUSE	21.3884	0.31	0.31	1		1	1		243673	Putative Polycomb group protein ASXL3 OS=Mus musculus OX=10090 GN=Asxl3 PE=2 SV=3
336	FALSE	P63213|GBG2_MOUSE	21.3602	9.86	9.86	1	14182.1	1	1		7850.14	Guanine nucleotide-binding protein G(I)/G(S)/G(O) subunit gamma-2 OS=Mus musculus OX=10090 GN=Gng2 PE=1 SV=2
1137	TRUE	Q9QXG2|RAE1_MOUSE	21.2586	1.5	1.5	1	275991	1	1	Deamidation (NQ)	73976.9	Rab proteins geranylgeranyltransferase component A 1 OS=Mus musculus OX=10090 GN=Chm PE=1 SV=1
1462	TRUE	Q80VI1|TRI56_MOUSE	21.0973	1.77	1.77	1	32535.8	1	1		79512.9	E3 ubiquitin-protein ligase TRIM56 OS=Mus musculus OX=10090 GN=Trim56 PE=1 SV=1
1149	TRUE	Q61121|GPR19_MOUSE	21.0841	1.45	1.45	1	24292.4	1	1		47533.4	Probable G-protein coupled receptor 19 OS=Mus musculus OX=10090 GN=Gpr19 PE=2 SV=2
1149	TRUE	Q8BHH8|CLRN3_MOUSE	21.0841	2.65	2.65	1	24292.4	1	1		25350.4	Clarin-3 OS=Mus musculus OX=10090 GN=Clrn3 PE=1 SV=1
1149	TRUE	Q8BUM9|UBP43_MOUSE	21.0841	0.53	0.53	1	24292.4	1	1		123874	Ubiquitin carboxyl-terminal hydrolase 43 OS=Mus musculus OX=10090 GN=Usp43 PE=1 SV=2
1149	TRUE	Q8K327|CHAP1_MOUSE	21.0841	0.75	0.75	1	24292.4	1	1		87561.1	Chromosome alignment-maintaining phosphoprotein 1 OS=Mus musculus OX=10090 GN=Champ1 PE=1 SV=1
1378	TRUE	A2ARA8|ITA8_MOUSE	21.0686	0.66	0.66	1	59323.9	1	2		117556	Integrin alpha-8 OS=Mus musculus OX=10090 GN=Itga8 PE=1 SV=1
151	FALSE	Q9Z275|RLBP1_MOUSE	20.9996	1.89	1.89	1	328251	1	1		36408.4	Retinaldehyde-binding protein 1 OS=Mus musculus OX=10090 GN=Rlbp1 PE=1 SV=3
151	FALSE	Q3TTY0|PLB1_MOUSE	20.9996	0.41	0.41	1	328251	1	1		164541	Phospholipase B1, membrane-associated OS=Mus musculus OX=10090 GN=Plb1 PE=1 SV=2
151	FALSE	O88676|MMP23_MOUSE	20.9996	1.53	1.53	1	328251	1	1		44451.1	Matrix metalloproteinase-23 OS=Mus musculus OX=10090 GN=Mmp23 PE=2 SV=1
1111	TRUE	E9PXT9|F170B_MOUSE	20.9345	1.59	1.59	1	711440	1	1		43766.4	Protein FAM170B OS=Mus musculus OX=10090 GN=Fam170b PE=1 SV=1
991	FALSE	Q05BQ1|TUTLA_MOUSE	20.8822	0.51	0.51	1		1	1		127330	Protein turtle homolog A OS=Mus musculus OX=10090 GN=Igsf9 PE=1 SV=2
1126	TRUE	Q3UZY0|SFI1_MOUSE	20.8109	0.74	0.74	1	45828.5	1	1	Deamidation (NQ)	144033	Protein SFI1 homolog OS=Mus musculus OX=10090 GN=Sfi1 PE=2 SV=1
203	FALSE	P15508|SPTB1_MOUSE	20.745	0.33	0.33	1	143922	1	1		245250	Spectrin beta chain, erythrocytic OS=Mus musculus OX=10090 GN=Sptb PE=1 SV=4
953	FALSE	A2AFS3|ELAP1_MOUSE	20.5716	0.59	0.59	1	35661.6	1	1		110682	Endosome/lysosome-associated apoptosis and autophagy regulator 1 OS=Mus musculus OX=10090 GN=Elapor1 PE=1 SV=1
1120	TRUE	Q5SW75|SSH2_MOUSE	20.4903	0.42	0.42	1	13000000	1	1	Carbamidomethylation	158230	Protein phosphatase Slingshot homolog 2 OS=Mus musculus OX=10090 GN=Ssh2 PE=1 SV=2
1417	TRUE	Q8CDJ8|STON1_MOUSE	20.3858	0.82	0.82	1	33700.2	1	1		81792.9	Stonin-1 OS=Mus musculus OX=10090 GN=Ston1 PE=1 SV=2
248	FALSE	Q3UG20|KMT2E_MOUSE	20.3726	0.32	0.32	1	25724.3	1	1		204543	Inactive histone-lysine N-methyltransferase 2E OS=Mus musculus OX=10090 GN=Kmt2e PE=1 SV=2
248	FALSE	Q99K28|ARFG2_MOUSE	20.3726	1.15	1.15	1	25724.3	1	1		56598.3	ADP-ribosylation factor GTPase-activating protein 2 OS=Mus musculus OX=10090 GN=Arfgap2 PE=1 SV=1
248	FALSE	O88737|BSN_MOUSE	20.3726	0.15	0.15	1	25724.3	1	1		418843	Protein bassoon OS=Mus musculus OX=10090 GN=Bsn PE=1 SV=4
1284	TRUE	Q9EPL2|CSTN1_MOUSE	20.3416	0.92	0.92	1	22459	1	1	Deamidation (NQ)	108900	Calsyntenin-1 OS=Mus musculus OX=10090 GN=Clstn1 PE=1 SV=1
20	FALSE	Q6P2L6|NSD3_MOUSE	20.3115	0.42	0.42	1	21086.8	1	1		161002	Histone-lysine N-methyltransferase NSD3 OS=Mus musculus OX=10090 GN=Nsd3 PE=1 SV=2
1273	TRUE	Q9CWR8|DNM3L_MOUSE	20.2678	1.66	1.66	1	37269	1	1		47992.7	DNA (cytosine-5)-methyltransferase 3-like OS=Mus musculus OX=10090 GN=Dnmt3l PE=1 SV=1
1006	TRUE	Q8K354|CBR3_MOUSE	20.2586	2.89	2.89	1	42101.8	1	1		30953.4	Carbonyl reductase [NADPH] 3 OS=Mus musculus OX=10090 GN=Cbr3 PE=1 SV=1
1254	TRUE	A0A0M3U1B0|SYC2L_MOUSE	20.0553	1.31	1.31	1	55741.3	1	1		96055	Synaptonemal complex protein 2-like OS=Mus musculus OX=10090 GN=Sycp2l PE=2 SV=1
1174	TRUE	Q7TMF5|SPA12_MOUSE	20.0493	1.45	1.45	1	4916.43	1	2		47634.1	Serpin A12 OS=Mus musculus OX=10090 GN=Serpina12 PE=1 SV=2
1182	TRUE	Q9Z1N9|UN13B_MOUSE	20.0458	0.5	0.5	1		1	1		181813	Protein unc-13 homolog B OS=Mus musculus OX=10090 GN=Unc13b PE=1 SV=2
1064	TRUE	Q91WL5|CP4CA_MOUSE	19.9925	1.38	1.38	1	65153.1	1	1		58349.5	Cytochrome P450 4A12A OS=Mus musculus OX=10090 GN=Cyp4a12a PE=1 SV=2
1064	TRUE	A2A974|CP4CB_MOUSE	19.9925	1.38	1.38	1	65153.1	1	1		58309.4	Cytochrome P450 4A12B OS=Mus musculus OX=10090 GN=Cyp4a12b PE=1 SV=1
1064	TRUE	B2RX14|TUT4_MOUSE	19.9925	0.43	0.43	1	65153.1	1	1		184650	Terminal uridylyltransferase 4 OS=Mus musculus OX=10090 GN=Tut4 PE=1 SV=2
1428	TRUE	P50652|FANCC_MOUSE	19.9246	1.02	1.02	1	219251	1	4		66978.6	Fanconi anemia group C protein homolog OS=Mus musculus OX=10090 GN=Fancc PE=2 SV=2
982	FALSE	Q8R2G6|CCD80_MOUSE	19.9063	0.63	0.63	1	1.2638e+06	1	1		107613	Coiled-coil domain-containing protein 80 OS=Mus musculus OX=10090 GN=Ccdc80 PE=1 SV=2
1237	TRUE	P81122|IRS2_MOUSE	19.8417	0.45	0.45	1	19312.1	1	1		136763	Insulin receptor substrate 2 OS=Mus musculus OX=10090 GN=Irs2 PE=1 SV=2
1237	TRUE	Q8JZN3|KCJ14_MOUSE	19.8417	1.38	1.38	1	19312.1	1	1		47607.3	ATP-sensitive inward rectifier potassium channel 14 OS=Mus musculus OX=10090 GN=Kcnj14 PE=2 SV=1
1210	TRUE	P23927|CRYAB_MOUSE	19.7759	10.29	10.29	1	143888	1	1		20068.8	Alpha-crystallin B chain OS=Mus musculus OX=10090 GN=Cryab PE=1 SV=2
811	FALSE	Q91WD5|NDUS2_MOUSE	19.7649	1.3	1.3	1	11959.2	1	1		52625.7	NADH dehydrogenase [ubiquinone] iron-sulfur protein 2, mitochondrial OS=Mus musculus OX=10090 GN=Ndufs2 PE=1 SV=1
811	FALSE	Q3UYG8|MACD2_MOUSE	19.7649	1.26	1.26	1	11959.2	1	1		52144.6	ADP-ribose glycohydrolase MACROD2 OS=Mus musculus OX=10090 GN=Macrod2 PE=1 SV=1
1234	TRUE	Q9Z0Y1|DCTN3_MOUSE	19.7388	3.76	3.76	1	498489	1	1		20978.3	Dynactin subunit 3 OS=Mus musculus OX=10090 GN=Dctn3 PE=1 SV=2
1234	TRUE	Q9D518|F227B_MOUSE	19.7388	1.32	1.32	1	498489	1	1		62784.8	Protein FAM227B OS=Mus musculus OX=10090 GN=Fam227b PE=2 SV=3
248	FALSE	Q99PP2|ZN318_MOUSE	19.7312	0.27	0.27	1	101530	1	1		246324	Zinc finger protein 318 OS=Mus musculus OX=10090 GN=Znf318 PE=1 SV=3
248	FALSE	Q5SXY1|CYTSB_MOUSE	19.7312	0.56	0.56	1	101530	1	1		118101	Cytospin-B OS=Mus musculus OX=10090 GN=Specc1 PE=1 SV=2
1230	TRUE	Q6P5H2|NEST_MOUSE	19.7253	0.48	0.48	1	17500000	1	7	Deamidation (NQ)	207124	Nestin OS=Mus musculus OX=10090 GN=Nes PE=1 SV=1
1188	TRUE	Q5SS80|DHR13_MOUSE	19.7116	1.6	1.6	1	416639	1	1		40744.5	Dehydrogenase/reductase SDR family member 13 OS=Mus musculus OX=10090 GN=Dhrs13 PE=1 SV=1
1288	TRUE	Q3UFM5|NOM1_MOUSE	19.6734	0.94	0.94	1	14283.2	1	1		95959.9	Nucleolar MIF4G domain-containing protein 1 OS=Mus musculus OX=10090 GN=Nom1 PE=1 SV=2
1147	TRUE	Q8VCT9|TESK2_MOUSE	19.5503	1.05	1.05	1	38720.5	1	1		63470.1	Dual specificity testis-specific protein kinase 2 OS=Mus musculus OX=10090 GN=Tesk2 PE=1 SV=1
1167	TRUE	Q80TR1|AGRL1_MOUSE	19.4998	0.41	0.41	1	59377.7	1	1		161686	Adhesion G protein-coupled receptor L1 OS=Mus musculus OX=10090 GN=Adgrl1 PE=1 SV=2
1286	TRUE	Q3UQ22|NET5_MOUSE	19.4989	1.33	1.33	1	153532	1	1		48837	Netrin-5 OS=Mus musculus OX=10090 GN=Ntn5 PE=2 SV=2
1018	TRUE	Q80Z25|OFD1_MOUSE	19.4153	0.59	0.59	1	14601.1	1	1		117345	Centriole and centriolar satellite protein OFD1 OS=Mus musculus OX=10090 GN=Ofd1 PE=1 SV=1
1018	TRUE	E9PVB3|CC175_MOUSE	19.4153	0.73	0.73	1	14601.1	1	1		97122.4	Coiled-coil domain-containing protein 175 OS=Mus musculus OX=10090 GN=Ccdc175 PE=4 SV=1
1018	TRUE	Q3UVY5|PCX4_MOUSE	19.4153	0.51	0.51	1	14601.1	1	1		131243	Pecanex-like protein 4 OS=Mus musculus OX=10090 GN=Pcnx4 PE=2 SV=2
1018	TRUE	F8VPN2|TEX15_MOUSE	19.4153	0.22	0.22	1	14601.1	1	1		311280	Testis-expressed protein 15 OS=Mus musculus OX=10090 GN=Tex15 PE=1 SV=1
1443	TRUE	Q8VD12|Z385A_MOUSE	19.3578	2.85	2.85	1	13233.9	1	1		40446.7	Zinc finger protein 385A OS=Mus musculus OX=10090 GN=Znf385a PE=1 SV=2
1349	TRUE	Q62191|RO52_MOUSE	19.3174	1.28	1.28	1	71220.6	1	1	Deamidation (NQ)	54174.9	E3 ubiquitin-protein ligase TRIM21 OS=Mus musculus OX=10090 GN=Trim21 PE=1 SV=1
803	FALSE	Q9D1G1|RAB1B_MOUSE	19.3107	5.47	5.47	1	61204.3	1	1		22187.2	Ras-related protein Rab-1B OS=Mus musculus OX=10090 GN=Rab1b PE=1 SV=1
803	FALSE	P62821|RAB1A_MOUSE	19.3107	5.37	5.37	1	61204.3	1	1		22677.7	Ras-related protein Rab-1A OS=Mus musculus OX=10090 GN=Rab1A PE=1 SV=3
803	FALSE	P61028|RAB8B_MOUSE	19.3107	5.31	5.31	1	61204.3	1	1		23603.1	Ras-related protein Rab-8B OS=Mus musculus OX=10090 GN=Rab8b PE=1 SV=1
803	FALSE	P55258|RAB8A_MOUSE	19.3107	5.31	5.31	1	61204.3	1	1		23668.2	Ras-related protein Rab-8A OS=Mus musculus OX=10090 GN=Rab8a PE=1 SV=2
803	FALSE	Q6PHN9|RAB35_MOUSE	19.3107	5.47	5.47	1	61204.3	1	1		23025.2	Ras-related protein Rab-35 OS=Mus musculus OX=10090 GN=Rab35 PE=1 SV=1
803	FALSE	P61027|RAB10_MOUSE	19.3107	5.5	5.5	1	61204.3	1	1		22540.9	Ras-related protein Rab-10 OS=Mus musculus OX=10090 GN=Rab10 PE=1 SV=1
1041	TRUE	Q5S006|LRRK2_MOUSE	19.2725	0.32	0.32	1	10300000	1	9		284732	Leucine-rich repeat serine/threonine-protein kinase 2 OS=Mus musculus OX=10090 GN=Lrrk2 PE=1 SV=2
1170	TRUE	Q58A65|JIP4_MOUSE	19.2328	0.68	0.68	1	19709.8	1	1		146219	C-Jun-amino-terminal kinase-interacting protein 4 OS=Mus musculus OX=10090 GN=Spag9 PE=1 SV=2
1454	TRUE	Q9D6Y9|GLGB_MOUSE	19.1229	0.85	0.85	1	1.10217e+06	1	2		80363.7	1,4-alpha-glucan-branching enzyme OS=Mus musculus OX=10090 GN=Gbe1 PE=1 SV=1
162	FALSE	D3Z750|MRO2A_MOUSE	19.0668	0.36	0.36	1	125715	1	1		190012	Maestro heat-like repeat-containing protein family member 2A OS=Mus musculus OX=10090 GN=Mroh2a PE=1 SV=2
1392	TRUE	Q60597|ODO1_MOUSE	19.0454	0.68	0.68	1	84118.2	1	1		116449	2-oxoglutarate dehydrogenase complex component E1 OS=Mus musculus OX=10090 GN=Ogdh PE=1 SV=3
1263	TRUE	O08852|PKD1_MOUSE	18.9866	0.16	0.16	1	26759.7	1	1		466576	Polycystin-1 OS=Mus musculus OX=10090 GN=Pkd1 PE=1 SV=2
[truncated: 92 more rows]

## Sheet: protein transport
ID	Gene Name	Species	BIOCARTA	GOTERM_BP_DIRECT	GOTERM_CC_DIRECT	GOTERM_MF_DIRECT	INTERPRO	KEGG_PATHWAY	PIR_SUPERFAMILY	SMART	UP_KW_BIOLOGICAL_PROCESS	UP_KW_CELLULAR_COMPONENT	UP_KW_DISEASE	UP_KW_DOMAIN	UP_KW_LIGAND	UP_KW_MOLECULAR_FUNCTION	UP_KW_PTM	UP_SEQ_FEATURE
Q99K28	ADP-ribosylation factor GTPase activating protein 2(Arfgap2)	Mus musculus		GO:0015031~protein transport,GO:0016192~vesicle-mediated transport,GO:0048205~COPI coating of Golgi vesicle,	GO:0000139~Golgi membrane,GO:0005737~cytoplasm,GO:0005794~Golgi apparatus,GO:0005829~cytosol,GO:0005886~plasma membrane,GO:0016020~membrane,	GO:0005096~GTPase activator activity,GO:0046872~metal ion binding,	IPR001164:Arf GTPase activating protein,	mmu04144:Endocytosis,		SM00105:ArfGap,	KW-0653~Protein transport,KW-0813~Transport,KW-0931~ER-Golgi transport,	KW-0333~Golgi apparatus,KW-0472~Membrane,KW-0963~Cytoplasm,		KW-0175~Coiled coil,KW-0863~Zinc-finger,	KW-0479~Metal-binding,KW-0862~Zinc,	KW-0343~GTPase activation,	KW-0007~Acetylation,KW-0597~Phosphoprotein,	DOMAIN:Arf-GAP,REGION:Disordered,REGION:Required for interaction with coatomer,ZN_FING:C4-type,
Q8CJF7	AT hook containing transcription factor 1(Ahctf1)	Mus musculus		GO:0006913~nucleocytoplasmic transport,GO:0007049~cell cycle,GO:0007275~multicellular organism development,GO:0015031~protein transport,GO:0030097~hemopoiesis,GO:0032465~regulation of cytokinesis,GO:0051028~mRNA transport,GO:0051292~nuclear pore complex assembly,GO:0051301~cell division,	GO:0000775~chromosome, centromeric region,GO:0000776~kinetochore,GO:0000785~chromatin,GO:0005634~nucleus,GO:0005635~nuclear envelope,GO:0005637~nuclear inner membrane,GO:0005640~nuclear outer membrane,GO:0005643~nuclear pore,GO:0005654~nucleoplasm,GO:0005694~chromosome,GO:0005737~cytoplasm,GO:0016363~nuclear matrix,GO:0031080~nuclear pore outer ring,GO:0031965~nuclear membrane,	GO:0003677~DNA binding,	IPR025151:ELYS-like domain,	mmu03013:Nucleocytoplasmic transport,			KW-0131~Cell cycle,KW-0132~Cell division,KW-0498~Mitosis,KW-0509~mRNA transport,KW-0653~Protein transport,KW-0804~Transcription,KW-0811~Translocation,KW-0813~Transport,	KW-0137~Centromere,KW-0158~Chromosome,KW-0539~Nucleus,KW-0906~Nuclear pore complex,KW-0963~Cytoplasm,KW-0995~Kinetochore,				KW-0217~Developmental protein,KW-0238~DNA-binding,KW-9996~Developmental protein,	KW-0007~Acetylation,KW-0597~Phosphoprotein,	COMPBIAS:Basic and acidic residues,COMPBIAS:Basic residues,COMPBIAS:Polar residues,DNA_BIND:A.T hook,MUTAGEN:FQEPENDPR->GSGSGSGSG: Abolishes nuclear pore localization; when associated with S-284.,MUTAGEN:Y->S: Abolishes nuclear pore localization; when associated with 272-GSGSGSGSG-280.,REGION:Disordered,REGION:Important for nuclear localization,REGION:Important for nuclear localization and chroma…
Q99MI1	ELKS/RAB6-interacting/CAST family member 1(Erc1)	Mus musculus		GO:0006355~regulation of transcription, DNA-templated,GO:0007252~I-kappaB phosphorylation,GO:0007274~neuromuscular synaptic transmission,GO:0015031~protein transport,GO:0016082~synaptic vesicle priming,GO:0042147~retrograde transport, endosome to Golgi,GO:0048167~regulation of synaptic plasticity,GO:0048790~maintenance of presynaptic active zone structure,GO:0051092~positive regulation of NF-kapp…	GO:0000139~Golgi membrane,GO:0005737~cytoplasm,GO:0005794~Golgi apparatus,GO:0005813~centrosome,GO:0005856~cytoskeleton,GO:0008021~synaptic vesicle,GO:0008385~IkappaB kinase complex,GO:0014069~postsynaptic density,GO:0016020~membrane,GO:0036064~ciliary basal body,GO:0042995~cell projection,GO:0045202~synapse,GO:0048788~cytoskeleton of presynaptic active zone,GO:0098831~presynaptic active zone cyt…	GO:0005515~protein binding,GO:0030165~PDZ domain binding,GO:0031267~small GTPase binding,GO:0098882~structural constituent of presynaptic active zone,GO:0099635~voltage-gated calcium channel activity involved in positive regulation of presynaptic cytosolic calcium levels,	IPR019018:Rab-binding domain FIP-RBD,IPR019323:CAZ complex, RIM-binding protein,	mmu04064:NF-kappa B signaling pathway,			KW-0653~Protein transport,KW-0813~Transport,	KW-0206~Cytoskeleton,KW-0333~Golgi apparatus,KW-0472~Membrane,KW-0770~Synapse,KW-0963~Cytoplasm,KW-0966~Cell projection,		KW-0175~Coiled coil,			KW-0007~Acetylation,KW-0597~Phosphoprotein,	COMPBIAS:Basic and acidic residues,COMPBIAS:Polar residues,DOMAIN:FIP-RBD,REGION:Disordered,
Q99LI8	HGF-regulated tyrosine kinase substrate(Hgs)	Mus musculus	m_eea1Pathway:The role of FYVE-finger proteins in vesicle transport,	GO:0006622~protein targeting to lysosome,GO:0008333~endosome to lysosome transport,GO:0010324~membrane invagination,GO:0010628~positive regulation of gene expression,GO:0010642~negative regulation of platelet-derived growth factor receptor signaling pathway,GO:0015031~protein transport,GO:0016525~negative regulation of angiogenesis,GO:0030948~negative regulation of vascular endothelial growth fac…	GO:0005737~cytoplasm,GO:0005764~lysosome,GO:0005768~endosome,GO:0005769~early endosome,GO:0005829~cytosol,GO:0016020~membrane,GO:0030141~secretory granule,GO:0031901~early endosome membrane,GO:0032585~multivesicular body membrane,GO:0033565~ESCRT-0 complex,GO:0043231~intracellular membrane-bounded organelle,	GO:0005515~protein binding,GO:0019904~protein domain specific binding,GO:0035091~phosphatidylinositol binding,GO:0042802~identical protein binding,GO:0043130~ubiquitin binding,GO:0044389~ubiquitin-like protein ligase binding,GO:0046872~metal ion binding,	IPR000306:Zinc finger, FYVE-type,IPR002014:VHS,IPR003903:Ubiquitin interacting motif,IPR008942:ENTH/VHS,IPR011011:Zinc finger, FYVE/PHD-type,IPR013083:Zinc finger, RING/FYVE/PHD-type,IPR017073:Ubiquitin binding protein, Hrs/VPS27,IPR017455:Zinc finger, FYVE-related,IPR024641:Hepatocyte growth factor-regulated tyrosine kinase substrate, helical domain,	mmu03250:Viral life cycle - HIV-1,mmu04144:Endocytosis,mmu04145:Phagosome,	PIRSF036956:ubiquitin binding protein, Hrs/Vps27 type,	SM00064:FYVE,SM00288:VHS,	KW-0653~Protein transport,KW-0813~Transport,	KW-0472~Membrane,KW-0963~Cytoplasm,KW-0967~Endosome,		KW-0175~Coiled coil,KW-0863~Zinc-finger,	KW-0479~Metal-binding,KW-0862~Zinc,		KW-0007~Acetylation,KW-0597~Phosphoprotein,KW-0832~Ubl conjugation,	COMPBIAS:Basic and acidic residues,COMPBIAS:Polar residues,COMPBIAS:Pro residues,DOMAIN:FYVE-type,DOMAIN:Hepatocyte growth factor-regulated tyrosine kinase substrate helical,DOMAIN:UIM,DOMAIN:VHS,MUTAGEN:C->S: Accumulation in proteinaceous aggregates devoid of membranes and no interaction with PI3P.,MUTAGEN:L->A: Loss of protein phosphorylation at Y-329 and Y-334; when associated with A-270.,MUTA…
Q80TL7	MON2 homolog, regulator of endosome to Golgi trafficking(Mon2)	Mus musculus		GO:0006895~Golgi to endosome transport,GO:0015031~protein transport,	GO:0005737~cytoplasm,GO:0005768~endosome,GO:0005829~cytosol,GO:0016020~membrane,GO:0016021~integral component of membrane,GO:0031901~early endosome membrane,		IPR015403:Domain of unknown function DUF1981, SEC7 associated,IPR016024:Armadillo-type fold,IPR026829:MON2,				KW-0653~Protein transport,KW-0813~Transport,	KW-0472~Membrane,KW-0967~Endosome,		KW-0812~Transmembrane,KW-1133~Transmembrane helix,			KW-0007~Acetylation,KW-0597~Phosphoprotein,	DOMAIN:Mon2 C-terminal,DOMAIN:Mon2/Sec7/BIG1-like HDS,DOMAIN:Mon2/Sec7/BIG1-like HUS,DOMAIN:Mon2/Sec7/BIG1-like dimerisation and cyclophilin-binding,REGION:Disordered,TRANSMEM:Helical,
P46460	N-ethylmaleimide sensitive fusion protein(Nsf)	Mus musculus		GO:0001921~positive regulation of receptor recycling,GO:0002090~regulation of receptor internalization,GO:0006813~potassium ion transport,GO:0006886~intracellular protein transport,GO:0006891~intra-Golgi vesicle-mediated transport,GO:0015031~protein transport,GO:0016192~vesicle-mediated transport,GO:0017157~regulation of exocytosis,GO:0032984~macromolecular complex disassembly,GO:0035494~SNARE co…	GO:0005737~cytoplasm,GO:0005794~Golgi apparatus,GO:0005795~Golgi stack,GO:0005829~cytosol,GO:0005886~plasma membrane,GO:0014069~postsynaptic density,GO:0043198~dendritic shaft,GO:0043209~myelin sheath,	GO:0000149~SNARE binding,GO:0000166~nucleotide binding,GO:0005515~protein binding,GO:0005524~ATP binding,GO:0008022~protein C-terminus binding,GO:0016787~hydrolase activity,GO:0016887~ATPase activity,GO:0017075~syntaxin-1 binding,GO:0019901~protein kinase binding,GO:0019905~syntaxin binding,GO:0030165~PDZ domain binding,GO:0031267~small GTPase binding,GO:0031748~D1 dopamine receptor binding,GO:00…	IPR003338:CDC48, N-terminal subdomain,IPR003593:AAA+ ATPase domain,IPR003959:ATPase, AAA-type, core,IPR003960:ATPase, AAA-type, conserved site,IPR004201:CDC48, domain 2,IPR009010:Aspartate decarboxylase-like domain,IPR027417:P-loop containing nucleoside triphosphate hydrolase,	mmu04721:Synaptic vesicle cycle,mmu04727:GABAergic synapse,mmu04962:Vasopressin-regulated water reabsorption,		SM00382:AAA,SM01072:SM01072,SM01073:SM01073,	KW-0653~Protein transport,KW-0813~Transport,KW-0931~ER-Golgi transport,	KW-0963~Cytoplasm,		KW-0677~Repeat,	KW-0067~ATP-binding,KW-0460~Magnesium,KW-0479~Metal-binding,KW-0547~Nucleotide-binding,	KW-0378~Hydrolase,	KW-0007~Acetylation,KW-0597~Phosphoprotein,	DOMAIN:CDC48,DOMAIN:CDC48 N-terminal subdomain,MUTAGEN:S->A: Abolishes phosphorylation by CDK16.,MUTAGEN:S->E: Interferes with oligomerization.,
Q9D1J1	NECAP endocytosis associated 2(Necap2)	Mus musculus		GO:0006897~endocytosis,GO:0015031~protein transport,GO:0016192~vesicle-mediated transport,	GO:0005886~plasma membrane,GO:0016020~membrane,GO:0030125~clathrin vesicle coat,GO:0030665~clathrin-coated vesicle membrane,GO:0031410~cytoplasmic vesicle,		IPR011993:Pleckstrin homology-like domain,IPR012466:Adaptin ear-binding coat-associated protein 1 NECAP-1,				KW-0254~Endocytosis,KW-0653~Protein transport,KW-0813~Transport,	KW-0472~Membrane,KW-0968~Cytoplasmic vesicle,KW-1003~Cell membrane,		KW-0677~Repeat,			KW-0597~Phosphoprotein,	DOMAIN:NECAP PHear,MOTIF:WXXF motif 1,MOTIF:WXXF motif 2,REGION:Disordered,
Q99L48	NMD3 ribosome export adaptor(Nmd3)	Mus musculus		GO:0000055~ribosomal large subunit export from nucleus,GO:0015031~protein transport,GO:0032092~positive regulation of protein binding,GO:1902680~positive regulation of RNA biosynthetic process,GO:1904751~positive regulation of protein localization to nucleolus,	GO:0005634~nucleus,GO:0005654~nucleoplasm,GO:0005730~nucleolus,GO:0005737~cytoplasm,GO:0016021~integral component of membrane,	GO:0030674~protein binding, bridging,GO:0043023~ribosomal large subunit binding,	IPR007064:NMD3,	mmu03008:Ribosome biogenesis in eukaryotes,mmu03013:Nucleocytoplasmic transport,			KW-0653~Protein transport,KW-0813~Transport,	KW-0472~Membrane,KW-0539~Nucleus,KW-0963~Cytoplasm,		KW-0812~Transmembrane,KW-1133~Transmembrane helix,			KW-0007~Acetylation,KW-0597~Phosphoprotein,	DOMAIN:Nmd3 N-terminal,MOTIF:Nuclear and nucleolar localization signal,MOTIF:Nuclear export signal,REGION:Necessary for the nuclear export of the 60S ribosomal subunit,TRANSMEM:Helical,
P61027	RAB10, member RAS oncogene family(Rab10)	Mus musculus		GO:0006886~intracellular protein transport,GO:0006893~Golgi to plasma membrane transport,GO:0006904~vesicle docking involved in exocytosis,GO:0007409~axonogenesis,GO:0009306~protein secretion,GO:0015031~protein transport,GO:0016192~vesicle-mediated transport,GO:0016197~endosomal transport,GO:0017157~regulation of exocytosis,GO:0019882~antigen processing and presentation,GO:0030859~polarized epith…	GO:0005737~cytoplasm,GO:0005768~endosome,GO:0005783~endoplasmic reticulum,GO:0005789~endoplasmic reticulum membrane,GO:0005794~Golgi apparatus,GO:0005802~trans-Golgi network,GO:0005856~cytoskeleton,GO:0005886~plasma membrane,GO:0005929~cilium,GO:0008021~synaptic vesicle,GO:0016020~membrane,GO:0030659~cytoplasmic vesicle membrane,GO:0030670~phagocytic vesicle membrane,GO:0030672~synaptic vesicle m…	GO:0000166~nucleotide binding,GO:0003924~GTPase activity,GO:0005515~protein binding,GO:0005525~GTP binding,GO:0016787~hydrolase activity,GO:0019003~GDP binding,GO:0031489~myosin V binding,GO:0051021~GDP-dissociation inhibitor binding,	IPR001806:Small GTPase superfamily,IPR005225:Small GTP-binding protein domain,IPR027417:P-loop containing nucleoside triphosphate hydrolase,	mmu04144:Endocytosis,mmu04152:AMPK signaling pathway,			KW-0653~Protein transport,KW-0813~Transport,	KW-0206~Cytoskeleton,KW-0256~Endoplasmic reticulum,KW-0333~Golgi apparatus,KW-0472~Membrane,KW-0963~Cytoplasm,KW-0966~Cell projection,KW-0967~Endosome,KW-0968~Cytoplasmic vesicle,			KW-0342~GTP-binding,KW-0547~Nucleotide-binding,	KW-0378~Hydrolase,	KW-0007~Acetylation,KW-0449~Lipoprotein,KW-0597~Phosphoprotein,KW-0636~Prenylation,KW-0832~Ubl conjugation,KW-1017~Isopeptide bond,	CROSSLNK:Glycyl lysine isopeptide (Lys-Gly) (interchain with G-Cter in ubiquitin),LIPID:S-geranylgeranyl cysteine,MOTIF:Effector region,MUTAGEN:Q->L: Probable constitutively active mutant unable to hydrolyze GTP; stimulates translocation of SLC2A4 to the plasma membrane.,
Q9DD03	RAB13, member RAS oncogene family(Rab13)	Mus musculus		GO:0006886~intracellular protein transport,GO:0006904~vesicle docking involved in exocytosis,GO:0009306~protein secretion,GO:0010737~protein kinase A signaling,GO:0015031~protein transport,GO:0016197~endosomal transport,GO:0017157~regulation of exocytosis,GO:0030866~cortical actin cytoskeleton organization,GO:0031175~neuron projection development,GO:0032456~endocytic recycling,GO:0032869~cellular…	GO:0005768~endosome,GO:0005794~Golgi apparatus,GO:0005802~trans-Golgi network,GO:0005829~cytosol,GO:0005886~plasma membrane,GO:0005911~cell-cell junction,GO:0005923~bicellular tight junction,GO:0008021~synaptic vesicle,GO:0016020~membrane,GO:0016328~lateral plasma membrane,GO:0019897~extrinsic component of plasma membrane,GO:0030027~lamellipodium,GO:0030054~cell junction,GO:0030139~endocytic vesi…	GO:0000166~nucleotide binding,GO:0003924~GTPase activity,GO:0005525~GTP binding,GO:0034236~protein kinase A catalytic subunit binding,	IPR001806:Small GTPase superfamily,IPR005225:Small GTP-binding protein domain,IPR027417:P-loop containing nucleoside triphosphate hydrolase,	mmu04530:Tight junction,			KW-0653~Protein transport,KW-0813~Transport,	KW-0333~Golgi apparatus,KW-0472~Membrane,KW-0796~Tight junction,KW-0965~Cell junction,KW-0966~Cell projection,KW-0967~Endosome,KW-0968~Cytoplasmic vesicle,KW-1003~Cell membrane,			KW-0342~GTP-binding,KW-0547~Nucleotide-binding,		KW-0449~Lipoprotein,KW-0488~Methylation,KW-0597~Phosphoprotein,KW-0636~Prenylation,	COMPBIAS:Polar residues,LIPID:S-geranylgeranyl cysteine,MOTIF:Effector region,PROPEP:Removed in mature form,REGION:Disordered,
Q8K386	RAB15, member RAS oncogene family(Rab15)	Mus musculus		GO:0006904~vesicle docking involved in exocytosis,GO:0009306~protein secretion,GO:0015031~protein transport,GO:0017157~regulation of exocytosis,GO:0032482~Rab protein signal transduction,GO:0032869~cellular response to insulin stimulus,GO:0072659~protein localization to plasma membrane,GO:1903307~positive regulation of regulated secretory pathway,	GO:0005737~cytoplasm,GO:0005768~endosome,GO:0005794~Golgi apparatus,GO:0005886~plasma membrane,GO:0005929~cilium,GO:0008021~synaptic vesicle,GO:0010008~endosome membrane,GO:0016020~membrane,GO:0032593~insulin-responsive compartment,GO:0048471~perinuclear region of cytoplasm,GO:0055037~recycling endosome,	GO:0000166~nucleotide binding,GO:0003924~GTPase activity,GO:0005515~protein binding,GO:0005525~GTP binding,	IPR001806:Small GTPase superfamily,IPR005225:Small GTP-binding protein domain,IPR027417:P-loop containing nucleoside triphosphate hydrolase,				KW-0653~Protein transport,KW-0813~Transport,	KW-0472~Membrane,KW-1003~Cell membrane,			KW-0342~GTP-binding,KW-0547~Nucleotide-binding,		KW-0449~Lipoprotein,KW-0488~Methylation,KW-0636~Prenylation,	LIPID:S-geranylgeranyl cysteine,REGION:Disordered,
P62821	RAB1A, member RAS oncogene family(Rab1a)	Mus musculus	m_rabPathway:Rab GTPases Mark Targets In The Endocytotic Machinery,	GO:0000045~autophagosome assembly,GO:0006886~intracellular protein transport,GO:0006888~ER to Golgi vesicle-mediated transport,GO:0006897~endocytosis,GO:0006914~autophagy,GO:0007030~Golgi organization,GO:0015031~protein transport,GO:0016192~vesicle-mediated transport,GO:0016477~cell migration,GO:0019068~virion assembly,GO:0030252~growth hormone secretion,GO:0032402~melanosome transport,GO:0032757…	GO:0000139~Golgi membrane,GO:0005737~cytoplasm,GO:0005768~endosome,GO:0005769~early endosome,GO:0005783~endoplasmic reticulum,GO:0005789~endoplasmic reticulum membrane,GO:0005794~Golgi apparatus,GO:0005829~cytosol,GO:0012505~endomembrane system,GO:0016020~membrane,GO:0042470~melanosome,GO:0043025~neuronal cell body,GO:0098793~presynapse,	GO:0000166~nucleotide binding,GO:0003924~GTPase activity,GO:0005515~protein binding,GO:0005525~GTP binding,GO:0016787~hydrolase activity,	IPR001806:Small GTPase superfamily,IPR005225:Small GTP-binding protein domain,IPR027417:P-loop containing nucleoside triphosphate hydrolase,	mmu04140:Autophagy - animal,mmu05014:Amyotrophic lateral sclerosis,mmu05022:Pathways of neurodegeneration - multiple diseases,mmu05134:Legionellosis,			KW-0072~Autophagy,KW-0653~Protein transport,KW-0813~Transport,KW-0931~ER-Golgi transport,	KW-0256~Endoplasmic reticulum,KW-0333~Golgi apparatus,KW-0472~Membrane,KW-0963~Cytoplasm,KW-0967~Endosome,			KW-0342~GTP-binding,KW-0547~Nucleotide-binding,	KW-0378~Hydrolase,	KW-0007~Acetylation,KW-0449~Lipoprotein,KW-0597~Phosphoprotein,KW-0636~Prenylation,	COMPBIAS:Polar residues,LIPID:S-geranylgeranyl cysteine,MOTIF:Effector region,REGION:Disordered,
Q9D1G1	RAB1B, member RAS oncogene family(Rab1b)	Mus musculus		GO:0000045~autophagosome assembly,GO:0006886~intracellular protein transport,GO:0006888~ER to Golgi vesicle-mediated transport,GO:0006914~autophagy,GO:0007030~Golgi organization,GO:0015031~protein transport,GO:0019068~virion assembly,GO:1903020~positive regulation of glycoprotein metabolic process,GO:2000785~regulation of autophagosome assembly,	GO:0005737~cytoplasm,GO:0005739~mitochondrion,GO:0005793~endoplasmic reticulum-Golgi intermediate compartment,GO:0005794~Golgi apparatus,GO:0012505~endomembrane system,GO:0016020~membrane,GO:0034045~pre-autophagosomal structure membrane,GO:0045202~synapse,GO:0048471~perinuclear region of cytoplasm,	GO:0000166~nucleotide binding,GO:0003924~GTPase activity,GO:0005525~GTP binding,GO:0016787~hydrolase activity,	IPR001806:Small GTPase superfamily,IPR005225:Small GTP-binding protein domain,IPR027417:P-loop containing nucleoside triphosphate hydrolase,	mmu05134:Legionellosis,			KW-0072~Autophagy,KW-0653~Protein transport,KW-0813~Transport,	KW-0472~Membrane,KW-0963~Cytoplasm,			KW-0342~GTP-binding,KW-0547~Nucleotide-binding,	KW-0378~Hydrolase,	KW-0007~Acetylation,KW-0449~Lipoprotein,KW-0488~Methylation,KW-0597~Phosphoprotein,KW-0636~Prenylation,	LIPID:S-geranylgeranyl cysteine,MOTIF:Effector region,MUTAGEN:Q->L: No effect on the interaction with MTMR6.,MUTAGEN:S->N: Increases the interaction with MTMR6.,REGION:Disordered,REGION:Switch 2 region; required for interaction with REP1/CHM,
Q6PHN9	RAB35, member RAS oncogene family(Rab35)	Mus musculus		GO:0000281~mitotic cytokinesis,GO:0008104~protein localization,GO:0015031~protein transport,GO:0016197~endosomal transport,GO:0019882~antigen processing and presentation,GO:0031175~neuron projection development,GO:0032456~endocytic recycling,GO:0032482~Rab protein signal transduction,GO:0036010~protein localization to endosome,GO:0048227~plasma membrane to endosome transport,GO:1990090~cellular r…	GO:0005739~mitochondrion,GO:0005768~endosome,GO:0005886~plasma membrane,GO:0005905~clathrin-coated pit,GO:0010008~endosome membrane,GO:0016020~membrane,GO:0030672~synaptic vesicle membrane,GO:0031253~cell projection membrane,GO:0031410~cytoplasmic vesicle,GO:0042470~melanosome,GO:0045171~intercellular bridge,GO:0045334~clathrin-coated endocytic vesicle,GO:0098993~anchored component of synaptic ve…	GO:0000166~nucleotide binding,GO:0003924~GTPase activity,GO:0005515~protein binding,GO:0005525~GTP binding,GO:0005546~phosphatidylinositol-4,5-bisphosphate binding,GO:0019003~GDP binding,	IPR001806:Small GTPase superfamily,IPR005225:Small GTP-binding protein domain,IPR027417:P-loop containing nucleoside triphosphate hydrolase,	mmu04144:Endocytosis,			KW-0653~Protein transport,KW-0813~Transport,	KW-0168~Coated pit,KW-0472~Membrane,KW-0967~Endosome,KW-0968~Cytoplasmic vesicle,KW-1003~Cell membrane,			KW-0342~GTP-binding,KW-0547~Nucleotide-binding,		KW-0449~Lipoprotein,KW-0597~Phosphoprotein,KW-0636~Prenylation,	LIPID:S-geranylgeranyl cysteine,MOTIF:Effector region,MUTAGEN:Q->L: Loss of GTPase activity. Increased fast recycling.,MUTAGEN:S->N: Loss of interaction with MICALL1.,
Q8CAM5	RAB36, member RAS oncogene family(Rab36)	Mus musculus		GO:0015031~protein transport,GO:0016192~vesicle-mediated transport,	GO:0000139~Golgi membrane,GO:0005794~Golgi apparatus,GO:0016020~membrane,	GO:0000166~nucleotide binding,GO:0003924~GTPase activity,GO:0005525~GTP binding,	IPR001806:Small GTPase superfamily,IPR005225:Small GTP-binding protein domain,IPR027417:P-loop containing nucleoside triphosphate hydrolase,				KW-0653~Protein transport,KW-0813~Transport,	KW-0333~Golgi apparatus,KW-0472~Membrane,			KW-0342~GTP-binding,KW-0547~Nucleotide-binding,		KW-0449~Lipoprotein,KW-0636~Prenylation,	LIPID:S-geranylgeranyl cysteine,MOTIF:Effector region,
P51150	RAB7, member RAS oncogene family(Rab7)	Mus musculus	m_rabPathway:Rab GTPases Mark Targets In The Endocytotic Machinery,	GO:0000045~autophagosome assembly,GO:0006622~protein targeting to lysosome,GO:0006629~lipid metabolic process,GO:0006886~intracellular protein transport,GO:0006914~autophagy,GO:0007174~epidermal growth factor catabolic process,GO:0008333~endosome to lysosome transport,GO:0009617~response to bacterium,GO:0015031~protein transport,GO:0016042~lipid catabolic process,GO:0019076~viral release from hos…	GO:0000421~autophagosome membrane,GO:0005737~cytoplasm,GO:0005739~mitochondrion,GO:0005764~lysosome,GO:0005765~lysosomal membrane,GO:0005768~endosome,GO:0005770~late endosome,GO:0005794~Golgi apparatus,GO:0005811~lipid particle,GO:0005829~cytosol,GO:0010008~endosome membrane,GO:0016020~membrane,GO:0030670~phagocytic vesicle membrane,GO:0030672~synaptic vesicle membrane,GO:0030904~retromer complex…	GO:0000166~nucleotide binding,GO:0003924~GTPase activity,GO:0005515~protein binding,GO:0005525~GTP binding,GO:0016787~hydrolase activity,GO:0019003~GDP binding,GO:0031267~small GTPase binding,GO:1905394~retromer complex binding,	IPR001806:Small GTPase superfamily,IPR005225:Small GTP-binding protein domain,IPR027417:P-loop containing nucleoside triphosphate hydrolase,	mmu04137:Mitophagy - animal,mmu04140:Autophagy - animal,mmu04144:Endocytosis,mmu04145:Phagosome,mmu05132:Salmonella infection,mmu05146:Amoebiasis,mmu05152:Tuberculosis,			KW-0072~Autophagy,KW-0442~Lipid degradation,KW-0443~Lipid metabolism,KW-0653~Protein transport,KW-0813~Transport,	KW-0458~Lysosome,KW-0472~Membrane,KW-0496~Mitochondrion,KW-0551~Lipid droplet,KW-0967~Endosome,KW-0968~Cytoplasmic vesicle,			KW-0342~GTP-binding,KW-0547~Nucleotide-binding,	KW-0378~Hydrolase,	KW-0007~Acetylation,KW-0449~Lipoprotein,KW-0488~Methylation,KW-0597~Phosphoprotein,KW-0636~Prenylation,	LIPID:S-geranylgeranyl cysteine,MOTIF:Effector region,
P55258	RAB8A, member RAS oncogene family(Rab8a)	Mus musculus	m_rabPathway:Rab GTPases Mark Targets In The Endocytotic Machinery,	GO:0006904~vesicle docking involved in exocytosis,GO:0006914~autophagy,GO:0007030~Golgi organization,GO:0007409~axonogenesis,GO:0009306~protein secretion,GO:0010506~regulation of autophagy,GO:0015031~protein transport,GO:0017157~regulation of exocytosis,GO:0030030~cell projection organization,GO:0032869~cellular response to insulin stimulus,GO:0032880~regulation of protein localization,GO:0048169…	GO:0005737~cytoplasm,GO:0005768~endosome,GO:0005794~Golgi apparatus,GO:0005813~centrosome,GO:0005814~centriole,GO:0005856~cytoskeleton,GO:0005886~plasma membrane,GO:0005929~cilium,GO:0008021~synaptic vesicle,GO:0014069~postsynaptic density,GO:0016020~membrane,GO:0030140~trans-Golgi network transport vesicle,GO:0030425~dendrite,GO:0030496~midbody,GO:0030659~cytoplasmic vesicle membrane,GO:0030670~…	GO:0000166~nucleotide binding,GO:0003924~GTPase activity,GO:0005515~protein binding,GO:0005525~GTP binding,GO:0016787~hydrolase activity,GO:0019003~GDP binding,GO:0019901~protein kinase binding,GO:0031267~small GTPase binding,GO:0031489~myosin V binding,GO:1990782~protein tyrosine kinase binding,	IPR001806:Small GTPase superfamily,IPR005225:Small GTP-binding protein domain,IPR027417:P-loop containing nucleoside triphosphate hydrolase,	mmu04140:Autophagy - animal,mmu04144:Endocytosis,mmu04152:AMPK signaling pathway,mmu04530:Tight junction,mmu04972:Pancreatic secretion,mmu05014:Amyotrophic lateral sclerosis,mmu05022:Pathways of neurodegeneration - multiple diseases,			KW-0072~Autophagy,KW-0653~Protein transport,KW-0813~Transport,KW-0970~Cilium biogenesis/degradation,	KW-0206~Cytoskeleton,KW-0333~Golgi apparatus,KW-0472~Membrane,KW-0963~Cytoplasm,KW-0966~Cell projection,KW-0967~Endosome,KW-0968~Cytoplasmic vesicle,KW-0969~Cilium,KW-1003~Cell membrane,	KW-0656~Proto-oncogene,		KW-0342~GTP-binding,KW-0547~Nucleotide-binding,	KW-0378~Hydrolase,	KW-0449~Lipoprotein,KW-0488~Methylation,KW-0597~Phosphoprotein,KW-0636~Prenylation,	LIPID:S-geranylgeranyl cysteine,MOTIF:Effector region,PROPEP:Removed in mature form,
P61028	RAB8B, member RAS oncogene family(Rab8b)	Mus musculus		GO:0006904~vesicle docking involved in exocytosis,GO:0009306~protein secretion,GO:0015031~protein transport,GO:0017157~regulation of exocytosis,GO:0019882~antigen processing and presentation,GO:0031346~positive regulation of cell projection organization,GO:0032869~cellular response to insulin stimulus,GO:0045046~protein import into peroxisome membrane,GO:0048210~Golgi vesicle fusion to target mem…	GO:0005654~nucleoplasm,GO:0005739~mitochondrion,GO:0005768~endosome,GO:0005778~peroxisomal membrane,GO:0005886~plasma membrane,GO:0008021~synaptic vesicle,GO:0016020~membrane,GO:0016021~integral component of membrane,GO:0016604~nuclear body,GO:0030140~trans-Golgi network transport vesicle,GO:0030670~phagocytic vesicle membrane,GO:0031410~cytoplasmic vesicle,GO:0043231~intracellular membrane-bound…	GO:0000166~nucleotide binding,GO:0003924~GTPase activity,GO:0005102~receptor binding,GO:0005515~protein binding,GO:0005525~GTP binding,GO:0019003~GDP binding,GO:0030911~TPR domain binding,	IPR001806:Small GTPase superfamily,IPR005225:Small GTP-binding protein domain,IPR027417:P-loop containing nucleoside triphosphate hydrolase,	mmu04530:Tight junction,			KW-0653~Protein transport,KW-0813~Transport,	KW-0472~Membrane,KW-0968~Cytoplasmic vesicle,KW-1003~Cell membrane,		KW-0812~Transmembrane,KW-1133~Transmembrane helix,	KW-0342~GTP-binding,KW-0547~Nucleotide-binding,		KW-0449~Lipoprotein,KW-0488~Methylation,KW-0597~Phosphoprotein,KW-0636~Prenylation,	LIPID:S-geranylgeranyl cysteine,MOTIF:Effector region,PROPEP:Removed in mature form,TRANSMEM:Helical,
Q99NF8	RAN binding protein 17(Ranbp17)	Mus musculus		GO:0006611~protein export from nucleus,GO:0006886~intracellular protein transport,GO:0006913~nucleocytoplasmic transport,GO:0015031~protein transport,GO:0051028~mRNA transport,GO:0051169~nuclear transport,	GO:0005634~nucleus,GO:0005643~nuclear pore,GO:0005737~cytoplasm,	GO:0005049~nuclear export signal receptor activity,GO:0031267~small GTPase binding,	IPR001494:Importin-beta, N-terminal,IPR011989:Armadillo-like helical,IPR016024:Armadillo-type fold,	mmu03013:Nucleocytoplasmic transport,		SM00913:SM00913,	KW-0509~mRNA transport,KW-0653~Protein transport,KW-0811~Translocation,KW-0813~Transport,	KW-0539~Nucleus,KW-0906~Nuclear pore complex,KW-0963~Cytoplasm,					KW-0007~Acetylation,KW-0597~Phosphoprotein,	DOMAIN:Importin N-terminal,
Q9CT10	RAN binding protein 3(Ranbp3)	Mus musculus		GO:0006611~protein export from nucleus,GO:0015031~protein transport,GO:0046907~intracellular transport,GO:0050790~regulation of catalytic activity,	GO:0005634~nucleus,GO:0005643~nuclear pore,GO:0005654~nucleoplasm,GO:0005737~cytoplasm,	GO:0005096~GTPase activator activity,GO:0031267~small GTPase binding,GO:0070412~R-SMAD binding,	IPR000156:Ran binding domain,IPR011993:Pleckstrin homology-like domain,	mmu05166:Human T-cell leukemia virus 1 infection,		SM00160:RanBD,	KW-0653~Protein transport,KW-0813~Transport,	KW-0539~Nucleus,KW-0963~Cytoplasm,					KW-0007~Acetylation,KW-0597~Phosphoprotein,	COMPBIAS:Basic and acidic residues,COMPBIAS:Polar residues,DOMAIN:RanBD1,REGION:Disordered,
Q8BIV3	RAN binding protein 6(Ranbp6)	Mus musculus		GO:0006606~protein import into nucleus,GO:0015031~protein transport,	GO:0005634~nucleus,GO:0005737~cytoplasm,GO:0045202~synapse,	GO:0008139~nuclear localization sequence binding,GO:0061608~nuclear import signal receptor activity,	IPR000357:HEAT,IPR011989:Armadillo-like helical,IPR016024:Armadillo-type fold,				KW-0653~Protein transport,KW-0813~Transport,	KW-0539~Nucleus,KW-0963~Cytoplasm,		KW-0677~Repeat,			KW-0007~Acetylation,	REPEAT:HEAT 1,REPEAT:HEAT 2,REPEAT:HEAT 3,REPEAT:HEAT 4,REPEAT:HEAT 5,REPEAT:HEAT 6,REPEAT:HEAT 7,
P62827	RAN, member RAS oncogene family(Ran)	Mus musculus	m_ranbp2Pathway:Sumoylation by RanBP2 Regulates Transcriptional Repression,m_ranMSPathway:Role of Ran in mitotic spindle regulation,m_ranPathway:Cycling of Ran in nucleocytoplasmic transport,	GO:0000054~ribosomal subunit export from nucleus,GO:0000055~ribosomal large subunit export from nucleus,GO:0000056~ribosomal small subunit export from nucleus,GO:0000070~mitotic sister chromatid segregation,GO:0006606~protein import into nucleus,GO:0006611~protein export from nucleus,GO:0006913~nucleocytoplasmic transport,GO:0007049~cell cycle,GO:0008104~protein localization,GO:0015031~protein tr…	GO:0000785~chromatin,GO:0001673~male germ cell nucleus,GO:0002177~manchette,GO:0005634~nucleus,GO:0005635~nuclear envelope,GO:0005643~nuclear pore,GO:0005654~nucleoplasm,GO:0005730~nucleolus,GO:0005737~cytoplasm,GO:0005814~centriole,GO:0005829~cytosol,GO:0030496~midbody,GO:0032991~macromolecular complex,GO:0036126~sperm flagellum,GO:0042470~melanosome,GO:0042565~RNA nuclear export complex,GO:0055…	GO:0000166~nucleotide binding,GO:0000287~magnesium ion binding,GO:0003924~GTPase activity,GO:0005515~protein binding,GO:0005525~GTP binding,GO:0016787~hydrolase activity,GO:0019003~GDP binding,GO:0019904~protein domain specific binding,GO:0044877~macromolecular complex binding,GO:0045505~dynein intermediate chain binding,GO:0046872~metal ion binding,GO:0046982~protein heterodimerization activity,…	IPR001806:Small GTPase superfamily,IPR002041:Ran GTPase,IPR005225:Small GTP-binding protein domain,IPR027417:P-loop containing nucleoside triphosphate hydrolase,	mmu03008:Ribosome biogenesis in eukaryotes,mmu03013:Nucleocytoplasmic transport,mmu03250:Viral life cycle - HIV-1,mmu05166:Human T-cell leukemia virus 1 infection,			KW-0131~Cell cycle,KW-0132~Cell division,KW-0498~Mitosis,KW-0653~Protein transport,KW-0813~Transport,	KW-0539~Nucleus,KW-0963~Cytoplasm,			KW-0342~GTP-binding,KW-0460~Magnesium,KW-0479~Metal-binding,KW-0547~Nucleotide-binding,	KW-0378~Hydrolase,	KW-0007~Acetylation,KW-0597~Phosphoprotein,KW-0832~Ubl conjugation,KW-1017~Isopeptide bond,	CROSSLNK:Glycyl lysine isopeptide (Lys-Gly) (interchain with G-Cter in SUMO2),CROSSLNK:Glycyl lysine isopeptide (Lys-Gly) (interchain with G-Cter in SUMO2); alternate,CROSSLNK:Glycyl lysine isopeptide (Lys-Gly) (interchain with G-Cter in ubiquitin); alternate,MUTAGEN:Q->L: Strongly decreases interaction with RANGRF. Partial decrease in RANBP10-binding. No effect on interaction with NEMP1 and KPNB…
Q80UW3	Ras and Rab interactor-like(Rinl)	Mus musculus		GO:0006897~endocytosis,GO:0015031~protein transport,GO:0016192~vesicle-mediated transport,	GO:0001726~ruffle,GO:0005829~cytosol,GO:0015629~actin cytoskeleton,GO:0030139~endocytic vesicle,GO:0031410~cytoplasmic vesicle,GO:0042995~cell projection,	GO:0005085~guanyl-nucleotide exchange factor activity,GO:0005096~GTPase activator activity,GO:0005515~protein binding,GO:0031267~small GTPase binding,	IPR003123:Vacuolar sorting protein 9,			SM00167:VPS9,	KW-0254~Endocytosis,KW-0653~Protein transport,KW-0813~Transport,	KW-0966~Cell projection,KW-0968~Cytoplasmic vesicle,				KW-0343~GTPase activation,		COMPBIAS:Polar residues,DOMAIN:VPS9,REGION:Disordered,
Q80UZ2	SDA1 domain containing 1(Sdad1)	Mus musculus		GO:0000055~ribosomal large subunit export from nucleus,GO:0015031~protein transport,GO:0030036~actin cytoskeleton organization,GO:0042254~ribosome biogenesis,GO:0042273~ribosomal large subunit biogenesis,GO:1990830~cellular response to leukemia inhibitory factor,	GO:0005634~nucleus,GO:0005654~nucleoplasm,GO:0005730~nucleolus,		IPR007949:SDA1 domain,IPR012977:Uncharacterised domain NUC130/133, N-terminal,IPR016024:Armadillo-type fold,IPR027312:Sda1,				KW-0653~Protein transport,KW-0690~Ribosome biogenesis,KW-0813~Transport,	KW-0539~Nucleus,		KW-0175~Coiled coil,			KW-0597~Phosphoprotein,	COMPBIAS:Acidic residues,COMPBIAS:Basic and acidic residues,DOMAIN:SDA1 C-terminal,DOMAIN:SDA1 N-terminal,REGION:Disordered,
Q01405	SEC23 homolog A, COPII coat complex component(Sec23a)	Mus musculus		GO:0006886~intracellular protein transport,GO:0006888~ER to Golgi vesicle-mediated transport,GO:0015031~protein transport,GO:0016192~vesicle-mediated transport,GO:0072659~protein localization to plasma membrane,GO:0090110~cargo loading into COPII-coated vesicle,GO:0090114~COPII-coated vesicle budding,	GO:0000139~Golgi membrane,GO:0005737~cytoplasm,GO:0005783~endoplasmic reticulum,GO:0005789~endoplasmic reticulum membrane,GO:0005829~cytosol,GO:0012507~ER to Golgi transport vesicle membrane,GO:0016020~membrane,GO:0019898~extrinsic component of membrane,GO:0030127~COPII vesicle coat,GO:0030134~ER to Golgi transport vesicle,GO:0031410~cytoplasmic vesicle,GO:0048471~perinuclear region of cytoplasm,…	GO:0005096~GTPase activator activity,GO:0005515~protein binding,GO:0008270~zinc ion binding,GO:0046872~metal ion binding,	IPR006895:Zinc finger, Sec23/Sec24-type,IPR006896:Sec23/Sec24, trunk domain,IPR006900:Sec23/Sec24, helical domain,IPR007123:Gelsolin domain,IPR012990:Sec23/Sec24 beta-sandwich,	mmu04141:Protein processing in endoplasmic reticulum,			KW-0653~Protein transport,KW-0813~Transport,KW-0931~ER-Golgi transport,	KW-0256~Endoplasmic reticulum,KW-0472~Membrane,KW-0963~Cytoplasm,KW-0968~Cytoplasmic vesicle,			KW-0479~Metal-binding,KW-0862~Zinc,		KW-0007~Acetylation,KW-0597~Phosphoprotein,	DOMAIN:Gelsolin-like,DOMAIN:Sec23/Sec24 beta-sandwich,DOMAIN:Sec23/Sec24 helical,DOMAIN:Sec23/Sec24 trunk,DOMAIN:Zinc finger Sec23/Sec24-type,REPEAT:Gelsolin-like,
Q8BRF7	Sec1 family domain containing 1(Scfd1)	Mus musculus		GO:0000902~cell morphogenesis,GO:0001666~response to hypoxia,GO:0006886~intracellular protein transport,GO:0006888~ER to Golgi vesicle-mediated transport,GO:0006890~retrograde vesicle-mediated transport, Golgi to ER,GO:0006892~post-Golgi vesicle-mediated transport,GO:0009636~response to toxic substance,GO:0015031~protein transport,GO:0016192~vesicle-mediated transport,GO:0051223~regulation of pro…	GO:0000139~Golgi membrane,GO:0005737~cytoplasm,GO:0005783~endoplasmic reticulum,GO:0005789~endoplasmic reticulum membrane,GO:0005794~Golgi apparatus,GO:0005798~Golgi-associated vesicle,GO:0005801~cis-Golgi network,GO:0005886~plasma membrane,GO:0016020~membrane,GO:0032580~Golgi cisterna membrane,	GO:0019905~syntaxin binding,GO:0044877~macromolecular complex binding,GO:0047485~protein N-terminus binding,	IPR001619:Sec1-like protein,IPR027482:Sec1-like, domain 2,		PIRSF005715:vesicle trafficking protein, VPS45/Sec1 type,		KW-0653~Protein transport,KW-0813~Transport,KW-0931~ER-Golgi transport,	KW-0256~Endoplasmic reticulum,KW-0333~Golgi apparatus,KW-0472~Membrane,KW-0963~Cytoplasm,					KW-0597~Phosphoprotein,
Q3UPL0	Sec31 homolog A (S. cerevisiae)(Sec31a)	Mus musculus		GO:0006886~intracellular protein transport,GO:0006888~ER to Golgi vesicle-mediated transport,GO:0007029~endoplasmic reticulum organization,GO:0015031~protein transport,GO:0016192~vesicle-mediated transport,GO:0051592~response to calcium ion,GO:0090110~cargo loading into COPII-coated vesicle,	GO:0005737~cytoplasm,GO:0005768~endosome,GO:0005783~endoplasmic reticulum,GO:0005789~endoplasmic reticulum membrane,GO:0005829~cytosol,GO:0016020~membrane,GO:0030120~vesicle coat,GO:0030127~COPII vesicle coat,GO:0030134~ER to Golgi transport vesicle,GO:0031410~cytoplasmic vesicle,GO:0043231~intracellular membrane-bounded organelle,GO:0048471~perinuclear region of cytoplasm,GO:0070971~endoplasmic …	GO:0005198~structural molecule activity,GO:0048306~calcium-dependent protein binding,	IPR001680:WD40 repeat,IPR015943:WD40/YVTN repeat-like-containing domain,	mmu04141:Protein processing in endoplasmic reticulum,		SM00320:WD40,	KW-0653~Protein transport,KW-0813~Transport,KW-0931~ER-Golgi transport,	KW-0256~Endoplasmic reticulum,KW-0472~Membrane,KW-0963~Cytoplasm,KW-0968~Cytoplasmic vesicle,		KW-0677~Repeat,KW-0853~WD repeat,			KW-0488~Methylation,KW-0597~Phosphoprotein,KW-0832~Ubl conjugation,KW-1017~Isopeptide bond,	COMPBIAS:Polar residues,COMPBIAS:Pro residues,CROSSLNK:Glycyl lysine isopeptide (Lys-Gly) (interchain with G-Cter in ubiquitin),DOMAIN:Ancestral coatomer element 1 Sec16/Sec31,MOTIF:ALG-2-binding site motif-2 (ABS-2),,REGION:Disordered,REGION:Interaction with PDCD6,REGION:Interaction with SEC13,REPEAT:WD 1,REPEAT:WD 2,REPEAT:WD 3,REPEAT:WD 4,REPEAT:WD 5,REPEAT:WD 6,REPEAT:WD 7,REPEAT:WD 8; intera…
Q3TZ89	Sec31 homolog B (S. cerevisiae)(Sec31b)	Mus musculus		GO:0006886~intracellular protein transport,GO:0006888~ER to Golgi vesicle-mediated transport,GO:0007029~endoplasmic reticulum organization,GO:0015031~protein transport,GO:0016192~vesicle-mediated transport,GO:0090110~cargo loading into COPII-coated vesicle,	GO:0005737~cytoplasm,GO:0005783~endoplasmic reticulum,GO:0005789~endoplasmic reticulum membrane,GO:0016020~membrane,GO:0030120~vesicle coat,GO:0030127~COPII vesicle coat,GO:0031410~cytoplasmic vesicle,GO:0070971~endoplasmic reticulum exit site,	GO:0005198~structural molecule activity,	IPR001680:WD40 repeat,IPR015943:WD40/YVTN repeat-like-containing domain,IPR019775:WD40 repeat, conserved site,	mmu04141:Protein processing in endoplasmic reticulum,		SM00320:WD40,	KW-0653~Protein transport,KW-0813~Transport,KW-0931~ER-Golgi transport,	KW-0256~Endoplasmic reticulum,KW-0472~Membrane,KW-0963~Cytoplasm,KW-0968~Cytoplasmic vesicle,		KW-0677~Repeat,KW-0853~WD repeat,			KW-0832~Ubl conjugation,	COMPBIAS:Polar residues,REGION:Disordered,REPEAT:WD 1,REPEAT:WD 2,REPEAT:WD 3,REPEAT:WD 4,REPEAT:WD 5,REPEAT:WD 6,REPEAT:WD 7,REPEAT:WD 8; interaction with SEC13,
Q9Z1Z0	USO1 vesicle docking factor(Uso1)	Mus musculus		GO:0006886~intracellular protein transport,GO:0006888~ER to Golgi vesicle-mediated transport,GO:0007030~Golgi organization,GO:0007264~small GTPase mediated signal transduction,GO:0015031~protein transport,GO:0016192~vesicle-mediated transport,GO:0032252~secretory granule localization,GO:0045056~transcytosis,GO:0048211~Golgi vesicle docking,GO:0048280~vesicle fusion with Golgi apparatus,GO:0061025…	GO:0000139~Golgi membrane,GO:0001650~fibrillar center,GO:0005737~cytoplasm,GO:0005783~endoplasmic reticulum,GO:0005794~Golgi apparatus,GO:0005795~Golgi stack,GO:0005829~cytosol,GO:0012507~ER to Golgi transport vesicle membrane,GO:0016020~membrane,GO:0048471~perinuclear region of cytoplasm,	GO:0005515~protein binding,	IPR000225:Armadillo,IPR006953:Vesicle tethering protein Uso1/P115-like , head domain,IPR006955:Uso1/p115-like vesicle tethering protein, C-terminal,IPR011989:Armadillo-like helical,IPR016024:Armadillo-type fold,			SM00185:ARM,	KW-0653~Protein transport,KW-0813~Transport,KW-0931~ER-Golgi transport,	KW-0333~Golgi apparatus,KW-0472~Membrane,KW-0963~Cytoplasm,		KW-0175~Coiled coil,KW-0677~Repeat,			KW-0007~Acetylation,KW-0597~Phosphoprotein,	COMPBIAS:Acidic residues,REGION:Disordered,REGION:Globular head,REPEAT:ARM 1,REPEAT:ARM 10,REPEAT:ARM 11,REPEAT:ARM 12,REPEAT:ARM 2,REPEAT:ARM 3,REPEAT:ARM 4,REPEAT:ARM 5,REPEAT:ARM 6,REPEAT:ARM 7,REPEAT:ARM 8,REPEAT:ARM 9,
Q8BWQ6	VPS35 endosomal protein sorting factor like(Vps35l)	Mus musculus		GO:0006893~Golgi to plasma membrane transport,GO:0015031~protein transport,GO:0032456~endocytic recycling,GO:0042147~retrograde transport, endosome to Golgi,	GO:0005768~endosome,GO:0005829~cytosol,GO:0016020~membrane,GO:0016021~integral component of membrane,GO:0030906~retromer, cargo-selective complex,						KW-0653~Protein transport,KW-0813~Transport,	KW-0472~Membrane,KW-0967~Endosome,		KW-0812~Transmembrane,KW-1133~Transmembrane helix,			KW-0597~Phosphoprotein,	COMPBIAS:Basic and acidic residues,COMPBIAS:Polar residues,REGION:Disordered,TRANSMEM:Helical,
Q9EQH3	VPS35 retromer complex component(Vps35)	Mus musculus		GO:0006624~vacuolar protein processing,GO:0006886~intracellular protein transport,GO:0007040~lysosome organization,GO:0007416~synapse assembly,GO:0010628~positive regulation of gene expression,GO:0010629~negative regulation of gene expression,GO:0010821~regulation of mitochondrion organization,GO:0015031~protein transport,GO:0031647~regulation of protein stability,GO:0031648~protein destabilizati…	GO:0005737~cytoplasm,GO:0005739~mitochondrion,GO:0005764~lysosome,GO:0005768~endosome,GO:0005769~early endosome,GO:0005770~late endosome,GO:0005829~cytosol,GO:0010008~endosome membrane,GO:0014069~postsynaptic density,GO:0016020~membrane,GO:0016021~integral component of membrane,GO:0030904~retromer complex,GO:0030906~retromer, cargo-selective complex,GO:0043005~neuron projection,GO:0043025~neurona…	GO:0005515~protein binding,GO:0031748~D1 dopamine receptor binding,	IPR005378:Vacuolar protein sorting-associated protein 35,IPR016024:Armadillo-type fold,	mmu04144:Endocytosis,	PIRSF009375:retromer complex, Vps35 subunit,		KW-0653~Protein transport,KW-0813~Transport,	KW-0472~Membrane,KW-0963~Cytoplasm,KW-0967~Endosome,					KW-0597~Phosphoprotein,	REGION:Disordered,REGION:Interaction with IGF2R cytoplasmic domain,REGION:Interaction with SLC11A2,REGION:Interaction with SNX3,
Q8R5L3	VPS39 HOPS complex subunit(Vps39)	Mus musculus		GO:0006886~intracellular protein transport,GO:0006914~autophagy,GO:0008333~endosome to lysosome transport,GO:0015031~protein transport,GO:0016192~vesicle-mediated transport,GO:0032456~endocytic recycling,GO:0034058~endosomal vesicle fusion,GO:1902774~late endosome to lysosome transport,	GO:0005737~cytoplasm,GO:0005764~lysosome,GO:0005765~lysosomal membrane,GO:0005768~endosome,GO:0005770~late endosome,GO:0012505~endomembrane system,GO:0016020~membrane,GO:0030123~AP-3 adaptor complex,GO:0030897~HOPS complex,GO:0031902~late endosome membrane,GO:1902501~lysosomal HOPS complex,	GO:0005515~protein binding,	IPR000547:Clathrin, heavy chain/VPS, 7-fold repeat,IPR001180:Citron-like,IPR019452:Vacuolar sorting protein 39/Transforming growth factor beta receptor-associated domain 1,IPR019453:Vacuolar sorting protein 39/Transforming growth factor beta receptor-associated domain 2,	mmu05132:Salmonella infection,		SM00036:CNH,	KW-0072~Autophagy,KW-0653~Protein transport,KW-0813~Transport,	KW-0458~Lysosome,KW-0472~Membrane,KW-0963~Cytoplasm,KW-0967~Endosome,						DOMAIN:CNH,REPEAT:CHCR,
Q5KU39	VPS41 HOPS complex subunit(Vps41)	Mus musculus		GO:0006623~protein targeting to vacuole,GO:0006886~intracellular protein transport,GO:0006914~autophagy,GO:0008333~endosome to lysosome transport,GO:0009267~cellular response to starvation,GO:0015031~protein transport,GO:0016192~vesicle-mediated transport,GO:0016236~macroautophagy,GO:0034058~endosomal vesicle fusion,GO:0045055~regulated exocytosis,GO:0046907~intracellular transport,GO:0048193~Gol…	GO:0005737~cytoplasm,GO:0005764~lysosome,GO:0005765~lysosomal membrane,GO:0005768~endosome,GO:0005769~early endosome,GO:0005770~late endosome,GO:0005794~Golgi apparatus,GO:0005798~Golgi-associated vesicle,GO:0005829~cytosol,GO:0010008~endosome membrane,GO:0012505~endomembrane system,GO:0015630~microtubule cytoskeleton,GO:0016020~membrane,GO:0030123~AP-3 adaptor complex,GO:0030136~clathrin-coated …	GO:0005515~protein binding,GO:0008017~microtubule binding,GO:0042802~identical protein binding,GO:0043621~protein self-association,GO:0046872~metal ion binding,	IPR000547:Clathrin, heavy chain/VPS, 7-fold repeat,IPR001841:Zinc finger, RING-type,IPR011990:Tetratricopeptide-like helical,IPR015943:WD40/YVTN repeat-like-containing domain,IPR016902:Vacuolar protein sorting-associated protein 41,	mmu05132:Salmonella infection,	PIRSF028921:vacuolar protein sorting-associated protein Vps41,	SM00299:CLH,	KW-0072~Autophagy,KW-0653~Protein transport,KW-0813~Transport,	KW-0333~Golgi apparatus,KW-0458~Lysosome,KW-0472~Membrane,KW-0963~Cytoplasm,KW-0967~Endosome,KW-0968~Cytoplasmic vesicle,		KW-0863~Zinc-finger,	KW-0479~Metal-binding,KW-0862~Zinc,			COMPBIAS:Acidic residues,DOMAIN:RING-type,REGION:Disordered,REGION:Interaction with ARL8B,REPEAT:CHCR,ZN_FING:RING-type; atypical,
Q5SPW0	VPS54 GARP complex subunit(Vps54)	Mus musculus		GO:0001701~in utero embryonic development,GO:0006309~apoptotic DNA fragmentation,GO:0006622~protein targeting to lysosome,GO:0006623~protein targeting to vacuole,GO:0006874~cellular calcium ion homeostasis,GO:0006896~Golgi to vacuole transport,GO:0006941~striated muscle contraction,GO:0007005~mitochondrion organization,GO:0007033~vacuole organization,GO:0007041~lysosomal transport,GO:0007274~neur…	GO:0000938~GARP complex,GO:0005654~nucleoplasm,GO:0005737~cytoplasm,GO:0005739~mitochondrion,GO:0005794~Golgi apparatus,GO:0005802~trans-Golgi network,GO:0005829~cytosol,GO:0016020~membrane,GO:0048471~perinuclear region of cytoplasm,	GO:0019905~syntaxin binding,	IPR012501:Vps54-like,IPR019515:Vacuolar protein sorting-associated protein 54,				KW-0653~Protein transport,KW-0813~Transport,	KW-0333~Golgi apparatus,KW-0472~Membrane,	KW-0225~Disease variant,	KW-0175~Coiled coil,			KW-0597~Phosphoprotein,	COMPBIAS:Polar residues,DOMAIN:Vacuolar protein sorting-associated protein 54 C-terminal,DOMAIN:Vacuolar protein sorting-associated protein 54 N-terminal,REGION:Disordered,
Q920Q4	VSP16 CORVET/HOPS core subunit(Vps16)	Mus musculus		GO:0006886~intracellular protein transport,GO:0006914~autophagy,GO:0007033~vacuole organization,GO:0008333~endosome to lysosome transport,GO:0015031~protein transport,GO:0016197~endosomal transport,GO:0042144~vacuole fusion, non-autophagic,GO:0046718~viral entry into host cell,GO:0097352~autophagosome maturation,	GO:0005737~cytoplasm,GO:0005764~lysosome,GO:0005765~lysosomal membrane,GO:0005768~endosome,GO:0005769~early endosome,GO:0005770~late endosome,GO:0005776~autophagosome,GO:0005884~actin filament,GO:0016020~membrane,GO:0030123~AP-3 adaptor complex,GO:0030136~clathrin-coated vesicle,GO:0030424~axon,GO:0030897~HOPS complex,GO:0031410~cytoplasmic vesicle,GO:0031901~early endosome membrane,GO:0031902~la…	GO:0003779~actin binding,GO:0005515~protein binding,GO:0051015~actin filament binding,	IPR006925:Vps16, C-terminal,IPR006926:Vps16, N-terminal,IPR016534:Vacuolar protein sorting-associated protein 16,	mmu05132:Salmonella infection,	PIRSF007949:vacuolar protein sorting-associated protein 16,		KW-0072~Autophagy,KW-0653~Protein transport,KW-0813~Transport,	KW-0458~Lysosome,KW-0472~Membrane,KW-0967~Endosome,KW-0968~Cytoplasmic vesicle,		KW-0175~Coiled coil,			KW-0944~Nitration,	DOMAIN:Vps16 C-terminal,DOMAIN:Vps16 N-terminal,MUTAGEN:N->K: Down-regulation of VPS16 expression in mice; mice exhibited obvious abnormality in the behavior and significantly impaired motor function.,REGION:Interaction with VPS33A,
P57780	actinin alpha 4(Actn4)	Mus musculus		GO:0001666~response to hypoxia,GO:0015031~protein transport,GO:0030036~actin cytoskeleton organization,GO:0030050~vesicle transport along actin filament,GO:0030335~positive regulation of cell migration,GO:0032835~glomerulus development,GO:0033209~tumor necrosis factor-mediated signaling pathway,GO:0035357~peroxisome proliferator activated receptor signaling pathway,GO:0042981~regulation of apopto…	GO:0001725~stress fiber,GO:0005634~nucleus,GO:0005737~cytoplasm,GO:0005829~cytosol,GO:0005856~cytoskeleton,GO:0005886~plasma membrane,GO:0005903~brush border,GO:0005911~cell-cell junction,GO:0005925~focal adhesion,GO:0015629~actin cytoskeleton,GO:0016604~nuclear body,GO:0030018~Z disc,GO:0030054~cell junction,GO:0030863~cortical cytoskeleton,GO:0030864~cortical actin cytoskeleton,GO:0031143~pseud…	GO:0000977~RNA polymerase II regulatory region sequence-specific DNA binding,GO:0001882~nucleoside binding,GO:0003713~transcription coactivator activity,GO:0003779~actin binding,GO:0005200~structural constituent of cytoskeleton,GO:0005509~calcium ion binding,GO:0005515~protein binding,GO:0016922~ligand-dependent nuclear receptor binding,GO:0030374~ligand-dependent nuclear receptor transcription c…	IPR001589:Actinin-type, actin-binding, conserved site,IPR001715:Calponin homology domain,IPR002017:Spectrin repeat,IPR002048:EF-hand domain,IPR011992:EF-hand-like domain,IPR014837:EF-hand, Ca insensitive,IPR018159:Spectrin/alpha-actinin,IPR018247:EF-Hand 1, calcium-binding site,	mmu04510:Focal adhesion,mmu04520:Adherens junction,mmu04530:Tight junction,mmu04670:Leukocyte transendothelial migration,mmu04810:Regulation of actin cytoskeleton,mmu05146:Amoebiasis,mmu05203:Viral carcinogenesis,mmu05322:Systemic lupus erythematosus,		SM00033:CH,SM00054:EFh,SM00150:SPEC,	KW-0653~Protein transport,KW-0813~Transport,	KW-0206~Cytoskeleton,KW-0539~Nucleus,KW-0963~Cytoplasm,KW-0965~Cell junction,		KW-0175~Coiled coil,KW-0677~Repeat,	KW-0106~Calcium,KW-0479~Metal-binding,	KW-0009~Actin-binding,	KW-0007~Acetylation,KW-0597~Phosphoprotein,	DOMAIN:Calponin-homology (CH),DOMAIN:Calponin-homology (CH) 1,DOMAIN:Calponin-homology (CH) 2,DOMAIN:EF-hand,DOMAIN:EF-hand 1,DOMAIN:EF-hand 2,MOTIF:LXXLL motif,REGION:Actin-binding,REGION:Disordered,REGION:Interaction with VCL,REGION:Mediates interaction with MICALL2,REGION:Polyphosphoinositide (PIP2)-binding,REPEAT:Spectrin 1,REPEAT:Spectrin 2,REPEAT:Spectrin 3,REPEAT:Spectrin 4,
O35643	adaptor protein complex AP-1, beta 1 subunit(Ap1b1)	Mus musculus		GO:0001822~kidney development,GO:0006886~intracellular protein transport,GO:0007368~determination of left/right symmetry,GO:0007507~heart development,GO:0015031~protein transport,GO:0016192~vesicle-mediated transport,GO:0048268~clathrin coat assembly,GO:0060155~platelet dense granule organization,GO:1903232~melanosome assembly,	GO:0005765~lysosomal membrane,GO:0005769~early endosome,GO:0005794~Golgi apparatus,GO:0005802~trans-Golgi network,GO:0005829~cytosol,GO:0012505~endomembrane system,GO:0016020~membrane,GO:0030117~membrane coat,GO:0030121~AP-1 adaptor complex,GO:0030131~clathrin adaptor complex,GO:0030665~clathrin-coated vesicle membrane,GO:0031410~cytoplasmic vesicle,GO:0032588~trans-Golgi network membrane,GO:0043…	GO:0005515~protein binding,GO:0019901~protein kinase binding,GO:0030276~clathrin binding,	IPR000225:Armadillo,IPR002553:Clathrin/coatomer adaptor, adaptin-like, N-terminal,IPR008152:Clathrin adaptor, alpha/beta/gamma-adaptin, appendage, Ig-like subdomain,IPR009028:Coatomer/calthrin adaptor appendage, C-terminal subdomain,IPR011989:Armadillo-like helical,IPR012295:Beta2-adaptin/TBP, C-terminal domain,IPR013037:Clathrin adaptor, beta-adaptin, appendage, Ig-like subdomain,IPR013041:Coato…	mmu04142:Lysosome,mmu05170:Human immunodeficiency virus 1 infection,	PIRSF002291:adaptor protein complex, beta subunit,	SM00185:ARM,SM00809:Alpha_adaptinC2,SM01020:SM01020,	KW-0653~Protein transport,KW-0813~Transport,	KW-0333~Golgi apparatus,KW-0472~Membrane,KW-0968~Cytoplasmic vesicle,					KW-0007~Acetylation,KW-0944~Nitration,	DOMAIN:Beta-adaptin appendage C-terminal subdomain,DOMAIN:Clathrin adaptor alpha/beta/gamma-adaptin appendage Ig-like subdomain,REGION:Disordered,
P22892	adaptor protein complex AP-1, gamma 1 subunit(Ap1g1)	Mus musculus		GO:0006886~intracellular protein transport,GO:0006896~Golgi to vacuole transport,GO:0006898~receptor-mediated endocytosis,GO:0015031~protein transport,GO:0016192~vesicle-mediated transport,GO:0035646~endosome to melanosome transport,GO:0043323~positive regulation of natural killer cell degranulation,GO:0045954~positive regulation of natural killer cell mediated cytotoxicity,GO:0060155~platelet de…	GO:0005737~cytoplasm,GO:0005765~lysosomal membrane,GO:0005769~early endosome,GO:0005794~Golgi apparatus,GO:0005802~trans-Golgi network,GO:0005829~cytosol,GO:0005905~clathrin-coated pit,GO:0012505~endomembrane system,GO:0016020~membrane,GO:0030117~membrane coat,GO:0030121~AP-1 adaptor complex,GO:0030136~clathrin-coated vesicle,GO:0031410~cytoplasmic vesicle,GO:0032588~trans-Golgi network membrane,…	GO:0005515~protein binding,GO:0019894~kinesin binding,GO:0030742~GTP-dependent protein binding,GO:0031267~small GTPase binding,GO:0035615~clathrin adaptor activity,	IPR002553:Clathrin/coatomer adaptor, adaptin-like, N-terminal,IPR008152:Clathrin adaptor, alpha/beta/gamma-adaptin, appendage, Ig-like subdomain,IPR008153:Clathrin adaptor, gamma-adaptin, appendage,IPR011989:Armadillo-like helical,IPR013041:Coatomer/clathrin adaptor appendage, Ig-like subdomain,IPR016024:Armadillo-type fold,IPR017107:Adaptor protein complex AP-1, gamma subunit,	mmu04142:Lysosome,mmu05170:Human immunodeficiency virus 1 infection,	PIRSF037094:adaptor protein complex AP-1, gamma subunit,	SM00809:Alpha_adaptinC2,	KW-0653~Protein transport,KW-0813~Transport,	KW-0168~Coated pit,KW-0333~Golgi apparatus,KW-0472~Membrane,KW-0963~Cytoplasm,KW-0968~Cytoplasmic vesicle,						COMPBIAS:Polar residues,DOMAIN:GAE,MUTAGEN:A->D: Strongly reduces interaction with EPS15 and SYNRG.,MUTAGEN:L->E: Strongly reduces interaction with EPS15 and SYNRG.,MUTAGEN:P->N: Reduces interaction with EPS15 and SYNRG.,REGION:Disordered,
P17426	adaptor-related protein complex 2, alpha 1 subunit(Ap2a1)	Mus musculus	m_bArrestinPathway:ï¿½-arrestins in GPCR Desensitization,m_ndkDynaminPathway:Endocytotic role of NDK, Phosphins and Dynamin,m_ptdinsPathway:Phosphoinositides and their downstream targets.,	GO:0006886~intracellular protein transport,GO:0006897~endocytosis,GO:0006898~receptor-mediated endocytosis,GO:0010976~positive regulation of neuron projection development,GO:0015031~protein transport,GO:0016192~vesicle-mediated transport,GO:0048260~positive regulation of receptor-mediated endocytosis,GO:0072583~clathrin-dependent endocytosis,GO:0098884~postsynaptic neurotransmitter receptor inter…	GO:0005886~plasma membrane,GO:0005905~clathrin-coated pit,GO:0009898~cytoplasmic side of plasma membrane,GO:0016020~membrane,GO:0016323~basolateral plasma membrane,GO:0016324~apical plasma membrane,GO:0030117~membrane coat,GO:0030122~AP-2 adaptor complex,GO:0030131~clathrin adaptor complex,GO:0030136~clathrin-coated vesicle,GO:0030141~secretory granule,GO:0032433~filopodium tip,GO:0032991~macromo…	GO:0005515~protein binding,GO:0008022~protein C-terminus binding,GO:0019901~protein kinase binding,GO:0035615~clathrin adaptor activity,GO:0044877~macromolecular complex binding,GO:0050750~low-density lipoprotein particle receptor binding,	IPR002553:Clathrin/coatomer adaptor, adaptin-like, N-terminal,IPR003164:Clathrin adaptor, alpha-adaptin, appendage, C-terminal subdomain,IPR008152:Clathrin adaptor, alpha/beta/gamma-adaptin, appendage, Ig-like subdomain,IPR009028:Coatomer/calthrin adaptor appendage, C-terminal subdomain,IPR011989:Armadillo-like helical,IPR012295:Beta2-adaptin/TBP, C-terminal domain,IPR013041:Coatomer/clathrin ada…	mmu04144:Endocytosis,mmu04721:Synaptic vesicle cycle,mmu04961:Endocrine and other factor-regulated calcium reabsorption,mmu05016:Huntington disease,	PIRSF037091:adaptor protein complex AP-2, alpha subunit,	SM00809:Alpha_adaptinC2,	KW-0254~Endocytosis,KW-0653~Protein transport,KW-0813~Transport,	KW-0168~Coated pit,KW-0472~Membrane,KW-1003~Cell membrane,					KW-0597~Phosphoprotein,	COMPBIAS:Basic and acidic residues,COMPBIAS:Polar residues,DOMAIN:Clathrin adaptor alpha/beta/gamma-adaptin appendage Ig-like subdomain,REGION:Disordered,
P17427	adaptor-related protein complex 2, alpha 2 subunit(Ap2a2)	Mus musculus		GO:0006886~intracellular protein transport,GO:0006897~endocytosis,GO:0006898~receptor-mediated endocytosis,GO:0015031~protein transport,GO:0016192~vesicle-mediated transport,GO:0072583~clathrin-dependent endocytosis,GO:0098884~postsynaptic neurotransmitter receptor internalization,GO:1902036~regulation of hematopoietic stem cell differentiation,	GO:0005886~plasma membrane,GO:0005905~clathrin-coated pit,GO:0008021~synaptic vesicle,GO:0009898~cytoplasmic side of plasma membrane,GO:0012505~endomembrane system,GO:0016020~membrane,GO:0030117~membrane coat,GO:0030122~AP-2 adaptor complex,GO:0030131~clathrin adaptor complex,GO:0030141~secretory granule,GO:0031410~cytoplasmic vesicle,	GO:0005515~protein binding,GO:0008289~lipid binding,GO:0019900~kinase binding,GO:0019901~protein kinase binding,GO:0019904~protein domain specific binding,GO:0035091~phosphatidylinositol binding,GO:0035615~clathrin adaptor activity,GO:0044877~macromolecular complex binding,GO:0097718~disordered domain specific binding,	IPR002553:Clathrin/coatomer adaptor, adaptin-like, N-terminal,IPR003164:Clathrin adaptor, alpha-adaptin, appendage, C-terminal subdomain,IPR008152:Clathrin adaptor, alpha/beta/gamma-adaptin, appendage, Ig-like subdomain,IPR009028:Coatomer/calthrin adaptor appendage, C-terminal subdomain,IPR011989:Armadillo-like helical,IPR012295:Beta2-adaptin/TBP, C-terminal domain,IPR013041:Coatomer/clathrin ada…	mmu04144:Endocytosis,mmu04721:Synaptic vesicle cycle,mmu04961:Endocrine and other factor-regulated calcium reabsorption,mmu05016:Huntington disease,	PIRSF037091:adaptor protein complex AP-2, alpha subunit,	SM00809:Alpha_adaptinC2,	KW-0254~Endocytosis,KW-0653~Protein transport,KW-0813~Transport,	KW-0168~Coated pit,KW-0472~Membrane,KW-1003~Cell membrane,			KW-0446~Lipid-binding,			COMPBIAS:Basic and acidic residues,DOMAIN:Clathrin adaptor alpha/beta/gamma-adaptin appendage Ig-like subdomain,DOMAIN:Clathrin/coatomer adaptor adaptin-like N-terminal,MUTAGEN:E->A: No effect.,MUTAGEN:E->A: Strongly reduces AMPH, SNAP91 and BIN1 binding. Slightly reduces EPS15 and auxilin binding.,MUTAGEN:F->A: Reduces SNAP91, AMPH and BIN1 binding. Abolishes AMPH and SNAP91 binding; when associ…
Q9DBG3	adaptor-related protein complex 2, beta 1 subunit(Ap2b1)	Mus musculus		GO:0001822~kidney development,GO:0003279~cardiac septum development,GO:0003281~ventricular septum development,GO:0006886~intracellular protein transport,GO:0006897~endocytosis,GO:0007507~heart development,GO:0015031~protein transport,GO:0016192~vesicle-mediated transport,GO:0035904~aorta development,GO:0045807~positive regulation of endocytosis,GO:0048268~clathrin coat assembly,GO:0048488~synapti…	GO:0005886~plasma membrane,GO:0005905~clathrin-coated pit,GO:0009898~cytoplasmic side of plasma membrane,GO:0012505~endomembrane system,GO:0016020~membrane,GO:0030117~membrane coat,GO:0030118~clathrin coat,GO:0030122~AP-2 adaptor complex,GO:0030131~clathrin adaptor complex,GO:0045202~synapse,GO:0098793~presynapse,GO:0098794~postsynapse,GO:0098894~extrinsic component of presynaptic endocytic zone …	GO:0005515~protein binding,GO:0030276~clathrin binding,GO:0044877~macromolecular complex binding,	IPR000225:Armadillo,IPR002553:Clathrin/coatomer adaptor, adaptin-like, N-terminal,IPR008152:Clathrin adaptor, alpha/beta/gamma-adaptin, appendage, Ig-like subdomain,IPR009028:Coatomer/calthrin adaptor appendage, C-terminal subdomain,IPR011989:Armadillo-like helical,IPR012295:Beta2-adaptin/TBP, C-terminal domain,IPR013037:Clathrin adaptor, beta-adaptin, appendage, Ig-like subdomain,IPR013041:Coato…	mmu04144:Endocytosis,mmu04721:Synaptic vesicle cycle,mmu04961:Endocrine and other factor-regulated calcium reabsorption,mmu05016:Huntington disease,	PIRSF002291:adaptor protein complex, beta subunit,	SM00185:ARM,SM00809:Alpha_adaptinC2,SM01020:SM01020,	KW-0254~Endocytosis,KW-0653~Protein transport,KW-0813~Transport,	KW-0168~Coated pit,KW-0472~Membrane,KW-1003~Cell membrane,					KW-0007~Acetylation,KW-0597~Phosphoprotein,	COMPBIAS:Polar residues,DOMAIN:Beta-adaptin appendage C-terminal subdomain,DOMAIN:Clathrin adaptor alpha/beta/gamma-adaptin appendage Ig-like subdomain,DOMAIN:Clathrin/coatomer adaptor adaptin-like N-terminal,REGION:Disordered,
Q9Z1T1	adaptor-related protein complex 3, beta 1 subunit(Ap3b1)	Mus musculus		GO:0000902~cell morphogenesis,GO:0002224~toll-like receptor signaling pathway,GO:0002244~hematopoietic progenitor cell differentiation,GO:0003016~respiratory system process,GO:0006464~cellular protein modification process,GO:0006622~protein targeting to lysosome,GO:0006829~zinc II ion transport,GO:0006882~cellular zinc ion homeostasis,GO:0006886~intracellular protein transport,GO:0006954~inflamma…	GO:0005739~mitochondrion,GO:0005769~early endosome,GO:0005794~Golgi apparatus,GO:0005802~trans-Golgi network,GO:0012505~endomembrane system,GO:0016020~membrane,GO:0030117~membrane coat,GO:0030123~AP-3 adaptor complex,GO:0030131~clathrin adaptor complex,GO:0030665~clathrin-coated vesicle membrane,GO:0031410~cytoplasmic vesicle,GO:0045202~synapse,GO:1904115~axon cytoplasm,	GO:0019903~protein phosphatase binding,GO:0030276~clathrin binding,GO:0030742~GTP-dependent protein binding,	IPR002553:Clathrin/coatomer adaptor, adaptin-like, N-terminal,IPR011989:Armadillo-like helical,IPR015151:Beta-adaptin appendage, C-terminal subdomain,IPR016024:Armadillo-type fold,IPR016342:AP-1, 2,4 complex subunit beta,IPR026739:AP complex subunit beta,IPR026740:AP-3 complex subunit beta,	mmu04142:Lysosome,	PIRSF002291:adaptor protein complex, beta subunit,PIRSF037096:adaptor protein complex AP-3, beta subunit,	SM01020:SM01020,SM01355:SM01355,	KW-0653~Protein transport,KW-0813~Transport,	KW-0333~Golgi apparatus,KW-0472~Membrane,KW-0968~Cytoplasmic vesicle,					KW-0597~Phosphoprotein,	COMPBIAS:Acidic residues,COMPBIAS:Basic and acidic residues,COMPBIAS:Polar residues,DOMAIN:AP-3 complex subunit beta 1 serine-rich,DOMAIN:AP-3 complex subunit beta C-terminal,DOMAIN:Beta-adaptin appendage C-terminal subdomain,DOMAIN:Clathrin/coatomer adaptor adaptin-like N-terminal,REGION:Disordered,
Q9JKC8	adaptor-related protein complex 3, mu 1 subunit(Ap3m1)	Mus musculus		GO:0006886~intracellular protein transport,GO:0006897~endocytosis,GO:0008089~anterograde axonal transport,GO:0015031~protein transport,GO:0016192~vesicle-mediated transport,GO:0035654~cargo loading into clathrin-coated vesicle, AP-3-mediated,GO:0046907~intracellular transport,GO:0048490~anterograde synaptic vesicle transport,GO:0060155~platelet dense granule organization,GO:1903232~melanosome ass…	GO:0005769~early endosome,GO:0005794~Golgi apparatus,GO:0016020~membrane,GO:0030123~AP-3 adaptor complex,GO:0030131~clathrin adaptor complex,GO:0030659~cytoplasmic vesicle membrane,GO:0031410~cytoplasmic vesicle,GO:1904115~axon cytoplasm,	GO:0031267~small GTPase binding,	IPR001392:Clathrin adaptor, mu subunit,IPR011012:Longin-like domain,IPR018240:Clathrin adaptor, mu subunit, conserved site,IPR022775:AP complex, mu/sigma subunit,	mmu04142:Lysosome,	PIRSF005992:adaptor protein complex, mu subunit,		KW-0653~Protein transport,KW-0813~Transport,	KW-0333~Golgi apparatus,KW-0472~Membrane,KW-0968~Cytoplasmic vesicle,						DOMAIN:AP complex mu/sigma subunit,DOMAIN:MHD,
P35585	adaptor-related protein complex AP-1, mu subunit 1(Ap1m1)	Mus musculus		GO:0006886~intracellular protein transport,GO:0015031~protein transport,GO:0016192~vesicle-mediated transport,GO:0032438~melanosome organization,GO:0035646~endosome to melanosome transport,GO:0060155~platelet dense granule organization,GO:1903232~melanosome assembly,	GO:0005765~lysosomal membrane,GO:0005769~early endosome,GO:0005794~Golgi apparatus,GO:0005802~trans-Golgi network,GO:0016020~membrane,GO:0030121~AP-1 adaptor complex,GO:0030131~clathrin adaptor complex,GO:0030136~clathrin-coated vesicle,GO:0030665~clathrin-coated vesicle membrane,GO:0031410~cytoplasmic vesicle,GO:0032588~trans-Golgi network membrane,	GO:0005515~protein binding,GO:0035615~clathrin adaptor activity,	IPR001392:Clathrin adaptor, mu subunit,IPR011012:Longin-like domain,IPR018240:Clathrin adaptor, mu subunit, conserved site,	mmu04142:Lysosome,mmu05170:Human immunodeficiency virus 1 infection,	PIRSF005992:adaptor protein complex, mu subunit,		KW-0653~Protein transport,KW-0813~Transport,	KW-0333~Golgi apparatus,KW-0472~Membrane,KW-0968~Cytoplasmic vesicle,					KW-0007~Acetylation,KW-0597~Phosphoprotein,	DOMAIN:MHD,
Q5XJY5	archain 1(Arcn1)	Mus musculus		GO:0006888~ER to Golgi vesicle-mediated transport,GO:0006890~retrograde vesicle-mediated transport, Golgi to ER,GO:0008344~adult locomotory behavior,GO:0015031~protein transport,GO:0016192~vesicle-mediated transport,GO:0021691~cerebellar Purkinje cell layer maturation,GO:0043473~pigmentation,GO:0048193~Golgi vesicle transport,GO:0051645~Golgi localization,GO:0051649~establishment of localization …	GO:0000139~Golgi membrane,GO:0005737~cytoplasm,GO:0005783~endoplasmic reticulum,GO:0005794~Golgi apparatus,GO:0016020~membrane,GO:0030126~COPI vesicle coat,GO:0030137~COPI-coated vesicle,GO:0031410~cytoplasmic vesicle,		IPR011012:Longin-like domain,IPR022775:AP complex, mu/sigma subunit,IPR027059:Coatomer delta subunit,				KW-0653~Protein transport,KW-0813~Transport,KW-0931~ER-Golgi transport,	KW-0333~Golgi apparatus,KW-0472~Membrane,KW-0963~Cytoplasm,KW-0968~Cytoplasmic vesicle,					KW-0007~Acetylation,KW-0597~Phosphoprotein,	COMPBIAS:Basic and acidic residues,DOMAIN:AP complex mu/sigma subunit,DOMAIN:MHD,REGION:Disordered,
Q8BGE6	autophagy related 4B, cysteine peptidase(Atg4b)	Mus musculus		GO:0000045~autophagosome assembly,GO:0000423~macromitophagy,GO:0006508~proteolysis,GO:0006914~autophagy,GO:0009267~cellular response to starvation,GO:0015031~protein transport,GO:0016237~lysosomal microautophagy,GO:0031173~otolith mineralization completed early in development,GO:0034497~protein localization to pre-autophagosomal structure,GO:0045732~positive regulation of protein catabolic proces…	GO:0005737~cytoplasm,GO:0005739~mitochondrion,GO:0005783~endoplasmic reticulum,GO:0031410~cytoplasmic vesicle,	GO:0004175~endopeptidase activity,GO:0004197~cysteine-type endopeptidase activity,GO:0005515~protein binding,GO:0008233~peptidase activity,GO:0008234~cysteine-type peptidase activity,GO:0016787~hydrolase activity,GO:0019786~Atg8-specific protease activity,GO:0097110~scaffold protein binding,	IPR005078:Peptidase C54,	mmu04136:Autophagy - other,mmu04140:Autophagy - animal,			KW-0072~Autophagy,KW-0653~Protein transport,KW-0813~Transport,KW-0833~Ubl conjugation pathway,	KW-0256~Endoplasmic reticulum,KW-0496~Mitochondrion,KW-0963~Cytoplasm,KW-0968~Cytoplasmic vesicle,				KW-0378~Hydrolase,KW-0645~Protease,KW-0788~Thiol protease,	KW-0007~Acetylation,KW-0325~Glycoprotein,KW-0597~Phosphoprotein,KW-0702~S-nitrosylation,KW-0832~Ubl conjugation,KW-1015~Disulfide bond,KW-1017~Isopeptide bond,	ACT_SITE:Nucleophile,DISULFID:Interchain (with C-292),DISULFID:Interchain (with C-361),DOMAIN:Peptidase C54 catalytic,MOTIF:LIR,
Q9R1K9	centrin 2(Cetn2)	Mus musculus		GO:0000278~mitotic cell cycle,GO:0006281~DNA repair,GO:0006289~nucleotide-excision repair,GO:0006974~cellular response to DNA damage stimulus,GO:0007049~cell cycle,GO:0007099~centriole replication,GO:0007283~spermatogenesis,GO:0015031~protein transport,GO:0032465~regulation of cytokinesis,GO:0051028~mRNA transport,GO:0051301~cell division,	GO:0005634~nucleus,GO:0005643~nuclear pore,GO:0005737~cytoplasm,GO:0005813~centrosome,GO:0005814~centriole,GO:0005815~microtubule organizing center,GO:0005856~cytoskeleton,GO:0005929~cilium,GO:0032391~photoreceptor connecting cilium,GO:0036064~ciliary basal body,GO:0044615~nuclear pore nuclear basket,GO:0045177~apical part of cell,GO:0070390~transcription export complex 2,GO:0071942~XPC complex,G…	GO:0005509~calcium ion binding,GO:0008017~microtubule binding,GO:0031683~G-protein beta/gamma-subunit complex binding,GO:0032795~heterotrimeric G-protein binding,GO:0046872~metal ion binding,	IPR000629:RNA helicase, ATP-dependent, DEAD-box, conserved site,IPR002048:EF-hand domain,IPR011992:EF-hand-like domain,IPR018247:EF-Hand 1, calcium-binding site,	mmu03420:Nucleotide excision repair,		SM00054:EFh,	KW-0131~Cell cycle,KW-0132~Cell division,KW-0227~DNA damage,KW-0234~DNA repair,KW-0498~Mitosis,KW-0509~mRNA transport,KW-0653~Protein transport,KW-0811~Translocation,KW-0813~Transport,	KW-0206~Cytoskeleton,KW-0539~Nucleus,KW-0906~Nuclear pore complex,KW-0963~Cytoplasm,		KW-0677~Repeat,	KW-0106~Calcium,KW-0479~Metal-binding,		KW-0007~Acetylation,KW-0597~Phosphoprotein,KW-0832~Ubl conjugation,KW-1017~Isopeptide bond,	COMPBIAS:Polar residues,CROSSLNK:Glycyl lysine isopeptide (Lys-Gly) (interchain with G-Cter in SUMO2),DOMAIN:EF-hand,DOMAIN:EF-hand 1,DOMAIN:EF-hand 2,DOMAIN:EF-hand 3,DOMAIN:EF-hand 4,REGION:Disordered,REGION:Required for self-assembly,
Q9DB34	charged multivesicular body protein 2A(Chmp2a)	Mus musculus		GO:0001778~plasma membrane repair,GO:0006914~autophagy,GO:0006997~nucleus organization,GO:0007034~vacuolar transport,GO:0007080~mitotic metaphase plate congression,GO:0010324~membrane invagination,GO:0010458~exit from mitosis,GO:0010824~regulation of centrosome duplication,GO:0015031~protein transport,GO:0019076~viral release from host cell,GO:0031468~nuclear envelope reassembly,GO:0032509~endoso…	GO:0000421~autophagosome membrane,GO:0000776~kinetochore,GO:0000785~chromatin,GO:0000815~ESCRT III complex,GO:0005634~nucleus,GO:0005635~nuclear envelope,GO:0005643~nuclear pore,GO:0005737~cytoplasm,GO:0005765~lysosomal membrane,GO:0005768~endosome,GO:0005771~multivesicular body,GO:0005828~kinetochore microtubule,GO:0005829~cytosol,GO:0005886~plasma membrane,GO:0016020~membrane,GO:0030117~membran…	GO:0005515~protein binding,GO:0019904~protein domain specific binding,GO:0031210~phosphatidylcholine binding,	IPR005024:Snf7,	mmu04144:Endocytosis,mmu04217:Necroptosis,			KW-0653~Protein transport,KW-0813~Transport,	KW-0472~Membrane,KW-0539~Nucleus,KW-0963~Cytoplasm,KW-0967~Endosome,		KW-0175~Coiled coil,			KW-0007~Acetylation,KW-0597~Phosphoprotein,KW-0832~Ubl conjugation,	MOTIF:MIT-interacting motif,REGION:Disordered,REGION:Interaction with VPS4B,REGION:Interaction with VTA1,
Q8BJF9	charged multivesicular body protein 2B(Chmp2b)	Mus musculus		GO:0001778~plasma membrane repair,GO:0006914~autophagy,GO:0006997~nucleus organization,GO:0007032~endosome organization,GO:0007034~vacuolar transport,GO:0007080~mitotic metaphase plate congression,GO:0010824~regulation of centrosome duplication,GO:0015031~protein transport,GO:0019076~viral release from host cell,GO:0031468~nuclear envelope reassembly,GO:0032509~endosome transport via multivesicul…	GO:0000421~autophagosome membrane,GO:0000776~kinetochore,GO:0000815~ESCRT III complex,GO:0005643~nuclear pore,GO:0005737~cytoplasm,GO:0005764~lysosome,GO:0005765~lysosomal membrane,GO:0005768~endosome,GO:0005770~late endosome,GO:0005771~multivesicular body,GO:0005828~kinetochore microtubule,GO:0005829~cytosol,GO:0005886~plasma membrane,GO:0014069~postsynaptic density,GO:0016020~membrane,GO:003049…	GO:0019904~protein domain specific binding,	IPR005024:Snf7,	mmu04144:Endocytosis,mmu04217:Necroptosis,mmu05014:Amyotrophic lateral sclerosis,mmu05022:Pathways of neurodegeneration - multiple diseases,			KW-0653~Protein transport,KW-0813~Transport,	KW-0472~Membrane,KW-0963~Cytoplasm,KW-0967~Endosome,		KW-0175~Coiled coil,			KW-0007~Acetylation,KW-0597~Phosphoprotein,	MOTIF:MIT-interacting motif,REGION:Disordered,
Q9CQ10	charged multivesicular body protein 3(Chmp3)	Mus musculus		GO:0007034~vacuolar transport,GO:0007049~cell cycle,GO:0008333~endosome to lysosome transport,GO:0015031~protein transport,GO:0032467~positive regulation of cytokinesis,GO:0032509~endosome transport via multivesicular body sorting pathway,GO:0036258~multivesicular body assembly,GO:0045324~late endosome to vacuole transport,GO:0051036~regulation of endosome size,GO:0051301~cell division,GO:0051469…	GO:0000421~autophagosome membrane,GO:0000776~kinetochore,GO:0000815~ESCRT III complex,GO:0005643~nuclear pore,GO:0005737~cytoplasm,GO:0005765~lysosomal membrane,GO:0005768~endosome,GO:0005769~early endosome,GO:0005770~late endosome,GO:0005771~multivesicular body,GO:0005828~kinetochore microtubule,GO:0005829~cytosol,GO:0005886~plasma membrane,GO:0016020~membrane,GO:0030496~midbody,GO:0031410~cytop…	GO:0005546~phosphatidylinositol-4,5-bisphosphate binding,GO:0031210~phosphatidylcholine binding,GO:0042802~identical protein binding,GO:1990381~ubiquitin-specific protease binding,	IPR005024:Snf7,	mmu04144:Endocytosis,mmu04217:Necroptosis,			KW-0131~Cell cycle,KW-0132~Cell division,KW-0653~Protein transport,KW-0813~Transport,	KW-0472~Membrane,KW-0963~Cytoplasm,KW-0967~Endosome,		KW-0175~Coiled coil,			KW-0449~Lipoprotein,KW-0519~Myristate,KW-0597~Phosphoprotein,KW-0832~Ubl conjugation,KW-1017~Isopeptide bond,	COMPBIAS:Acidic residues,CROSSLNK:Glycyl lysine isopeptide (Lys-Gly) (interchain with G-Cter in ubiquitin),LIPID:N-myristoyl glycine,MOTIF:MIT-interacting motif,REGION:Disordered,REGION:Important for autoinhibitory function,REGION:Interaction with STAMBP,REGION:Interaction with VPS4A,REGION:Intramolecular interaction with C-terminus,REGION:Intramolecular interaction with N-terminus,SITE:Important…
Q9D7S9	charged multivesicular body protein 5(Chmp5)	Mus musculus		GO:0001778~plasma membrane repair,GO:0001919~regulation of receptor recycling,GO:0006900~membrane budding,GO:0006914~autophagy,GO:0006997~nucleus organization,GO:0007034~vacuolar transport,GO:0007040~lysosome organization,GO:0007080~mitotic metaphase plate congression,GO:0008333~endosome to lysosome transport,GO:0010824~regulation of centrosome duplication,GO:0015031~protein transport,GO:0031468~…	GO:0000421~autophagosome membrane,GO:0000776~kinetochore,GO:0005634~nucleus,GO:0005643~nuclear pore,GO:0005737~cytoplasm,GO:0005765~lysosomal membrane,GO:0005768~endosome,GO:0005771~multivesicular body,GO:0005828~kinetochore microtubule,GO:0005829~cytosol,GO:0005886~plasma membrane,GO:0016020~membrane,GO:0030496~midbody,GO:0032585~multivesicular body membrane,GO:1904930~amphisome membrane,		IPR005024:Snf7,	mmu04144:Endocytosis,mmu04217:Necroptosis,			KW-0653~Protein transport,KW-0813~Transport,	KW-0472~Membrane,KW-0963~Cytoplasm,KW-0967~Endosome,		KW-0175~Coiled coil,			KW-0597~Phosphoprotein,KW-0832~Ubl conjugation,	REGION:Disordered,
Q9ERK4	chromosome segregation 1-like (S. cerevisiae)(Cse1l)	Mus musculus		GO:0006606~protein import into nucleus,GO:0006611~protein export from nucleus,GO:0006886~intracellular protein transport,GO:0006913~nucleocytoplasmic transport,GO:0015031~protein transport,	GO:0005634~nucleus,GO:0005635~nuclear envelope,GO:0005654~nucleoplasm,GO:0005737~cytoplasm,GO:0005829~cytosol,	GO:0005049~nuclear export signal receptor activity,GO:0005515~protein binding,GO:0031267~small GTPase binding,	IPR001494:Importin-beta, N-terminal,IPR005043:CAS/CSE, C-terminal,IPR011989:Armadillo-like helical,IPR013713:Exportin/Importin, Cse1-like,IPR016024:Armadillo-type fold,	mmu03013:Nucleocytoplasmic transport,mmu05132:Salmonella infection,		SM00913:SM00913,	KW-0653~Protein transport,KW-0813~Transport,	KW-0539~Nucleus,KW-0963~Cytoplasm,					KW-0007~Acetylation,KW-0597~Phosphoprotein,	DOMAIN:Exportin-2 C-terminal,DOMAIN:Importin N-terminal,
Q8CIE6	coatomer protein complex subunit alpha(Copa)	Mus musculus		GO:0006886~intracellular protein transport,GO:0006888~ER to Golgi vesicle-mediated transport,GO:0006890~retrograde vesicle-mediated transport, Golgi to ER,GO:0006891~intra-Golgi vesicle-mediated transport,GO:0015031~protein transport,GO:0016192~vesicle-mediated transport,GO:0030157~pancreatic juice secretion,GO:0099612~protein localization to axon,GO:1902463~protein localization to cell leading e…	GO:0000139~Golgi membrane,GO:0005576~extracellular region,GO:0005615~extracellular space,GO:0005737~cytoplasm,GO:0005794~Golgi apparatus,GO:0016020~membrane,GO:0030117~membrane coat,GO:0030126~COPI vesicle coat,GO:0030137~COPI-coated vesicle,GO:0030424~axon,GO:0030426~growth cone,GO:0031410~cytoplasmic vesicle,GO:0043025~neuronal cell body,GO:0044297~cell body,	GO:0003729~mRNA binding,GO:0005179~hormone activity,GO:0005198~structural molecule activity,GO:0005515~protein binding,	IPR001680:WD40 repeat,IPR006692:Coatomer, WD associated region,IPR010714:Coatomer, alpha subunit, C-terminal,IPR011048:Cytochrome cd1-nitrite reductase-like, C-terminal haem d1,IPR015943:WD40/YVTN repeat-like-containing domain,IPR016391:Coatomer alpha subunit,IPR019775:WD40 repeat, conserved site,IPR020472:G-protein beta WD-40 repeat,IPR024977:Anaphase-promoting complex subunit 4, WD40 domain,		PIRSF003354:coatomer, alpha subunit,	SM00320:WD40,	KW-0653~Protein transport,KW-0813~Transport,KW-0931~ER-Golgi transport,	KW-0333~Golgi apparatus,KW-0472~Membrane,KW-0963~Cytoplasm,KW-0964~Secreted,KW-0968~Cytoplasmic vesicle,		KW-0677~Repeat,KW-0853~WD repeat,		KW-0372~Hormone,	KW-0488~Methylation,KW-0597~Phosphoprotein,	DOMAIN:Anaphase-promoting complex subunit 4 WD40,DOMAIN:Coatomer WD associated region,DOMAIN:Coatomer alpha subunit C-terminal,PEPTIDE:Proxenin,PEPTIDE:Xenin,REPEAT:WD,REPEAT:WD 1,REPEAT:WD 2,REPEAT:WD 3,REPEAT:WD 4,REPEAT:WD 5,REPEAT:WD 6,
Q9JIF7	coatomer protein complex, subunit beta 1(Copb1)	Mus musculus		GO:0006886~intracellular protein transport,GO:0006888~ER to Golgi vesicle-mediated transport,GO:0006891~intra-Golgi vesicle-mediated transport,GO:0015031~protein transport,GO:0016192~vesicle-mediated transport,	GO:0000139~Golgi membrane,GO:0005737~cytoplasm,GO:0005793~endoplasmic reticulum-Golgi intermediate compartment,GO:0005794~Golgi apparatus,GO:0005798~Golgi-associated vesicle,GO:0005829~cytosol,GO:0005886~plasma membrane,GO:0016020~membrane,GO:0030117~membrane coat,GO:0030126~COPI vesicle coat,GO:0030137~COPI-coated vesicle,GO:0031410~cytoplasmic vesicle,GO:0043231~intracellular membrane-bounded o…	GO:0005198~structural molecule activity,	IPR002553:Clathrin/coatomer adaptor, adaptin-like, N-terminal,IPR011710:Coatomer, beta subunit, C-terminal,IPR011989:Armadillo-like helical,IPR016024:Armadillo-type fold,IPR016460:Coatomer beta subunit (COPB1),		PIRSF005727:coatomer, beta subunit,		KW-0653~Protein transport,KW-0813~Transport,KW-0931~ER-Golgi transport,	KW-0333~Golgi apparatus,KW-0472~Membrane,KW-0963~Cytoplasm,KW-0968~Cytoplasmic vesicle,KW-1003~Cell membrane,		KW-0677~Repeat,			KW-0007~Acetylation,	REPEAT:HEAT 1,REPEAT:HEAT 2,REPEAT:HEAT 3,REPEAT:HEAT 4,REPEAT:HEAT 5,REPEAT:HEAT 6,
O55029	coatomer protein complex, subunit beta 2 (beta prime)(Copb2)	Mus musculus		GO:0006886~intracellular protein transport,GO:0006888~ER to Golgi vesicle-mediated transport,GO:0006890~retrograde vesicle-mediated transport, Golgi to ER,GO:0006891~intra-Golgi vesicle-mediated transport,GO:0015031~protein transport,GO:0016192~vesicle-mediated transport,GO:1901998~toxin transport,	GO:0000139~Golgi membrane,GO:0005737~cytoplasm,GO:0005794~Golgi apparatus,GO:0005829~cytosol,GO:0016020~membrane,GO:0030117~membrane coat,GO:0030126~COPI vesicle coat,GO:0031410~cytoplasmic vesicle,	GO:0005080~protein kinase C binding,GO:0005198~structural molecule activity,	IPR001680:WD40 repeat,IPR006692:Coatomer, WD associated region,IPR015943:WD40/YVTN repeat-like-containing domain,IPR016453:Coatomer beta' subunit (COPB2),IPR020472:G-protein beta WD-40 repeat,		PIRSF005567:coatomer, beta' subunit,	SM00320:WD40,	KW-0653~Protein transport,KW-0813~Transport,KW-0931~ER-Golgi transport,	KW-0333~Golgi apparatus,KW-0472~Membrane,KW-0963~Cytoplasm,KW-0968~Cytoplasmic vesicle,		KW-0175~Coiled coil,KW-0677~Repeat,KW-0853~WD repeat,			KW-0007~Acetylation,KW-0597~Phosphoprotein,	COMPBIAS:Polar residues,MUTAGEN:R->C: No effect on protein abundance. Mice homozygous for that mutation do not display any developmental abnormality.,REGION:Disordered,REPEAT:WD 1,REPEAT:WD 2,REPEAT:WD 3,REPEAT:WD 4,REPEAT:WD 5,REPEAT:WD 6,REPEAT:WD 7,REPEAT:WD 8,REPEAT:WD 9,
O89079	coatomer protein complex, subunit epsilon(Cope)	Mus musculus		GO:0006888~ER to Golgi vesicle-mediated transport,GO:0006890~retrograde vesicle-mediated transport, Golgi to ER,GO:0006891~intra-Golgi vesicle-mediated transport,GO:0015031~protein transport,GO:0016192~vesicle-mediated transport,GO:0099612~protein localization to axon,	GO:0000139~Golgi membrane,GO:0005654~nucleoplasm,GO:0005737~cytoplasm,GO:0005794~Golgi apparatus,GO:0016020~membrane,GO:0030126~COPI vesicle coat,GO:0030137~COPI-coated vesicle,GO:0031410~cytoplasmic vesicle,	GO:0005198~structural molecule activity,GO:0005515~protein binding,	IPR006822:Coatomer, epsilon subunit,IPR011990:Tetratricopeptide-like helical,		PIRSF016478:oatomer, epsilon subunit,		KW-0653~Protein transport,KW-0813~Transport,KW-0931~ER-Golgi transport,	KW-0333~Golgi apparatus,KW-0472~Membrane,KW-0963~Cytoplasm,KW-0968~Cytoplasmic vesicle,					KW-0597~Phosphoprotein,KW-0832~Ubl conjugation,
[truncated: 58 more rows]
